# Supplementary material for: Properties of untranslated regions of the S. cerevisiae genome
Source: BMC Genomics. 2009 Aug 22;10:391. doi: 10.1186/1471-2164-10-391 (PMC2737003; doi:10.1186/1471-2164-10-391)
Supplement: Additional file 1 — Table S1. P-value for being close or far from other genes for each GO group. [file 1471-2164-10-391-S1.xls]

## Sheet: All_P_values
Average Distance is computed as follows:1) For each gene in a GO group we compute its distance from the closest gene (not necessarily from the same GO)
2) We avarge these distances for all the genes in the GO group.
Probability (Close) is the probability that a GO group with similar properties will have lower average distance
GOs with Probability (Close) < 0.05 (marked in red, lines 9 - 31) have significantly low Average Distance (tend to be close to other genes).
GOs with Probability (Close) > 0.95 (marked in blue lines 831 - 886) have significantly high Average Distance (tend to be far from other genes).
GO Name	Gene Count	Original Value	PValue	Name	Description
GO:0007535	5	107.2	0.002	donor selection	The process by which a cell uses one locus in preference to another as the donor in mating type switching.
GO:0008655	5	163.2	0.034	pyrimidine salvage	Any process that generates a pyrimidine, any nucleobase, nucleoside, nucleotide or nucleic acid that contains a pyrimidine base, from derivatives of them without de novo synthesis.
GO:0017108	5	170.6	0.036	5'-flap endonuclease activity	Catalysis of the cleavage of a 5' flap structure in DNA, but not other DNA structures; processes the 5' ends of Okazaki fragments in lagging strand DNA synthesis.
GO:0004730	5	179.8	0.05	pseudouridylate synthase activity	Catalysis of the reaction: uracil + D-ribose 5-phosphate = pseudouridine 5'-phosphate + H2O.
GO:0007021	5	190.8	0.061	tubulin folding	Folding of the microtubule constituent proteins alpha- and beta-tubulin into the native alpha-beta heterodimer.
GO:0006312	5	188.8	0.076	mitotic recombination	The exchange, reciprocal or nonreciprocal, of genetic material between one DNA molecule and a homologous region of DNA that occurs during mitotic cell cycles.
GO:0005509	5	196	0.079	calcium ion binding	Interacting selectively with calcium ions (Ca2+).
GO:0005671	5	189.6	0.081	Ada2/Gcn5/Ada3 transcription activator complex	A multiprotein complex that possesses histone acetyltransferase and is involved in regulation of transcription. The budding yeast complex includes Gcn5p, two proteins of the Ada family, and two TBP-associate proteins (TAFs); analogous complexes in other species have analogous compositions, and usually contain homologs of the yeast proteins.
GO:0000049	5	197.8	0.093	tRNA binding	Interacting selectively with transfer RNA.
GO:0008289	5	198.8	0.1	lipid binding	Interacting selectively with a lipid.
GO:0032447	5	204.6	0.119	protein urmylation	Covalent attachment of the ubiquitin-like protein URM1 to another protein.
GO:0006829	5	208.8	0.131	zinc ion transport	The directed movement of zinc (Zn) ions into, out of, within or between cells.
GO:0000799	5	216.6	0.144	nuclear condensin complex	A multisubunit protein complex that plays a central role in the condensation of chromosomes that remain in the nucleus.
GO:0000922	5	213.6	0.145	spindle pole	Either of the ends of a spindle, where spindle microtubules are organized; usually contains a microtubule organizing center and accessory molecules, spindle microtubules and astral microtubules.
GO:0004520	5	214.8	0.146	endodeoxyribonuclease activity	Catalysis of the hydrolysis of ester linkages within deoxyribonucleic acid by creating internal breaks.
GO:0008194	5	218.8	0.16	UDP-glycosyltransferase activity	Catalysis of the transfer of a glycosyl group from a UDP-sugar to a small hydrophobic molecule.
GO:0000076	5	219.2	0.168	DNA replication checkpoint	A signal transduction based surveillance mechanism that prevents the initiation of mitosis until DNA replication is complete, thereby ensuring that progeny inherit a full complement of the genome.
GO:0016074	5	225.4	0.19	snoRNA metabolic process	The chemical reactions and pathways involving snoRNA, small nucleolar RNA, any of a class of small RNAs that are associated with the eukaryotic nucleus as components of small nucleolar ribonucleoproteins. They participate in the processing or modifications of many RNAs, mostly ribosomal RNAs (rRNAs) though snoRNAs are also known to target other classes of RNA, including spliceosomal RNAs, tRNAs, …
GO:0006417	5	227.8	0.193	regulation of translation	Any process that modulates the frequency, rate or extent of the chemical reactions and pathways resulting in the formation of proteins by the translation of mRNA.
GO:0009051	5	233.2	0.195	pentose-phosphate shunt, oxidative branch	The branch of the pentose-phosphate shunt which involves the oxidation of glucose 6-P and produces ribulose 5-P, reduced NADP+ and carbon dioxide (CO2).
GO:0030026	5	231.2	0.195	cellular manganese ion homeostasis	The regulation of the levels, transport, and metabolism of manganese ions within a cell or between a cell and its external environment.
GO:0000338	5	229	0.197	protein deneddylation	The removal of a ubiquitin-like protein of the NEDD8 type from a protein.
GO:0008283	5	230.4	0.197	cell proliferation	The multiplication or reproduction of cells, resulting in the rapid expansion of a cell population.
GO:0006102	5	230.4	0.207	isocitrate metabolic process	The chemical reactions and pathways involving isocitrate, the anion of isocitric acid, 1-hydroxy-1,2,3-propanetricarboxylic acid. Isocitrate is an important intermediate in the TCA cycle and the glycoxylate cycle.
GO:0006566	5	233	0.209	threonine metabolic process	The chemical reactions and pathways involving threonine (2-amino-3-hydroxybutyric acid), a polar, uncharged, essential amino acid found in peptide linkage in proteins.
GO:0030904	5	228.8	0.212	retromer complex	A conserved multimeric membrane-associated complex involved in retrograde transport from endosomes to the Golgi apparatus. For example, the budding yeast retromer comprises Vps35p, Vps29p, Vps26p, Vps5p, and Vps17p.
GO:0004406	5	234.4	0.216	H3/H4 histone acetyltransferase activity	Catalysis of the addition of an acetyl group to a histone, specific for histones H3 and H4.
GO:0000146	5	230.6	0.22	microfilament motor activity	Catalysis of movement along a microfilament, coupled to the hydrolysis of a nucleoside triphosphate (usually ATP).
GO:0006020	5	237.6	0.226	inositol metabolic process	The chemical reactions and pathways involving inositol, 1,2,3,4,5,6-cyclohexanehexol, a growth factor for animals and microorganisms.
GO:0016787	5	237.4	0.226	hydrolase activity	Catalysis of the hydrolysis of various bonds, e.g. C-O, C-N, C-C, phosphoric anhydride bonds, etc. Hydrolase is the systematic name for any enzyme of EC class 3.
GO:0042124	5	236.8	0.228	1,3-beta-glucanosyltransferase activity	Catalysis of the splitting and linkage of 1,3-beta-glucan molecules, resulting in 1,3-beta-glucan chain elongation.
GO:0051083	5	242.6	0.249	de novo' cotranslational protein folding	The process of assisting in the correct noncovalent assembly of the ribosome-bound nascent chains of a multidomain protein whilst other parts of the protein are still being translated.
GO:0006473	5	246.2	0.252	protein amino acid acetylation	The addition of an acetyl group to a protein amino acid. An acetyl group is CH3CO-, derived from acetic [ethanoic] acid.
GO:0006144	5	248.2	0.256	purine base metabolic process	The chemical reactions and pathways involving purine bases, one of the two classes of nitrogen-containing ring compounds found in DNA and RNA, which include adenine and guanine.
GO:0008526	5	251.6	0.257	phosphatidylinositol transporter activity	Enables the directed movement of phosphatidylinositol into, out of, within or between cells. Phosphatidylinositol refers to any glycophospholipids with its sn-glycerol 3-phosphate residue is esterified to the 1-hydroxyl group of 1D-myo-inositol.
GO:0015914	5	251.6	0.257	phospholipid transport	The directed movement of phospholipids into, out of, within or between cells. Phospholipids are any lipids containing phosphoric acid as a mono- or diester.
GO:0016439	5	243.2	0.257	tRNA-pseudouridine synthase activity	Catalysis of the reaction: tRNA uridine = tRNA pseudouridine. Conversion of uridine in a tRNA molecule to pseudouridine by rotation of the C1'-N-1 glycosidic bond of uridine in RNA to a C1'-C5.
GO:0006620	5	246.6	0.258	posttranslational protein targeting to membrane	The targeting of proteins to a membrane that occurs after their translation. Some secretory proteins exhibit posttranslational transport into the endoplasmic reticulum (ER) lumen: they are synthesized in their entirety on free cytosolic ribosomes and then released into the cytosol, where they are bound by chaperones which keep them in an unfolded state, and subsequently are translocated across th…
GO:0000133	5	239.4	0.259	polarisome	Protein complex that plays a role in determining cell polarity by directing the localized assembly of actin filaments at polarization sites; in Saccharomyces the polarisome includes Bni1p, Spa2p, Pea2p, and Bud6p.
GO:0005519	5	239.4	0.259	cytoskeletal regulatory protein binding	Interacting selectively with any protein involved in modulating the reorganization of the cytoskeleton.
GO:0046854	5	243.4	0.268	phosphoinositide phosphorylation	The process of introducing one or more phosphate groups into a phosphoinositide, a class of substances comprising phosphatidylinositol and its derivatives.
GO:0031385	5	250.2	0.272	regulation of termination of mating projection growth	Any process that modulates the frequency, rate, or extent of the end of mating projection formation by unicellular fungi.
GO:0031124	5	253	0.273	mRNA 3'-end processing	Any process involved in forming the mature 3' end of an mRNA molecule.
GO:0005851	5	254.8	0.278	eukaryotic translation initiation factor 2B complex	A multisubunit guanine nucleotide exchange factor which catalyzes the exchange of GDP bound to initiation factor eIF2 for GTP, generating active eIF2-GTP. In humans, it is composed of five subunits, alpha, beta, delta, gamma and epsilon.
GO:0005823	5	260.2	0.317	central plaque of spindle pole body	One of three laminate structures that form the spindle pole body; the central plaque is embedded in the nuclear envelope.
GO:0004721	5	262	0.322	phosphoprotein phosphatase activity	Catalysis of the reaction: a phosphoprotein + H2O = a protein + phosphate. Together with protein kinases, these enzymes control the state of phosphorylation of cell proteins and thereby provide an important mechanism for regulating cellular activity.
GO:0000408	5	264.8	0.328	EKC/KEOPS protein complex	A protein complex proposed to be involved in transcription as well as promoting telomere uncapping and telomere elongation. For example, in Saccharomyces cerevisiae the complex contains Bud32p, Kae1p, Gon7p, Cgi121p, and Pcc1p.
GO:0008408	5	268.2	0.334	3'-5' exonuclease activity	Catalysis of the hydrolysis of ester linkages within nucleic acids by removing nucleotide residues from the 3' end.
GO:0000092	5	259.6	0.345	mitotic anaphase B	Progression through anaphase B, the part of mitotic anaphase in which the polar microtubules elongate and the two poles of the spindle move farther apart.
GO:0006336	5	273.8	0.356	DNA replication-independent nucleosome assembly	The formation of nucleosomes outside the context of DNA replication.
GO:0042134	5	265.8	0.358	rRNA primary transcript binding	Interacting selectively with an unprocessed ribosomal RNA transcript.
GO:0009073	5	270.4	0.36	aromatic amino acid family biosynthetic process	The chemical reactions and pathways resulting in the formation of aromatic amino acid family, amino acids with aromatic ring (phenylalanine, tyrosine, tryptophan).
GO:0045835	5	272.8	0.372	negative regulation of meiosis	Any process that stops, prevents or reduces the frequency, rate or extent of meiosis.
GO:0000707	5	268.2	0.373	meiotic DNA recombinase assembly	During meiosis, the aggregation and bonding together of strand exchange proteins (recombinases) to form higher order oligomers on single-stranded DNA.
GO:0003756	5	278.2	0.375	protein disulfide isomerase activity	Catalysis of the rearrangement of both intrachain and interchain disulfide bonds in proteins.
GO:0003923	5	276.2	0.375	GPI-anchor transamidase activity	Catalysis of the formation of the linkage between a protein and a glycosylphosphatidylinositol anchor. The reaction probably occurs by subjecting a peptide bond to nucleophilic attack by the amino group of ethanolamine-GPI, transferring the protein from a signal peptide to the GPI anchor.
GO:0015035	5	278.2	0.375	protein disulfide oxidoreductase activity	null
GO:0016255	5	276.2	0.375	attachment of GPI anchor to protein	A transamidation reaction that results in the cleavage of the polypeptide chain and the concomitant transfer of the GPI anchor to the newly formed carboxy-terminal amino acid of the anchored protein. The cleaved C-terminal contains the C-terminal GPI signal sequence of the newly synthesized polypeptide chain.
GO:0042765	5	276.2	0.375	GPI-anchor transamidase complex	An enzyme complex which in humans and yeast consists of at least five proteins; for example, the complex contains GAA1, GPI8, PIG-S, PIG-U, and PIG-T in human, and Gaa1p, Gab1p, Gpi8p, Gpi16p, and Gpi17p in yeast. Catalyzes the posttranslational attachment of the carboxyl-terminus of a precursor protein to a GPI-anchor.
GO:0004033	5	270.4	0.376	aldo-keto reductase activity	Catalysis of the NADPH-dependent reduction of carbonyl compounds.
GO:0045014	5	274.2	0.377	negative regulation of transcription by glucose	Any process involving glucose that stops, prevents or reduces the rate of transcription. The presence of glucose in the growth medium inhibits the synthesis of certain enzymes in bacteria growing on the medium. For example, transcription of some catabolic operons is under negative control by specific repressors and glucose is an anti-inducer of xylose utilization and glycerol kinase.
GO:0009113	5	271.4	0.381	purine base biosynthetic process	The chemical reactions and pathways resulting in the formation of purine bases, one of the two classes of nitrogen-containing ring compounds found in DNA and RNA, which include adenine and guanine.
GO:0005384	5	272.8	0.386	manganese ion transmembrane transporter activity	Catalysis of the transfer of manganese (Mn) ions from one side of a membrane to the other.
GO:0006816	5	280.6	0.394	calcium ion transport	The directed movement of calcium (Ca) ions into, out of, within or between cells.
GO:0007001	5	278.4	0.394	chromosome organization and biogenesis (sensu Eukaryota)	A process that is carried out at the cellular level which results in the formation, arrangement of constituent parts, or disassembly of eukaryotic chromosomes, structures composed of a very long molecule of DNA and associated proteins (e.g. histones) that carries hereditary information. As in, but not restricted to, the eukaryotes (Eukaryota, ncbi_taxonomy_id:2759).
GO:0005884	5	277.2	0.395	actin filament	A filamentous structure formed of a two-stranded helical polymer of the protein actin and associated proteins. Actin filaments are a major component of the contractile apparatus of skeletal muscle and the microfilaments of the cytoskeleton of eukaryotic cells. The filaments, comprising polymerized globular actin molecules, appear as flexible structures with a diameter of 5-9 nm. They are organize…
GO:0030014	5	276.4	0.396	CCR4-NOT complex	A large multimeric transcription factor complex that can regulate transcription positively or negatively; consists of a core complex plus additional proteins; may interact with other proteins to control initiation of transcription. In Saccharomyces the core complex comprises Ccr4p, Caf1p, Not1p, Not2p, Not3p, Not4p, and Not5p; Caf4p, Caf16p, and several less well characterized proteins.
GO:0005967	5	278.4	0.397	mitochondrial pyruvate dehydrogenase complex	Complex that carries out the oxidative decarboxylation of pyruvate to form acetyl-CoA in eukaryotes; includes subunits possessing three catalytic activities: pyruvate dehydrogenase (E1), dihydrolipoamide S-acetyltransferase (E2), and dihydrolipoamide dehydrogenase (E3). Usually contains more subunits than its bacterial counterpart; for example, one known complex contains 30 E1 dimers, 60 E2 monom…
GO:0043001	5	279.6	0.404	Golgi to plasma membrane protein transport	The directed movement of proteins from the Golgi to the plasma membrane in transport vesicles that move from the trans-Golgi network to the plasma membrane.
GO:0046580	5	281.2	0.414	negative regulation of Ras protein signal transduction	Any process that stops, prevents or reduces the frequency, rate or extent of Ras protein signal transduction.
GO:0032040	5	286	0.421	small subunit processome	A large ribonuclear protein complex containing the U3 snoRNA and associated proteins (28 in S. cerevisiae) that is involved in processing of the pre-18S rRNA to form the small ribosomal subunit.
GO:0043248	5	290.8	0.445	proteasome assembly	The aggregation and bonding together of a mature, active proteasome complex.
GO:0017183	5	288.4	0.456	peptidyl-diphthamide biosynthetic process from peptidyl-histidine	The posttranslational modification of peptidyl-histidine to 2'-(3-carboxamido-3-(trimethylammonio)propyl)-L-histidine, known as diphthamide, found in translation elongation factor eEF-2.
GO:0000509	5	294.8	0.474	Rpd3S complex	A multisubunit histone deacetylase complex that is involved in intragenic transcription repression through histone deacetylation. In S. cerevisiae, this complex consists of Rpd3p, Sin3p, Ume1p, Rco1p and Eaf3.
GO:0031931	5	296.8	0.476	TORC 1 complex	A protein complex that contains the TOR (target of rapamycin) serine/threonine kinase and mediates temporal control of cell growth via regulation of translation, transcription, ribosome biogenesis, nutrient transport, and autophagy.
GO:0045011	5	301.4	0.482	actin cable formation	The assembly of the long bundles of actin filaments known as actin cables.
GO:0006915	5	290	0.493	apoptosis	A form of programmed cell death induced by external or internal signals that trigger the activity of proteolytic caspases, whose actions dismantle the cell and result in cell death. Apoptosis begins internally with condensation and subsequent fragmentation of the cell nucleus (blebbing) while the plasma membrane remains intact. Other characteristics of apoptosis include DNA fragmentation and the …
GO:0009409	5	306.2	0.497	response to cold	A change in state or activity of a cell or an organism (in terms of movement, secretion, enzyme production, gene expression, etc.) as a result of a cold stimulus, a temperature stimulus below the optimal temperature for that organism.
GO:0008154	5	300.8	0.498	actin polymerization and/or depolymerization	Assembly or disassembly of actin filaments by the addition or removal of actin monomers from a filament.
GO:0016075	5	307.6	0.521	rRNA catabolic process	The chemical reactions and pathways resulting in the breakdown of rRNA, ribosomal RNA, a structural constituent of ribosomes.
GO:0043630	5	307.6	0.521	ncRNA polyadenylation during polyadenylation-dependent ncRNA catabolic process	The enzymatic addition of a sequence of adenylyl residues (polyadenylation) at the 3' end of a non-coding RNA, occurring during the process of polyadenylation-dependent non-coding RNA catabolism.
GO:0004749	5	319.4	0.57	ribose phosphate diphosphokinase activity	Catalysis of the reaction: ATP + D-ribose 5-phosphate = AMP + 5-phospho-alpha-D-ribose 1-diphosphate.
GO:0006166	5	319.4	0.57	purine ribonucleoside salvage	Any process which produces a purine nucleoside from derivatives of it, without de novo synthesis.
GO:0031314	5	334	0.596	extrinsic to mitochondrial inner membrane	Loosely bound to one surface of the mitochondrial inner membrane, but not integrated into the hydrophobic region.
GO:0016757	5	330.2	0.609	transferase activity, transferring glycosyl groups	Catalysis of the transfer of a glycosyl group from one compound (donor) to another (acceptor).
GO:0004067	5	328	0.629	asparaginase activity	Catalysis of the reaction: L-asparagine + H2O = L-aspartate + NH3.
GO:0006530	5	328	0.629	asparagine catabolic process	The chemical reactions and pathways resulting in the breakdown of asparagine, 2-amino-3-carbamoylpropanoic acid.
GO:0000173	5	347.4	0.643	inactivation of MAPK activity during osmolarity sensing	Any process that terminates the activity of the active enzyme MAP kinase during osmolarity sensing.
GO:0006405	5	336.6	0.647	RNA export from nucleus	The directed movement of RNA from the nucleus to the cytoplasm.
GO:0008177	5	347.2	0.648	succinate dehydrogenase (ubiquinone) activity	Catalysis of the reaction: succinate + quinone = fumarate + quinol.
GO:0030491	5	351	0.649	heteroduplex formation	The formation of a stable duplex DNA that contains one strand from each of the two recombining DNA molecules.
GO:0030482	5	337.8	0.651	actin cable	A long bundle of actin filaments, comprising filamentous actin and associated proteins, found in cells.
GO:0004652	5	350.2	0.656	polynucleotide adenylyltransferase activity	Catalysis of the template-independent extension of the 3'- end of an RNA or DNA strand by addition of one adenosine molecule at a time. Cannot initiate a chain 'de novo'. The primer, depending on the source of the enzyme, may be an RNA or DNA fragment, or oligo(A) bearing a 3'-OH terminal group.
GO:0008270	5	356.6	0.665	zinc ion binding	Interacting selectively with zinc (Zn) ions.
GO:0043565	5	348.2	0.673	sequence-specific DNA binding	Interacting selectively with DNA of a specific nucleotide composition, e.g. GC-rich DNA binding, or with a specific sequence motif or type of DNA e.g. promotor binding or rDNA binding.
GO:0006995	5	347.4	0.674	cellular response to nitrogen starvation	A change in state or activity of a cell (in terms of movement, secretion, enzyme production, gene expression, etc.) as a result of deprivation of nitrogen.
GO:0009098	5	352.4	0.676	leucine biosynthetic process	The chemical reactions and pathways resulting in the formation of leucine, 2-amino-4-methylpentanoic acid.
GO:0003711	5	349.6	0.682	transcription elongation regulator activity	Any activity that modulates the rate of transcription elongation, the addition of ribonucleotides to an RNA molecule following transcription initiation.
GO:0000084	5	363.2	0.686	S phase of mitotic cell cycle	Progression through S phase, the part of the mitotic cell cycle during which DNA synthesis takes place.
GO:0016281	5	367.4	0.691	eukaryotic translation initiation factor 4F complex	The eukaryotic translation initiation factor 4F complex is composed of eIF4E, eIF4A and eIF4G; it is involved in the recognition of the mRNA cap, ATP-dependent unwinding of the 5'-terminal secondary structure and recruitment of the mRNA to the ribosome.
GO:0006269	5	359.6	0.695	DNA replication, synthesis of RNA primer	The synthesis of a short RNA polymer, usually 4-15 nucleotides long, using one strand of unwound DNA as a template; the RNA then serves as a primer from which DNA polymerases extend synthesis.
GO:0005677	5	356.8	0.702	chromatin silencing complex	Any protein complex that mediates changes in chromatin structure that result in transcriptional silencing.
GO:0000120	5	366.6	0.704	RNA polymerase I transcription factor complex	A transcription factor complex that acts at promoters of genes transcribed by RNA polymerase I.
GO:0005784	5	365.2	0.722	translocon complex	A translocation complex that constitutes the specific site of protein translocation across the endoplasmic reticulum, which involves the signal recognition particle receptor. Composed of a heterotetramer of alpha, beta, gamma and delta subunits (translocon-associated proteins or TRAPs). In yeast it is a heterotrimeric complex consisting of Sec61p, Sbh1p, and Sss1p. The Sec61 complex functions in …
GO:0009267	5	375.4	0.735	cellular response to starvation	A change in state or activity of a cell (in terms of movement, secretion, enzyme production, gene expression, etc.) as a result of deprivation of nourishment.
GO:0031902	5	373.4	0.737	late endosome membrane	The lipid bilayer surrounding a late endosome.
GO:0015680	5	374.8	0.74	intracellular copper ion transport	The directed movement of copper (Cu) ions within a cell.
GO:0031126	5	407	0.774	snoRNA 3'-end processing	Any process involved in forming the mature 3' end of a snoRNA molecule.
GO:0030007	5	396.8	0.775	cellular potassium ion homeostasis	The regulation of the levels, transport, and metabolism of potassium ions within a cell or between a cell and its external environment.
GO:0019655	5	403.4	0.778	glucose catabolic process to ethanol	The anaerobic chemical reactions and pathways resulting in the breakdown of glucose; it is converted into ethanol and carbon dioxide (CO2), producing two molecules of ATP for each molecule of glucose.
GO:0017111	5	396.4	0.781	nucleoside-triphosphatase activity	Catalysis of the reaction: a nucleoside triphosphate + H2O = nucleoside diphosphate + phosphate.
GO:0000137	5	401.4	0.784	Golgi cis cisterna	The Golgi cisterna closest to the endoplasmic reticulum; the first processing compartment through which proteins pass after export from the ER.
GO:0004860	5	398	0.787	protein kinase inhibitor activity	Stops, prevents or reduces the activity of a protein kinase, an enzyme which phosphorylates a protein.
GO:0009749	5	405.8	0.805	response to glucose stimulus	A change in state or activity of a cell or an organism (in terms of movement, secretion, enzyme production, gene expression, etc.) as a result of a glucose stimulus.
GO:0007329	5	416.2	0.807	positive regulation of transcription from RNA polymerase II promoter by pheromones	Any process involving pheromones that activates or increases the rate of transcription from an RNA polymerase II promoter.
GO:0004857	5	418.4	0.809	enzyme inhibitor activity	Stops, prevents or reduces the activity of an enzyme.
GO:0005667	5	428.4	0.816	transcription factor complex	Any complex, distinct from RNA polymerase, including one or more polypeptides capable of binding DNA at promoters or at cis-acting regulatory sequences, and regulating transcription.
GO:0004022	5	428	0.822	alcohol dehydrogenase activity	Catalysis of the reaction: an alcohol + NAD+ = an aldehyde or ketone + NADH + H+.
GO:0006279	5	420.2	0.823	premeiotic DNA synthesis	The replication of DNA that precedes meiotic cell division.
GO:0004558	5	426.4	0.826	alpha-glucosidase activity	Catalysis of the hydrolysis of terminal, non-reducing 1,4-linked alpha-D-glucose residues with release of alpha-D-glucose.
GO:0009410	5	420	0.826	response to xenobiotic stimulus	A change in state or activity of a cell or an organism (in terms of movement, secretion, enzyme production, gene expression, etc.) as a result of a xenobiotic compound stimulus. Xenobiotic compounds are compounds foreign to living organisms.
GO:0006012	5	431.8	0.828	galactose metabolic process	The chemical reactions and pathways involving galactose, the aldohexose galacto-hexose. D-galactose is widely distributed in combined form in plants, animals and microorganisms as a constituent of oligo- and polysaccharides; it also occurs in galactolipids and as its glucoside in lactose and melibiose.
GO:0005342	5	427.4	0.832	organic acid transmembrane transporter activity	Catalysis of the transfer of organic acids, any acidic compound containing carbon in covalent linkage, from one side of the membrane to the other.
GO:0004028	5	439	0.834	3-chloroallyl aldehyde dehydrogenase activity	Catalysis of the reaction: 3-chloroallyl aldehyde + H2O = 2 H+ + 2 e- + 3-chloroacrylic acid.
GO:0006892	5	431.8	0.835	post-Golgi vesicle-mediated transport	The directed movement of substances from the Golgi to other parts of the cell, including organelles and the plasma membrane, mediated by small transport vesicles.
GO:0008143	5	448.8	0.848	poly(A) binding	Interacting selectively with the poly(A) tail, a sequence of adenylyl residues at the 3' end of eukaryotic mRNA.
GO:0000411	5	464.2	0.867	positive regulation of transcription by galactose	Any process involving galactose that activates or increases the rate of transcription.
GO:0006997	5	459.8	0.872	nuclear organization and biogenesis	A process that is carried out at the cellular level which results in the formation, arrangement of constituent parts, or disassembly of the nucleus.
GO:0000921	5	502.4	0.904	septin ring assembly	The aggregation and bonding together of septins and associated proteins to form an organized structure resembling a ring at the cell cortex.
GO:0006826	5	500.4	0.905	iron ion transport	The directed movement of iron (Fe) ions into, out of, within or between cells.
GO:0046688	5	523.8	0.915	response to copper ion	A change in state or activity of a cell or an organism (in terms of movement, secretion, enzyme production, gene expression, etc.) as a result of a copper ion stimulus.
GO:0019541	5	572	0.924	propionate metabolic process	The chemical reactions and pathways involving propionate, the anion derived from propionic (propanoic) acid, a carboxylic acid important in the energy metabolism of ruminants.
GO:0042149	5	590.6	0.941	cellular response to glucose starvation	A change in state or activity of a cell (in terms of movement, secretion, enzyme production, gene expression, etc.) as a result of deprivation of glucose.
GO:0001400	5	626.4	0.956	mating projection base	The region where the mating projection meets the bulk of the cell, in unicellular fungi exposed to mating pheromone.
GO:0004634	5	711.8	0.963	phosphopyruvate hydratase activity	Catalysis of the reaction: 2-phospho-D-glycerate = phosphoenolpyruvate + H2O.
GO:0004707	5	734.8	0.968	MAP kinase activity	Catalysis of the phosphorylation of proteins. Mitogen-activated protein kinase; a family of protein kinases that perform a crucial step in relaying signals from the plasma membrane to the nucleus. They are activated by a wide range of proliferation- or differentiation-inducing signals; activation is strong with agonists such as polypeptide growth factors and tumor-promoting phorbol esters, but we…
GO:0000033	5	666.8	0.969	alpha-1,3-mannosyltransferase activity	Catalysis of the transfer of a mannose residue from GDP-mannose to an oligosaccharide, forming an alpha-1,3-linkage.
GO:0004888	5	710.2	0.97	transmembrane receptor activity	Combining with an extracellular or intracellular messenger to initiate a change in cell activity, and spanning to the membrane of either the cell or an organelle.
GO:0015892	5	666.6	0.972	siderophore-iron transport	The directed movement of iron-siderophores into, out of, within or between cells.
GO:0004467	5	772.6	0.974	long-chain-fatty-acid-CoA ligase activity	Catalysis of the reaction: ATP + a long-chain carboxylic acid + CoA = AMP + diphosphate + an acyl-CoA; long-chain fatty acids have chain lengths of C12-18.
GO:0045143	5	761.4	0.982	homologous chromosome segregation	The cell cycle process whereby replicated homologous chromosomes are organized and then physically separated and apportioned to two sets during the first division of the meiotic cell cycle. Each replicated chromosome, composed of two sister chromatids, aligns at the cell equator, paired with its homologous partner; this pairing off, referred to as synapsis, permits genetic recombination. One homo…
GO:0015239	5	802	0.984	multidrug transporter activity	Enables the directed movement of drugs into, out of, within or between cells.
GO:0003993	5	1015	0.99	acid phosphatase activity	Catalysis of the reaction: an orthophosphoric monoester + H2O = an alcohol + phosphate, with an acid pH optimum.
GO:0042710	5	1284.2	0.994	biofilm formation	A process whereby microorganisms irreversibly attach to and grow on a surface and produce extracellular polymers that facilitate attachment and matrix formation, resulting in an alteration in the phenotype of the organisms with respect to growth rate and gene transcription.
GO:0004602	6	164.333	0.025	glutathione peroxidase activity	Catalysis of the reaction: 2 glutathione + H2O2 = oxidized glutathione + 2 H2O.
GO:0016272	6	186.667	0.034	prefoldin complex	A multisubunit chaperone that acts to delivers unfolded proteins to cytosolic chaperonin. In humans, the complex is a heterohexamer of two PFD-alpha and four PFD-beta type subunits.
GO:0009231	6	196	0.056	riboflavin biosynthetic process	The chemical reactions and pathways resulting in the formation of riboflavin (vitamin B2), the precursor for the coenzymes flavin mononucleotide (FMN) and flavin adenine dinucleotide (FAD).
GO:0006359	6	198.5	0.066	regulation of transcription from RNA polymerase III promoter	Any process that modulates the frequency, rate or extent of transcription from an RNA ploymerase III promoter.
GO:0006612	6	196.667	0.066	protein targeting to membrane	The process of directing proteins towards a membrane using signals contained within the protein.
GO:0000506	6	198.833	0.077	glycosylphosphatidylinositol-N-acetylglucosaminyltransferase (GPI-GnT) complex	An enzyme complex that catalyzes the transfer of GlcNAc from UDP-GlcNAc to an acceptor phosphatidylinositol, the first step in the production of GPI anchors for cell surface proteins. The complex contains PIG-A, PIG-C, PIG-H, PIG-Q, PIG-P, and DPM2 in human, and Eri1p, Gpi1p, Gpi2p, Gpi15p, Gpi19p, and Spt14p in budding yeast.
GO:0003779	6	206.167	0.077	actin binding	Interacting selectively with monomeric or multimeric forms of actin, including actin filaments.
GO:0009102	6	204.167	0.102	biotin biosynthetic process	The chemical reactions and pathways resulting in the formation of biotin, cis-tetrahydro-2-oxothieno(3,4-d)imidazoline-4-valeric acid.
GO:0000727	6	205.167	0.105	double-strand break repair via break-induced replication	The error-free repair of a double-strand break in DNA in which the centromere-proximal end of a broken chromosome searches for a homologous region in an intact chromosome. DNA synthesis initiates from the 3' end of the invading DNA strand, using the intact chromosome as the template, and progresses to the end of the chromosome.
GO:0016791	6	208.833	0.106	phosphoric monoester hydrolase activity	Catalysis of the hydrolysis of phosphoric monoesters, releasing inorganic phosphate.
GO:0043161	6	213.833	0.107	proteasomal ubiquitin-dependent protein catabolic process	The chemical reactions and pathways resulting in the breakdown of a protein or peptide by hydrolysis of its peptide bonds, initiated by the covalent attachment of ubiquitin, and mediated by the proteasome.
GO:0008180	6	210.167	0.114	signalosome	A protein complex that catalyzes the deneddylation of proteins, including the cullin component of SCF ubiquitin E3 ligase; deneddylation increases the activity of cullin family ubiquitin ligases. The signalosome is involved in many regulatory process, including some which control development, in many species; also regulates photomorphogenesis in plants; in many species its subunits are highly sim…
GO:0030121	6	216.333	0.118	AP-1 adaptor complex	An AP-type membrane coat adaptor complex that consists of beta1, gamma1, mu1 and sigma1 subunits and links clathrin to the membrane surface of a vesicle; vesicles with AP-1-containing coats are normally found primarily in the trans-Golgi network.
GO:0045116	6	215.333	0.118	protein neddylation	Covalent attachment of the ubiquitin-like protein NEDD8 (RUB1) to another protein.
GO:0000256	6	223.5	0.139	allantoin catabolic process	The chemical reactions and pathways resulting in the breakdown of allantoin, (2,5-dioxo-4-imidazolidinyl)urea.
GO:0000127	6	225.167	0.16	transcription factor TFIIIC complex	A heterotrimeric transcription factor for eukaryotic RNA polymerase III promoters.
GO:0000014	6	229.167	0.162	single-stranded DNA specific endodeoxyribonuclease activity	Catalysis of the hydrolysis of ester linkages within a single-stranded deoxyribonucleic acid molecule by creating internal breaks.
GO:0005543	6	231.5	0.171	phospholipid binding	Interacting selectively with phospholipids, a class of lipids containing phosphoric acid as a mono- or diester.
GO:0005786	6	231.5	0.185	signal recognition particle, endoplasmic reticulum targeting	A ribonucleoprotein particle of 325 kDa composed of a 7S (300 nucleotide) RNA molecule and a complex of six different polypeptides. This binds both to the N-terminal signal peptide for proteins destined for the endoplasmic reticulum as they emerge from the large ribosomal subunit and also to the ribosome. This binding arrests further translation thereby preventing the proteins from being released…
GO:0006617	6	231.5	0.185	SRP-dependent cotranslational protein targeting to membrane, signal sequence recognition	The process by which SRP binds to the signal peptide in a nascent protein, causing protein elongation to pause, during cotranslational membrane targeting.
GO:0006621	6	239.333	0.2	protein retention in ER	The retention in the endoplasmic reticulum (ER) lumen of soluble resident proteins. Sorting receptors retrieve proteins with ER localization signals, such as KDEL and HDEL sequences or some transmembrane domains, that have escaped to the cis-Golgi network and return them to the ER. Abnormally folded proteins and unassembled subunits are also selectively retained in the ER.
GO:0016558	6	239	0.209	protein import into peroxisome matrix	The import of proteins into the peroxisomal matrix. A peroxisome targeting signal (PTS) binds to a soluble receptor protein in the cytosol, and the resulting complex then binds to a receptor protein in the peroxisome membrane and is imported.
GO:0045129	6	239.167	0.213	NAD-independent histone deacetylase activity	Catalysis of the removal of acetyl groups from histones, independently of NAD.
GO:0007089	6	240.667	0.218	traversing start control point of mitotic cell cycle	Passage through a cell cycle control point late in G1 phase of the mitotic cell cycle just before entry into S phase; in most organisms studied, including budding yeast and animal cells, passage through start normally commits the cell to progressing through the entire cell cycle.
GO:0006098	6	248.667	0.237	pentose-phosphate shunt	The process by which glucose is oxidized, coupled to NADPH synthesis. Glucose 6-P is oxidized with the formation of carbon dioxide (CO2), ribulose 5-phosphate and reduced NADP; ribulose 5-P then enters a series of reactions interconverting sugar phosphates. The pentose phosphate pathway is a major source of reducing equivalents for biosynthesis reactions and is also important for the conversion o…
GO:0005664	6	249	0.24	nuclear origin of replication recognition complex	A multisubunit complex that is located at the replication origins of a chromosome in the nucleus.
GO:0030897	6	255.833	0.24	HOPS complex	A multimeric protein complex that associates with the vacuolar membrane and is involved in homotypic vacuole fusion and vacuole protein sorting. For example, the Saccharomyces complex contains Vps41p, Vam6p, Pep5p, Vps16p, Pep3p, and Vps33p.
GO:0006878	6	253	0.241	cellular copper ion homeostasis	The regulation of the levels, transport, and metabolism of copper ions within a cell or between a cell and its external environment.
GO:0045041	6	252.167	0.252	protein import into mitochondrial intermembrane space	The import of proteins into the space between the inner and outer mitochondrial membranes.
GO:0005940	6	253.667	0.274	septin ring	A tight ring-shaped structure that forms in the division plane at the site of cytokinesis; composed of members of the conserved family of filament-forming proteins called septins as well as septin-associated proteins. This type of septin structure is observed at the bud neck of budding fungal cells, at the site of cell division in animal cells, at the junction between the mother cell and a pseudo…
GO:0007534	6	258	0.275	gene conversion at mating-type locus	The conversion of the mating-type locus from one allele to another resulting from the recombinational repair of a site-specific double-strand break at the mating-type locus with information from a silent donor sequence. There is no reciprocal exchange of information because the mating-type locus copies information from the donor sequence and the donor sequence remains unchanged.
GO:0017112	6	262.5	0.297	Rab guanyl-nucleotide exchange factor activity	Stimulates the exchange of guanyl nucleotides by a GTPase of the Rab family. Under normal cellular physiological conditions, the concentration of GTP is higher than that of GDP, favoring the replacement of GDP by GTP in association with the GTPase.
GO:0000096	6	261.667	0.298	sulfur amino acid metabolic process	The chemical reactions and pathways involving amino acids containing sulfur, comprising cysteine, homocysteine, methionine and selenocysteine.
GO:0006627	6	277.667	0.366	mitochondrial protein processing	The cleavage of proteins, usually near the N terminus, during the process of import into the mitochondrion; several different peptidases mediate cleavage of proteins destined for different mitochondrial compartments.
GO:0006474	6	279.833	0.37	N-terminal protein amino acid acetylation	The acetylation of the N-terminal amino acid of proteins.
GO:0000136	6	275.833	0.374	alpha-1,6-mannosyltransferase complex	A large, multiprotein complex with alpha-1,6 mannosyltransferase activity, located in the cis Golgi membrane; adds mannan to N-linked glycans on proteins.
GO:0004169	6	280.333	0.387	dolichyl-phosphate-mannose-protein mannosyltransferase activity	Catalysis of the reaction: dolichyl phosphate D-mannose + protein = dolichyl phosphate + O-D-mannosylprotein.
GO:0051233	6	277.667	0.388	spindle midzone	The area in the center of the spindle where the spindle microtubules from opposite poles overlap.
GO:0019843	6	278.167	0.396	rRNA binding	Interacting selectively with ribosomal RNA.
GO:0016407	6	282.667	0.405	acetyltransferase activity	Catalysis of the transfer of an acetyl group to an acceptor molecule.
GO:0006626	6	290.167	0.422	protein targeting to mitochondrion	The process of directing proteins towards and into the mitochondrion, mediated by mitochondrial proteins that recognize signals contained within the imported protein.
GO:0031930	6	302.5	0.472	mitochondrial signaling pathway	A series of molecular signals that forms a pathway of communication from the mitochondria to the nucleus and initiates cellular changes in response to changes in mitochondrial function.
GO:0007130	6	300.167	0.489	synaptonemal complex assembly	The cell cycle process whereby the synaptonemal complex is formed. This is a structure that holds paired chromosomes together during prophase I of meiosis and that promotes genetic recombination.
GO:0005937	6	303.667	0.49	mating projection	The projection formed by unicellular fungi in response to mating pheromone.
GO:0000009	6	296.833	0.492	alpha-1,6-mannosyltransferase activity	Catalysis of the transfer of a mannose residue from GDP-mannose to an oligosaccharide, forming an alpha-1,6-linkage.
GO:0000717	6	307.5	0.498	nucleotide-excision repair, DNA duplex unwinding	The unwinding, or local denaturation, of the DNA duplex to create a bubble around the site of the DNA damage.
GO:0000026	6	304	0.503	alpha-1,2-mannosyltransferase activity	Catalysis of the transfer of a mannose residue from GDP-mannose to an oligosaccharide, forming an alpha-1,2-linkage.
GO:0000080	6	317	0.538	G1 phase of mitotic cell cycle	Progression through G1 phase, one of two 'gap' phases in the mitotic cell cycle; G1 is the interval between the completion of mitosis and the beginning of DNA synthesis.
GO:0030295	6	314	0.546	protein kinase activator activity	Increases the activity of a protein kinase, an enzyme which phosphorylates a protein.
GO:0005828	6	314	0.558	kinetochore microtubule	Any of the spindle microtubules that attach to the kinetochores of chromosomes by their plus ends, and maneuver the chromosomes during mitotic or meiotic chromosome segregation.
GO:0045132	6	330.667	0.571	meiotic chromosome segregation	The process by which genetic material, in the form of chromosomes, is organized and then physically separated and apportioned to two or more sets during the meiotic cell cycle.
GO:0006276	6	327	0.581	plasmid maintenance	The maintenance of the integrity of extrachromosomal plasmid DNA; includes processes that ensure plasmids are retained in the daughter cells after cell division.
GO:0016070	6	330.167	0.586	RNA metabolic process	The chemical reactions and pathways involving RNA, ribonucleic acid, one of the two main type of nucleic acid, consisting of a long, unbranched macromolecule formed from ribonucleotides joined in 3',5'-phosphodiester linkage.
GO:0005871	6	340.167	0.613	kinesin complex	Any complex that includes a dimer of molecules from the kinesin superfamily, a group of related proteins that contain an extended region of predicted alpha-helical coiled coil in the main chain that likely produces dimerization. The native complexes of several kinesin family members have also been shown to contain additional peptides, often designated light chains as all of the noncatalytic subun…
GO:0006790	6	341.5	0.621	sulfur metabolic process	The chemical reactions and pathways involving the nonmetallic element sulfur or compounds that contain sulfur, such as the amino acids methionine and cysteine or the tripeptide glutathione.
GO:0045002	6	345.5	0.621	double-strand break repair via single-strand annealing	Repair of a DSB made between two repeated sequences oriented in the same direction occurs primarily by the single strand annealing pathway. The ends of the break are processed by a 5' to 3' exonuclease, exposing complementary single-strand regions of the direct repeats that can anneal, resulting in a deletion of the unique DNA between the direct repeats.
GO:0005086	6	334.167	0.63	ARF guanyl-nucleotide exchange factor activity	Stimulates the exchange of guanyl nucleotides by the GTPase ARF. Under normal cellular physiological conditions, the concentration of GTP is higher than that of GDP, favoring the replacement of GDP by GTP in association with the GTPase.
GO:0005824	6	344.167	0.639	outer plaque of spindle pole body	One of three laminate structures that form the spindle pole body; the outer plaque is in the cytoplasm.
GO:0005978	6	343.667	0.648	glycogen biosynthetic process	The chemical reactions and pathways resulting in the formation of glycogen, a polydisperse, highly branched glucan composed of chains of D-glucose residues.
GO:0009086	6	345.5	0.653	methionine biosynthetic process	The chemical reactions and pathways resulting in the formation of methionine (2-amino-4-(methylthio)butanoic acid), a sulfur-containing, essential amino acid found in peptide linkage in proteins.
GO:0030003	6	344.667	0.655	cellular cation homeostasis	The regulation of the levels, transport, and metabolism of cations within a cell or between a cell and its external environment.
GO:0009117	6	355.167	0.662	nucleotide metabolic process	The chemical reactions and pathways involving a nucleotide, a nucleoside that is esterified with (ortho)phosphate or an oligophosphate at any hydroxyl group on the glycose moiety; may be mono-, di- or triphosphate; this definition includes cyclic-nucleotides (nucleoside cyclic phosphates).
GO:0006605	6	357	0.675	protein targeting	The process of targeting specific proteins to particular membrane-bound subcellular organelles. Usually requires an organelle specific protein sequence motif.
GO:0000798	6	356	0.689	nuclear cohesin complex	A protein complex required for cohesion between sister chromatids that remain in the nucleus.
GO:0017148	6	378.333	0.721	negative regulation of protein biosynthetic process	Any process that stops, prevents or reduces the frequency, rate or extent of the chemical reactions and pathways resulting in the formation of proteins by the translation of mRNA.
GO:0016237	6	383.5	0.761	microautophagy	The transfer of cytosolic components into the lysosomal compartment by direct invagination of the lysosomal membrane without prior sequestration into an autophagosome. The engulfing membranes fuse, resulting in the lysosomal delivery of the cargo wrapped in a single membrane derived from the invaginated lysosomal membrane. In S. cerevisiae, the vacuole is the lysosomal compartment.
GO:0005678	6	392.333	0.765	chromatin assembly complex	Any protein complex that acts in the formation of nucleosomes or higher order chromatin structure.
GO:0005979	6	382.667	0.772	regulation of glycogen biosynthetic process	Any process that modulates the frequency, rate or extent of the chemical reactions and pathways resulting in the formation of glycogen.
GO:0005880	6	396.667	0.78	nuclear microtubule	Any microtubule in the nucleus of a cell.
GO:0016973	6	425.833	0.816	poly(A)+ mRNA export from nucleus	The directed movement of poly(A)+ mRNA out of the nucleus into the cytoplasm.
GO:0005744	6	410.667	0.819	mitochondrial inner membrane presequence translocase complex	The protein transport machinery of the mitochondrial inner membrane that contains three essential Tim proteins: Tim17 and Tim23 are thought to build a preprotein translocation channel while Tim44 interacts transiently with the matrix heat-shock protein Hsp70 to form an ATP-driven import motor.
GO:0016298	6	419.333	0.832	lipase activity	Catalysis of the hydrolysis of a lipid or phospholipid.
GO:0042555	6	450.833	0.854	MCM complex	A hexameric protein complex required for the initiation and regulation of DNA replication.
GO:0015082	6	429.167	0.856	di-, tri-valent inorganic cation transmembrane transporter activity	Catalysis of the transfer of inorganic cations with a valency of two or three from one side of the membrane to the other. Inorganic cations are atoms or small molecules with a positive charge that do not contain carbon in covalent linkage.
GO:0000159	6	450	0.878	protein phosphatase type 2A complex	A heterodimer with protein serine/threonine phosphatase activity that is polycation-stimulated (PCS), being directly stimulated by protamine, polylysine, or histone H1; it constitutes a subclass of several enzymes activated by different histones and polylysine, and consists of catalytic and regulatory subunits.
GO:0001324	6	513.5	0.9	age-dependent response to oxidative stress during chronological cell aging	A change in state or activity of a cell or an organism occurring in non-dividing cells as they age as a result of oxidative stress, where the change varies according to the age of the cell or organism.
GO:0001402	6	494.5	0.908	signal transduction during filamentous growth	Relaying of environmental signals promoting filamentous growth.
GO:0016126	6	517.667	0.923	sterol biosynthetic process	The chemical reactions and pathways resulting in the formation of sterols, steroids with one or more hydroxyl groups and a hydrocarbon side-chain in the molecule.
GO:0006113	6	575	0.925	fermentation	The anaerobic enzymatic conversion of organic compounds, especially carbohydrates, to other compounds, especially to ethyl alcohol, yielding energy in the form of adenosine triphosphate (ATP).
GO:0008519	6	574.667	0.937	ammonium transmembrane transporter activity	Catalysis of the transfer of ammonium from one side of a membrane to the other. Ammonium is the cation NH4+ which is formed from N2 by root-nodule bacteria in leguminous plants and is an excretory product in ammonotelic animals.
GO:0015696	6	574.667	0.937	ammonium transport	The directed movement of ammonium into, out of, within or between cells. Ammonium is the cation NH4+ which is formed from N2 by root-nodule bacteria in leguminous plants and is an excretory product in ammonotelic animals.
GO:0000328	6	562.833	0.94	lumen of vacuole with cell cycle-correlated morphology	The volume enclosed within the vacuolar membrane of a vacuole, the shape of which correlates with cell cycle phase.
GO:0007114	6	603.167	0.96	cell budding	A form of asexual reproduction, occurring in certain bacteria and fungi (e.g. yeasts) and some primitive animals in which an individual arises from a daughter cell formed by pinching off a part of the parent cell. The budlike outgrowths so formed may sometimes remain attached to the parent cell.
GO:0015677	6	581.5	0.962	copper ion import	The directed movement of copper ions into a cell or organelle.
GO:0005354	6	756.833	0.985	galactose transmembrane transporter activity	Catalysis of the transfer of galactose from one side of the membrane to the other. D-galactose is widely distributed in combined form in plants, animals and microorganisms as a constituent of oligo- and polysaccharides; it also occurs in galactolipids and as its glucoside in lactose and melibiose.
GO:0004190	6	864.667	0.988	aspartic-type endopeptidase activity	Catalysis of the hydrolysis of nonterminal peptide linkages in oligopeptides or polypeptides; the optimum reaction pH is below 5 due to an aspartic residue involved in the catalytic process.
GO:0000372	7	108	0.001	Group I intron splicing	The splicing of Group I introns. This occurs by a ribozymic mechanism where the intron sequence forms a distinct 3D structure, characteristic of Group I introns and involved in determining the locations of the splice sites (there do not appear to be consensu thes splice site sequences) as well as having a role in catalyzing the splicing reactions, though protein factors are also required in vivo.…
GO:0006730	7	162.143	0.008	one-carbon compound metabolic process	The chemical reactions and pathways involving compounds containing a single carbon atom.
GO:0043330	7	166.857	0.022	response to exogenous dsRNA	A change in state or activity of a cell or an organism (in terms of movement, secretion, enzyme production, gene expression, etc.) as a result of an exogenous double-stranded RNA stimulus.
GO:0009435	7	178.571	0.028	NAD biosynthetic process	The chemical reactions and pathways resulting in the formation of nicotinamide adenine dinucleotide, a coenzyme present in most living cells and derived from the B vitamin nicotinic acid; biosynthesis may be of either the oxidized form, NAD, or the reduced form, NADH.
GO:0000710	7	186.286	0.039	meiotic mismatch repair	A system for the identification and correction of base-base mismatches, small insertion-deletion loops, and regions of heterology that are present in duplex DNA formed with strands from two recombining molecules. Correction of the mismatch can result in non-Mendelian segregation of alleles following meiosis.
GO:0016592	7	197	0.05	Srb-mediator complex	A multiprotein transcriptional mediator complex that interacts with the carboxy-terminal domain of the largest subunit of RNA polymerase II and is essential for transcription of most protein-coding genes. The Saccharomyces complex contains a core of core complex consists of 16 polypeptides: Srb2, -4, -5, -6, and -7, Med1, -2, -4, -6, -7, and -8, Gal11, Sin4, Rgr1, Rox3, and Pgd1 proteins; mammali…
GO:0046856	7	203	0.07	phosphoinositide dephosphorylation	The process of removing one or more phosphate groups from a phosphoinositide, a class of substances comprising phosphatidylinositol and its derivatives.
GO:0005885	7	204.571	0.076	Arp2/3 protein complex	A stable complex of seven subunits, two actin-related proteins, Arp2 and Arp3, and five novel proteins (ARPC1-5). Functions in the nucleation of actin filaments.
GO:0006465	7	206.143	0.076	signal peptide processing	The proteolytic removal of a signal peptide from a protein during or after transport to a specific location in the cell.
GO:0016593	7	210.143	0.086	Cdc73/Paf1 complex	A multiprotein complex that associates with RNA polymerase II and general RNA polymerase II transcription factor complexes and may be involved in both transcriptional initiation and elongation. In Saccharomyces the complex contains Paf1p, Cdc73p, Hpr1p, Ccr4p, Ctr9p, Rtf1p, and Leo1p.
GO:0015631	7	215.286	0.1	tubulin binding	Interacting selectively with monomeric or multimeric forms of tubulin, including microtubules.
GO:0006998	7	216.857	0.111	nuclear membrane organization and biogenesis	A process that is carried out at the cellular level which results in the formation, arrangement of constituent parts, or disassembly of the nuclear membrane.
GO:0035091	7	225.571	0.115	phosphoinositide binding	Interacting selectively with any inositol-containing glycerophospholipid.
GO:0015937	7	233.143	0.163	coenzyme A biosynthetic process	The chemical reactions and pathways resulting in the formation of coenzyme A, 3'-phosphoadenosine-(5')diphospho(4')pantatheine, an acyl carrier in many acylation and acyl-transfer reactions in which the intermediate is a thiol ester.
GO:0007062	7	232.429	0.166	sister chromatid cohesion	The joining of the sister chromatids of a replicated chromosome along the entire length of the chromosome.
GO:0007532	7	234.571	0.175	regulation of transcription, mating-type specific	Any mating-type specific process that modulates the frequency, rate or extent of transcription.
GO:0000715	7	237.429	0.179	nucleotide-excision repair, DNA damage recognition	The identification of lesions in DNA, such as pyrimidine-dimers, intrastrand cross-links, and bulky adducts. The wide range of substrate specificity suggests the repair complex recognizes distortions in the DNA helix.
GO:0003690	7	242.429	0.188	double-stranded DNA binding	Interacting selectively with double-stranded DNA.
GO:0001671	7	257.857	0.248	ATPase activator activity	Functions to increase the rate of ATP hydrolysis.
GO:0019773	7	252.286	0.251	proteasome core complex, alpha-subunit complex (sensu Eukaryota)	Refers to the subunits that constitute the outer rings of the proteasome core complex, as in, but not restricted to, the eukaryotes (Eukaryota, ncbi_taxonomy_id:2759).
GO:0005724	7	256	0.257	nuclear telomeric heterochromatin	Heterochromatic regions of the chromosome found at the telomeres of a chromosome in the nucleus.
GO:0032045	7	265.143	0.27	guanyl-nucleotide exchange factor complex	A protein complex that stimulates the exchange of guanyl nucleotides by a GTPase.
GO:0000407	7	254.571	0.277	pre-autophagosomal structure	A punctate structure localized in the vicinity of the vacuole that is required for the formation of autophagosomes.
GO:0043141	7	260.143	0.29	ATP-dependent 5'-3' DNA helicase activity	Catalysis of the reaction: ATP + H2O = ADP + phosphate; drives the unwinding of the DNA helix in the direction 5' to 3'.
GO:0006656	7	261.857	0.302	phosphatidylcholine biosynthetic process	The chemical reactions and pathways resulting in the formation of phosphatidylcholines, any of a class of glycerophospholipids in which the phosphatidyl group is esterified to the hydroxyl group of choline.
GO:0019237	7	266	0.311	centromeric DNA binding	Interacting selectively with centromere-associated DNA, usually characterized by highly repetitive sequences.
GO:0006265	7	272.714	0.316	DNA topological change	The process by which a transformation is induced in the topological structure of a double-stranded DNA helix, resulting in a change in linking number.
GO:0003689	7	266.714	0.322	DNA clamp loader activity	Catalysis of the reaction: ATP + H2O = ADP + phosphate to drive the opening of the ring structure of the PCNA complex, or any of the related sliding clamp complexes, and their closing around the DNA duplex.
GO:0017171	7	266.429	0.33	serine hydrolase activity	Catalysis of the hydrolysis of a substrate by a catalytic mechanism that involves a catalytic triad consisting of a serine nucleophile that is activated by a proton relay involving an acidic residue (e.g. aspartate or glutamate) and a basic residue (usually histidine).
GO:0000220	7	275.571	0.336	vacuolar proton-transporting V-type ATPase, V0 domain	The V0 domain of a proton-transporting V-type ATPase found in the vacuolar membrane.
GO:0006369	7	271.571	0.338	transcription termination from RNA polymerase II promoter	Any process by which transcription by RNA polymerase II is terminated.
GO:0019722	7	274.143	0.342	calcium-mediated signaling	A series of molecular signals in which a cell uses calcium ions to convert an extracellular signal into a response.
GO:0043130	7	276.286	0.353	ubiquitin binding	Interacting selectively and non-covalently with ubiquitin, a protein that when covalently bound to other cellular proteins marks them for proteolytic degradation.
GO:0009055	7	277.429	0.373	electron carrier activity	Any molecular entity that serves as an electron acceptor and electron donor in an electron transport system.
GO:0000289	7	285.429	0.385	poly(A) tail shortening	Shortening of the poly(A) tail of an mRNA from full length to an oligo(A) length.
GO:0030015	7	285.429	0.385	CCR4-NOT core complex	The core of the CCR4-NOT transcription factor complex. In Saccharomyces the CCR4-NOT core complex comprises Ccr4p, Caf1p, Not1p, Not2p, Not3p, Not4p, and Not5p.
GO:0005779	7	280.286	0.411	integral to peroxisomal membrane	Penetrating at least one phospholipid bilayer of a peroxisomal membrane. May also refer to the state of being buried in the bilayer with no exposure outside the bilayer.
GO:0006139	7	302.143	0.468	nucleobase, nucleoside, nucleotide and nucleic acid metabolic process	The chemical reactions and pathways involving nucleobases, nucleosides, nucleotides and nucleic acids.
GO:0006334	7	306	0.482	nucleosome assembly	The aggregation and bonding together of a nucleosome, the beadlike structural units of eukaryotic chromatin composed of histones and DNA.
GO:0008614	7	312.429	0.522	pyridoxine metabolic process	The chemical reactions and pathways involving pyridoxine, 2-methyl-3-hydroxy-4,5-bis(hydroxymethyl)pyridine, one of the vitamin B6 compounds. Pyridoxal, pyridoxamine and pyridoxine are collectively known as vitamin B6, and are efficiently converted to the biologically active form of vitamin B6, pyridoxal phosphate.
GO:0006828	7	315.286	0.528	manganese ion transport	The directed movement of manganese (Mn) ions into, out of, within or between cells.
GO:0000112	7	315.857	0.533	nucleotide-excision repair factor 3 complex	One of several protein complexes involved in nucleotide-excision repair; possesses endodeoxynuclease and DNA helicase activities. In S. cerevisiae, it is composed of Rad2p and the core TFIIH-Ssl2p complex (Core TFIIH is composed of Rad3p, Tfb1p, Tfb2p, Ssl1p, and Tfb4p. Note that Ssl2p is also called Rad25p).
GO:0030188	7	329.714	0.562	chaperone regulator activity	Modulates the activity of a molecular chaperone.
GO:0000182	7	335.143	0.573	rDNA binding	Interacting selectively with DNA sequences encoding ribosomal RNA.
GO:0015802	7	322.857	0.573	basic amino acid transport	The directed movement of basic amino acids, amino acids with a pH above 7, into, out of, within or between cells.
GO:0015031	7	329.714	0.577	protein transport	The directed movement of proteins into, out of, within or between cells.
GO:0005852	7	328.857	0.582	eukaryotic translation initiation factor 3 complex	A complex of several polypeptides that plays at least two important roles in protein synthesis: First, eIF3 binds to the 40S ribosome and facilitates loading of the Met-tRNA/eIF2.GTP ternary complex to form the 43S preinitiation complex. Subsequently, eIF3 apparently assists eIF4 in recruiting mRNAs to the 43S complex.
GO:0005658	7	324.857	0.589	alpha DNA polymerase:primase complex	A complex of four polypeptides, comprising large and small DNA polymerase alpha subunits and two primase subunits, which catalyzes the synthesis of an RNA primer on the lagging strand of replicating DNA; the smaller of the two primase subunits alone can catalyze oligoribonucleotide synthesis.
GO:0015071	7	333.857	0.612	protein phosphatase type 2C activity	Catalysis of the reaction: a phosphoprotein + H2O = a protein + phosphate.
GO:0019774	7	341	0.62	proteasome core complex, beta-subunit complex (sensu Eukaryota)	Refers to the subunits that constitute the inner rings of the proteasome core complex, as in, but not restricted to, the eukaryotes (Eukaryota, ncbi_taxonomy_id:2759).
GO:0000056	7	334.286	0.633	ribosomal small subunit export from nucleus	The directed movement of a ribosomal small subunit from the nucleus into the cytoplasm.
GO:0004364	7	343.429	0.639	glutathione transferase activity	Catalysis of the reaction: R-X + glutathione = H-X + R-S-glutathione. R may be an aliphatic, aromatic or heterocyclic group; X may be a sulfate, nitrile or halide group.
GO:0005788	7	349	0.67	endoplasmic reticulum lumen	The volume enclosed by the membranes of the endoplasmic reticulum.
GO:0001405	7	360.571	0.689	presequence translocase-associated import motor	Protein complex located on the matrix side of the mitochondrial inner membrane and associated with the presequence translocase complex; hydrolyzes ATP to provide the force to drive import of proteins into the mitochondrial matrix.
GO:0005381	7	358.429	0.689	iron ion transmembrane transporter activity	Catalysis of the transfer of iron (Fe) ions from one side of a membrane to the other.
GO:0031146	7	397.429	0.771	SCF-dependent proteasomal ubiquitin-dependent protein catabolic process	The chemical reactions and pathways resulting in the breakdown of a protein or peptide by hydrolysis of its peptide bonds, initiated by the covalent attachment of ubiquitin, with ubiquitin-protein ligation catalyzed by an SCF (Skp1/Cul1/F-box protein) complex, and mediated by the proteasome.
GO:0001101	7	385.429	0.792	response to acid	A change in state or activity of a cell or an organism (in terms of movement, secretion, enzyme production, gene expression, etc.) as a result of an acid stimulus.
GO:0045121	7	416.714	0.815	lipid raft	Specialized membrane domains composed mainly of cholesterol and sphingolipids, and relatively poor in polyunsaturated lipids such as glycerophospholipids. The formation of these membrane domains is promoted by the presence of cholesterol in the lipid bilayer: the rigid hexagonal rings of cholesterol can pack tightly against the saturated hydrocarbon chains of some membrane lipids, allowing these …
GO:0008028	7	406.143	0.816	monocarboxylic acid transmembrane transporter activity	Catalysis of the transfer of monocarboxylic acids from one side of the membrane to the other. A monocarboxylic acid is an organic acid with one COOH group.
GO:0001300	7	413	0.819	chronological cell aging	The process associated with progression of the cell from its inception to the end of its lifespan that occurs when the cell is in a non-dividing, or quiescent, state.
GO:0005507	7	416.143	0.823	copper ion binding	Interacting selectively with copper (Cu) ions.
GO:0016481	7	447.857	0.86	negative regulation of transcription	Any process that stops, prevents or reduces the frequency, rate or extent of transcription.
GO:0009082	7	452.143	0.868	branched chain family amino acid biosynthetic process	The chemical reactions and pathways resulting in the formation of amino acids containing a branched carbon skeleton, comprising isoleucine, leucine and valine.
GO:0019897	7	464.429	0.883	extrinsic to plasma membrane	Loosely bound to one surface of the plasma membrane, but not integrated into the hydrophobic region.
GO:0005097	7	454.143	0.889	Rab GTPase activator activity	Increases the rate of GTP hydrolysis by a GTPase of the Rab family.
GO:0045332	7	466.571	0.893	phospholipid translocation	The translocation, or flipping, of phospholipid molecules from one monolayer of a membrane bilayer to the opposite monolayer.
GO:0005498	7	495.429	0.899	sterol carrier activity	null
GO:0007109	7	481.714	0.899	cytokinesis, completion of separation	The process of finishing cell separation, which results in two physically separated cells.
GO:0008142	7	495.429	0.899	oxysterol binding	Interacting selectively with oxysterol, an oxidized form of cholesterol.
GO:0016023	7	519.429	0.927	cytoplasmic membrane-bound vesicle	A membrane-bound vesicle found in the cytoplasm of the cell.
GO:0008234	7	538.143	0.944	cysteine-type peptidase activity	Catalysis of the hydrolysis of peptide linkages in oligopeptides or polypeptides; a cysteine residue is at the active center.
GO:0006972	7	593.714	0.951	hyperosmotic response	A change in state or activity of a cell or an organism or cell (in terms of movement, secretion, enzyme production, gene expression, etc.) as a result of detection of, or exposure to, a hyperosmotic environment, i.e. an environment with a higher concentration of solutes than the organism or cell.
GO:0015926	7	838.429	0.984	glucosidase activity	Catalysis of the hydrolysis of glucosyl compounds, substances containing a group derived from a cyclic form of glucose or a glucose derivative.
GO:0000293	7	736	0.985	ferric-chelate reductase activity	Catalysis of the reaction: 2 Fe2+ + NAD+ = 2 Fe3+ + NADH + H+.
GO:0000164	7	793.714	0.99	protein phosphatase type 1 complex	An ATP, magnesium-dependent protein serine/threonine phosphatase (AMD phosphatase) that consists of a catalytic subunit of 38 kDa and a modulator subunit of 23 kDa, which is subject to phosphorylation, thus activating the phosphatase.
GO:0030950	8	173.5	0.008	establishment and/or maintenance of actin cytoskeleton polarity	The specification, formation and maintenance of polarized actin-based cytoskeletal structures.
GO:0031932	8	173.5	0.008	TORC 2 complex	A protein complex that contains the TOR (target of rapamycin) serine/threonine kinase and mediates spatial control of cell growth via regulation of actin cytoskeleton polarization.
GO:0030915	8	167.75	0.012	Smc5-Smc6 complex	A conserved complex that contains a heterodimer of SMC proteins (Smc5p and Smc6p, or homologs thereof) and several other proteins, and is involved in DNA repair and maintaining cell cycle arrest following DNA damage. In S.cerevisiae, this is an octameric complex called Mms21-Smc5-Smc6 complex, with at least five of its subunits conserved in fission yeast and humans.
GO:0008380	8	175.375	0.015	RNA splicing	The process of removing sections of the primary RNA transcript to remove sequences not present in the mature form of the RNA and joining the remaining sections to form the mature form of the RNA.
GO:0042800	8	181.5	0.027	histone lysine N-methyltransferase activity (H3-K4 specific)	Catalysis of the addition of a methyl group onto lysine at position 4 of the histone H3 protein.
GO:0048188	8	181.5	0.027	COMPASS complex	A conserved protein complex that catalyzes methylation of histone H3. In Saccharomyces the complex contains Shg1p, Sdc1p, Swd1p, Swd2p, Swd3p, Spp1p, Bre2p, and the trithorax-related Set1p.
GO:0005688	8	194.125	0.032	snRNP U6	Ribonucleoprotein complex containing small nuclear RNA U6; a component of the major spliceosome complex.
GO:0045182	8	209.375	0.07	translation regulator activity	Any substance involved in the initiation, activation, perpetuation, repression or termination of polypeptide synthesis at the ribosome.
GO:0003712	8	218.875	0.072	transcription cofactor activity	The function that links a sequence-specific transcription factor to the core RNA polymerase II complex but does not bind DNA itself.
GO:0000751	8	213.25	0.099	cell cycle arrest in response to pheromone	A cell cycle process that leads to a halt in cell cycle progression (cessation of cell cycle phase transitions) as a result of a pheromone stimulus.
GO:0043486	8	229.625	0.122	histone exchange	The replacement, within chromatin, of resident histones or histone subunits with alternative, sometimes variant, histones or subunits.
GO:0000245	8	227	0.123	spliceosome assembly	The aggregation and bonding together of the spliceosome, a ribonucleoprotein apparatus that catalyzes nuclear mRNA splicing via transesterification reactions.
GO:0007017	8	236.125	0.157	microtubule-based process	Any cellular process that depends upon or alters the microtubule cytoskeleton, that part of the cytoskeleton comprising microtubules and their associated proteins.
GO:0000145	8	247.625	0.184	exocyst	Protein complex peripherally associated with the plasma membrane that determines where secretory vesicles dock and fuse. At least eight complex components are conserved between yeast and mammals.
GO:0051015	8	245.875	0.205	actin filament binding	Interacting selectively with an actin filament, also known as F-actin, a helical filamentous polymer of globular G-actin subunits.
GO:0000335	8	265.75	0.281	negative regulation of transposition, DNA mediated	Any process that stops, prevents or reduces the frequency, rate or extent of DNA transposition.
GO:0008092	8	274.125	0.321	cytoskeletal protein binding	Interacting selectively with any protein component of any cytoskeleton (actin, microtubule, or intermediate filament cytoskeleton).
GO:0008104	8	271.25	0.324	protein localization	The processes by which a protein is transported to, or maintained in, a specific location.
GO:0030508	8	276.125	0.329	thiol-disulfide exchange intermediate activity	Functions as an exchange intermediate in thiol-disulfide exchange reactions.
GO:0005619	8	273	0.351	spore wall (sensu Fungi)	The specialized cell wall of the ascospore (spore). As in, but not restricted to, the fungi (Fungi, ncbi_taxonomy_id:4751).
GO:0007323	8	294.25	0.407	peptide pheromone maturation	The generation of a mature, active peptide pheromone via processes unique to its processing and modification.
GO:0042255	8	287.625	0.413	ribosome assembly	The aggregation and bonding together of the mature ribosome and of its subunits.
GO:0018318	8	294.75	0.432	protein amino acid palmitoylation	The covalent or non-covalent attachment of a palmitoyl moiety to a protein amino acid.
GO:0019706	8	294.75	0.432	protein-cysteine S-palmitoleyltransferase activity	Catalysis of the transfer of an palmitoleyl group to a sulfur atom on the cysteine of a protein molecule.
GO:0006118	8	298.75	0.437	electron transport	The transport of electrons from an electron donor to an electron acceptor.
GO:0017136	8	297	0.447	NAD-dependent histone deacetylase activity	Catalysis of the removal of acetyl groups from histones, requiring NAD.
GO:0030126	8	309.25	0.479	COPI vesicle coat	One of two multimeric complexes that forms a membrane vesicle coat. The mammalian COPI subunits are called alpha-, beta-, beta'-, gamma-, delta-, epsilon- and zeta-COP. Vesicles with COPI coats are found associated with Golgi membranes at steady state.
GO:0017119	8	310.125	0.486	Golgi transport complex	A complex of proteins that, in vitro, stimulates intra-Golgi transport; a 13S complex, about 800 kDa in size and consists of at least five polypeptides. In yeast, this complex is called the Sec34/35 complex and is composed of eight subunits (Sec34p, Sec35p, Dor1p, Cod1p, Cod2p, Cod3p, Cod4p, and Cod5p).
GO:0006396	8	311.875	0.49	RNA processing	Any process involved in the conversion of one or more primary RNA transcripts into one or more mature RNA molecules.
GO:0015940	8	305.75	0.502	pantothenate biosynthetic process	The chemical reactions and pathways resulting in the formation of pantothenate, the anion of pantothenic acid. It is a B complex vitamin that is a constituent of coenzyme A and is distributed ubiquitously in foods.
GO:0005742	8	315.875	0.515	mitochondrial outer membrane translocase complex	A large complex of the mitochondrial outer membrane that mediates transport of proteins into all mitochondrial compartments.
GO:0006874	8	323.25	0.532	cellular calcium ion homeostasis	The regulation of the levels, transport, and metabolism of calcium ions within a cell or between a cell and its external environment.
GO:0007129	8	316.375	0.533	synapsis	The cell cycle process whereby the side by side pairing and physical juxtaposition of homologous chromosomes is created at the metaphase plate.
GO:0006271	8	321.625	0.543	DNA strand elongation during DNA replication	The process by which a DNA strand is synthesized from template DNA during replication by the action of polymerases, which add nucleotides to the 3' end of the nascent DNA strand.
GO:0000221	8	321.625	0.549	vacuolar proton-transporting V-type ATPase, V1 domain	The V1 domain of a proton-transporting V-type ATPase found in the vacuolar membrane.
GO:0019878	8	321.5	0.568	lysine biosynthetic process via aminoadipic acid	The chemical reactions and pathways resulting in the formation of lysine by the aminoadipic pathway.
GO:0008535	8	336.25	0.589	respiratory chain complex IV assembly	The aggregation and bonding together of a set of components to form respiratory chain complex IV (also known as cytochrome c oxidase), the terminal member of the respiratory chain of the mitochondrion and some aerobic bacteria. Cytochrome c oxidases are multi-subunit enzymes containing from 13 subunits in the mammalian mitochondrial form to 3-4 subunits in the bacterial forms.
GO:0006839	8	330.625	0.592	mitochondrial transport	Transport of substances into, out of or within a mitochondrion.
GO:0006807	8	340.25	0.607	nitrogen compound metabolic process	The chemical reactions and pathways involving various organic and inorganic nitrogenous compounds; includes nitrogen fixation, nitrification, denitrification, assimilatory/dissimilatory nitrate reduction and the interconversion of nitrogenous organic matter and ammonium.
GO:0006488	8	330.75	0.611	dolichol-linked oligosaccharide biosynthetic process	The chemical reactions and pathways resulting in the formation of dolichol-linked oligosaccharide, usually by a stepwise addition of glycosyl chains to endoplasmic reticulum membrane-bound dolichol-P.
GO:0043614	8	338.125	0.615	multi-eIF complex	A multifactor complex composed of multiple translation initiation factors and the initiatior tRNAiMet, which is ready to bind to the small (40S) ribosome to form the 43S preintiation complex. In S. cerevisiae, this complex is composed of eIF1, eIF2, eIF3, and eIF5.
GO:0006783	8	343.625	0.634	heme biosynthetic process	The chemical reactions and pathways resulting in the formation of heme, any compound of iron complexed in a porphyrin (tetrapyrrole) ring, from less complex precursors.
GO:0007070	8	343.875	0.635	negative regulation of transcription from RNA polymerase II promoter, mitotic	Any process that stops, prevents or reduces the frequency, rate or extent of transcription from an RNA polymerase II promoter during mitosis.
GO:0004693	8	344.125	0.638	cyclin-dependent protein kinase activity	Catalysis of the reaction: ATP + a protein = ADP + a phosphoprotein; dependent on the binding of a regulatory cyclin subunit and full activity requires stimulatory phosphorylation by a CDK-activating kinase (CAK).
GO:0009269	8	351	0.652	response to desiccation	A change in state or activity of a cell or an organism (in terms of movement, secretion, enzyme production, gene expression, etc.) as a result of a desiccation stimulus, extreme dryness resulting from the prolonged deprivation of water.
GO:0018456	8	347.625	0.666	aryl-alcohol dehydrogenase activity	Catalysis of the reaction: an aromatic alcohol + NAD+ = an aromatic aldehyde + NADH + H+.
GO:0005545	8	361.625	0.686	phosphatidylinositol binding	Interacting selectively with phosphatidylinositol, any glycophospholipid with its sn-glycerol 3-phosphate residue is esterified to the 1-hydroxyl group of 1D-myo-inositol.
GO:0001308	8	355.875	0.7	loss of chromatin silencing during replicative cell aging	The process, which occurs as a dividing cell ages, leading to expression of genes that are typically not expressed due to silencing by regulatory proteins.
GO:0005096	8	361.125	0.701	GTPase activator activity	Increases the activity of a GTPase, an enzyme that catalyzes the hydrolysis of GTP.
GO:0045941	8	366.375	0.707	positive regulation of transcription	Any process that activates or increases the frequency, rate or extent of transcription.
GO:0006090	8	371.25	0.726	pyruvate metabolic process	The chemical reactions and pathways involving pyruvate, 2-oxopropanoate.
GO:0006749	8	363	0.726	glutathione metabolic process	The chemical reactions and pathways involving glutathione, the tripeptide glutamylcysteinylglycine, which acts as a coenzyme for some enzymes and as an antioxidant in the protection of sulfhydryl groups in enzymes and other proteins; it has a specific role in the reduction of hydrogen peroxide (H2O2) and oxidized ascorbate, and it participates in the gamma-glutamyl cycle.
GO:0007119	8	383.625	0.763	budding cell isotropic bud growth	Unlocalized bud growth such that the entire surface of the bud expands evenly, in a cell that reproduces by budding.
GO:0030427	8	397.875	0.768	site of polarized growth	Any part of a cell where non-isotropic growth takes place.
GO:0046685	8	398.125	0.773	response to arsenic	A change in state or activity of a cell or an organism (in terms of movement, secretion, enzyme production, gene expression, etc.) as a result of an arsenic stimulus from compounds containing arsenic, including arsenates, arsenites, and arsenides.
GO:0030127	8	410.625	0.797	COPII vesicle coat	One of two multimeric complexes that forms a membrane vesicle coat. COPII is best characterized in S. cerevisiae, where the subunits are called Sar1p, Sec13p, Sec31p, Sec23p, and Sec24p. Vesicles with COPII coats are found associated with endoplasmic reticulum (ER) membranes at steady state.
GO:0000158	8	401.625	0.8	protein phosphatase type 2A activity	Catalysis of the reaction: a phosphoprotein + H2O = a protein + phosphate. A protein serine/threonine phosphatase that is polycation-stimulated (PCS), being directly stimulated by protamine, polylysine, or histone H1; it constitutes a subclass of several enzymes activated by different histones and polylysine.
GO:0006808	8	412.75	0.826	regulation of nitrogen utilization	Any process that modulates the frequency, rate or extent of nitrogen utilization.
GO:0006855	8	414.875	0.828	multidrug transport	The directed movement of drugs into, out of, within or between cells.
GO:0015662	8	418.125	0.848	ATPase activity, coupled to transmembrane movement of ions, phosphorylative mechanism	Catalysis of the transfer of a solute or solutes from one side of a membrane to the other according to the reaction: ATP + H2O = ADP + phosphate, to directly drive the transport of ions across a membrane. The reaction is characterized by the transient formation of a high-energy aspartyl-phosphoryl-enzyme intermediate.
GO:0005798	8	438.75	0.864	Golgi-associated vesicle	Any vesicle associated with the Golgi complex and involved in mediating transport within the Golgi or between the Golgi and other parts of the cell.
GO:0030469	8	490.875	0.903	null	null
GO:0004338	8	486.5	0.908	glucan 1,3-beta-glucosidase activity	Catalysis of the successive hydrolysis of beta-D-glucose units from the non-reducing ends of 1,3-beta-D-glucans, releasing alpha-glucose.
GO:0007231	8	532.5	0.938	osmosensory signaling pathway	The series of molecular signals initiated in response to osmotic change.
GO:0000054	8	564.75	0.955	ribosome export from nucleus	The directed movement of a ribosome from the nucleus into the cytoplasm.
GO:0000903	8	609	0.969	cellular morphogenesis during vegetative growth	The change in form (cell shape and size) that occurs during the development of a cell as it progresses through a mitotic cell cycle when it is not undergoing terminal differentiation.
GO:0006109	8	601.25	0.969	regulation of carbohydrate metabolic process	Any process that modulates the frequency, rate or extent of the chemical reactions and pathways involving carbohydrates.
GO:0015171	8	734.125	0.981	amino acid transmembrane transporter activity	Catalysis of the transfer of amino acids from one side of a membrane to the other. Amino acids are organic molecules that contain an amino group and can combine in linear arrays to form proteins in living organisms.
GO:0006284	9	168.333	0.01	base-excision repair	In base excision repair, an altered base is removed by a DNA glycosylase enzyme, followed by excision of the resulting sugar phosphate. The small gap left in the DNA helix is filled in by the sequential action of DNA polymerase and DNA ligase.
GO:0006464	9	169.333	0.013	protein modification process	The covalent alteration of one or more amino acids occurring in proteins, peptides and nascent polypeptides (co-translational, post-translational modifications). Includes the modification of charged tRNAs that are destined to occur in a protein (pre-translation modification).
GO:0004579	9	205	0.035	dolichyl-diphosphooligosaccharide-protein glycotransferase activity	Catalysis of the reaction: dolichyl diphosphooligosaccharide + protein L-asparagine = dolichyl diphosphate + a glycoprotein with the oligosaccharide chain attached by glycosylamine linkage to protein L-asparagine.
GO:0008250	9	205	0.035	oligosaccharyl transferase complex	A multisubunit protein complex in the endoplasmic reticulum membrane of eukaryotes that transfers lipid-linked oligosaccharide precursor to asparagine residues on nascent proteins; includes at least nine different subunits, at least in yeast.
GO:0000724	9	211.111	0.051	double-strand break repair via homologous recombination	The error-free repair of a double-strand break in DNA in which the broken DNA molecule is repaired using homologous sequences. A strand in the broken DNA searches for a homologous region in an intact chromosome to serve as the template for DNA synthesis. The restoration of two intact DNA molecules results in the exchange, reciprocal or nonreciprocal, of genetic material between the intact DNA mol…
GO:0045721	9	219.444	0.065	negative regulation of gluconeogenesis	Any process that stops, prevents or reduces the frequency, rate or extent of gluconeogenesis.
GO:0005088	9	218.444	0.075	Ras guanyl-nucleotide exchange factor activity	Stimulates the exchange of guanyl nucleotides by a GTPase of the Ras superfamily. Under normal cellular physiological conditions, the concentration of GTP is higher than that of GDP, favoring the replacement of GDP by GTP in association with the GTPase.
GO:0000171	9	219.444	0.081	ribonuclease MRP activity	Catalysis of the first cleavage in rRNA transcript processing, also involved in mitochondrial RNA processing.
GO:0005655	9	230	0.109	nucleolar ribonuclease P complex	A ribonuclease P complex located in the nucleolus of a eukaryotic cell, where it catalyzes the 5' endonucleolytic cleavage of precursor tRNAs to yield mature tRNAs. Eukaryotic nucleolar ribonuclease P complexes generally contain a single RNA molecule that is necessary but not sufficient for catalysis, and several protein molecules.
GO:0006744	9	231.444	0.13	ubiquinone biosynthetic process	The chemical reactions and pathways resulting in the formation of ubiquinone, a lipid-soluble electron-transporting coenzyme.
GO:0000144	9	237.556	0.142	cellular bud neck septin ring	A ring-shaped structure that forms at the site of cytokinesis; composed of members of the conserved family of filament forming proteins called septins as well as septin-associated proteins. In S. cerevisiae, this structure forms at the time of bud emergence and the septins show a high rate of exchange.
GO:0042138	9	239	0.156	meiotic DNA double-strand break formation	The cell cycle process whereby double-strand breaks are generated at defined hotspots throughout the genome during meiosis I. This results in the initiation of meiotic recombination.
GO:0008017	9	236.667	0.158	microtubule binding	Interacting selectively with microtubules, filaments composed of tubulin monomers.
GO:0004222	9	253.556	0.175	metalloendopeptidase activity	Catalysis of the hydrolysis of nonterminal peptide linkages in oligopeptides or polypeptides. Enzymes of this class contain a chelated metal ion essential to their catalytic activity at their active sites.
GO:0000290	9	255.889	0.193	deadenylation-dependent decapping	Cleavage of the 5'-cap of an mRNA triggered by shortening of the poly(A) tail to below a minimum functional length.
GO:0006280	9	254.889	0.213	mutagenesis	The process by which genetic material undergoes a detectable and heritable structural change. There are three categories of mutation: genome mutations, involving addition or subtraction of one or more whole chromosomes; chromosome mutations, which alter the structure of chromosomes; and gene mutations, where the structure of a gene is altered at the molecular level.
GO:0008379	9	255.111	0.215	thioredoxin peroxidase activity	Catalysis of the reaction: thioredoxin + H2O2 = thioredoxin disulfide + H2O.
GO:0007076	9	260.111	0.218	mitotic chromosome condensation	The cell cycle process whereby chromatin structure is compacted prior to mitosis in eukaryotic cells.
GO:0031386	9	262	0.237	protein tag	Acting as an indicator or marker to facilitate recognition by other molecules in the cell. Recognition of the tag, which can be covalently attached to the target molecule, may result in modification, sequestration, transport or degradation of the molecule in question.
GO:0004596	9	276.667	0.311	peptide alpha-N-acetyltransferase activity	Catalysis of the reaction: acetyl-CoA + peptide = CoA + N-alpha-acetylpeptide.
GO:0005849	9	282.333	0.335	mRNA cleavage factor complex	Any macromolecular complex involved in cleavage or polyadenylation of mRNA molecules.
GO:0000055	9	281.556	0.35	ribosomal large subunit export from nucleus	The directed movement of a ribosomal large subunit from the nucleus into the cytoplasm.
GO:0003777	9	284.333	0.363	microtubule motor activity	Catalysis of movement along a microtubule, coupled to the hydrolysis of a nucleoside triphosphate (usually ATP).
GO:0009272	9	288.889	0.367	chitin- and beta-glucan-containing cell wall biogenesis	The chemical reactions and pathways resulting in the formation of the chitin- and beta-glucan-containing cell wall.
GO:0008152	9	285.556	0.371	metabolic process	Processes that cause many of the chemical changes in living organisms, including anabolism and catabolism. Metabolic processes typically transform small molecules, but also include macromolecular processes such as DNA repair and replication, and protein synthesis and degradation.
GO:0008540	9	291	0.382	proteasome regulatory particle, base subcomplex (sensu Eukaryota)	Refers to the subunits of the regulatory particle that directly associates with the proteasome core complex, as in, but not restricted to, the eukaryotes (Eukaryota, ncbi_taxonomy_id:2759).
GO:0045039	9	298.444	0.419	protein import into mitochondrial inner membrane	The import of proteins into the mitochondria inner membrane. Inner membrane proteins are first imported into the matrix space where the matrix-targeting sequence is removed; how these proteins then are incorporated into the inner membrane is not known.
GO:0009306	9	299.444	0.431	protein secretion	The regulated release of proteins from a cell or group of cells.
GO:0008320	9	305.333	0.458	protein transmembrane transporter activity	Catalysis of the transfer of a protein from one side of a membrane to the other.
GO:0005100	9	303.333	0.463	Rho GTPase activator activity	Increases the rate of GTP hydrolysis by a GTPase of the Rho family.
GO:0000151	9	311.333	0.478	ubiquitin ligase complex	A protein complex that includes a ubiquitin-protein ligase (E3) and other proteins that may confer substrate specificity on the complex.
GO:0000226	9	310.444	0.506	microtubule cytoskeleton organization and biogenesis	A process that is carried out at the cellular level which results in the formation, arrangement of constituent parts, or disassembly of cytoskeletal structures comprising microtubules and their associated proteins.
GO:0000784	9	316.667	0.534	nuclear chromosome, telomeric region	The terminal region of a linear chromosome in the nucleus that includes the telomeric DNA repeats and associated proteins.
GO:0006633	9	316.222	0.537	fatty acid biosynthetic process	The chemical reactions and pathways resulting in the formation of a fatty acid, any of the aliphatic monocarboxylic acids that can be liberated by hydrolysis from naturally occurring fats and oils. Fatty acids are predominantly straight-chain acids of 4 to 24 carbon atoms, which may be saturated or unsaturated; branched fatty acids and hydroxy fatty acids also occur, and very long chain acids of …
GO:0042026	9	323.778	0.545	protein refolding	The process carried out by a cell that restores the biological activity of an unfolded or misfolded protein, using helper proteins such as chaperones.
GO:0008121	9	320.444	0.555	ubiquinol-cytochrome-c reductase activity	Catalysis of the transfer of a solute or solutes from one side of a membrane to the other according to the reaction: CoQH2 + 2 ferricytochrome c = CoQ + 2 ferrocytochrome c.
GO:0006635	9	323.444	0.556	fatty acid beta-oxidation	The metabolic oxidation of a long-chain fatty acid by successive cycles of reactions during each of which the fatty acid is shortened by a two-carbon fragment removed as acetyl coenzyme A.
GO:0006665	9	344.889	0.648	sphingolipid metabolic process	The chemical reactions and pathways involving sphingolipids, any of a class of lipids containing the long-chain amine diol sphingosine or a closely related base (a sphingoid).
GO:0006122	9	354.556	0.69	mitochondrial electron transport, ubiquinol to cytochrome c	The transfer of electrons from ubiquinol to cytochrome c that occurs during oxidative phosphorylation, mediated by the multisubunit enzyme known as complex III.
GO:0006986	9	381.222	0.741	response to unfolded protein	A change in state or activity of a cell or an organism (in terms of movement, secretion, enzyme production, gene expression, etc.) as a result of an unfolded protein stimulus.
GO:0006038	9	376.778	0.742	cell wall chitin biosynthetic process	The chemical reactions and pathways resulting in the formation of cell wall chitin, a linear polysaccharide consisting of P-1,4-linked N-acetyl-D-glucosamine residues, found in the walls of cells.
GO:0000184	9	390.333	0.773	mRNA catabolic process, nonsense-mediated decay	The nonsense-mediated mRNA decay pathway degrades mRNAs transcribed from genes in which an amino-acid codon has changed to a nonsense codon; this prevents the translation of such mRNAs into truncated, and potentially harmful, proteins.
GO:0004003	9	391.889	0.78	ATP-dependent DNA helicase activity	Catalysis of the reaction: ATP + H2O = ADP + phosphate, driving the unwinding of the DNA helix.
GO:0030287	9	417.778	0.838	cell wall-bounded periplasmic space	The region between the plasma membrane and the cell wall as found in organisms such as yeast and Gram positive bacteria. These periplasmic spaces are quite thin.
GO:0004012	9	411.222	0.839	phospholipid-translocating ATPase activity	Catalysis of the movement of phospholipids from one membrane face to the other ('flippase' activity), driven by the hydrolysis of ATP.
GO:0019740	9	454.333	0.877	nitrogen utilization	null
GO:0004722	9	464.111	0.889	protein serine/threonine phosphatase activity	Catalysis of the reaction: protein serine/threonine phosphate + H2O = protein serine/threonine + phosphate.
GO:0016585	9	526.111	0.947	chromatin remodeling complex	Any complex that mediates dynamic changes in eukaryotic chromatin.
GO:0015846	9	555.333	0.959	polyamine transport	The directed movement of polyamines, organic compounds containing two or more amino groups, into, out of, within or between cells.
GO:0000276	9	561.889	0.966	mitochondrial proton-transporting ATP synthase complex, coupling factor F(o)	All non-F1 subunits of the mitochondrial hydrogen-transporting ATP synthase, including integral and peripheral mitochondrial inner membrane proteins.
GO:0006796	9	599.556	0.969	phosphate metabolic process	The chemical reactions and pathways involving the phosphate group, the anion or salt of any phosphoric acid.
GO:0030847	9	628.889	0.976	transcription termination from Pol II promoter, RNA polymerase(A)-independent	The process by which transcription of nonpolyadenylated RNA polymerase II transcripts is terminated; coupled to the maturation of the RNA 3'-end.
GO:0004386	9	1277.56	0.997	helicase activity	Catalysis of the unwinding of a DNA or RNA duplex.
GO:0000501	9	1895.22	1	flocculation via cell wall protein-carbohydrate interaction	Mannose-sensitive, nonsexual aggregation of cells mediated by protein-carbohydrate (flocculin-mannan) interaction present in the cell wall. This process is pH- and calcium-dependent and reversible.
GO:0005876	10	192.1	0.017	spindle microtubule	Any microtubule that is part of a mitotic or meiotic spindle; anchored at one spindle pole.
GO:0000177	10	188.4	0.019	cytoplasmic exosome (RNase complex)	Complex of 3'-5' exoribonucleases found in the cytoplasm.
GO:0030008	10	200.8	0.024	TRAPP complex	A large complex present on the cis-Golgi that acts prior to SNARE complex assembly to mediate vesicle docking and fusion.
GO:0003684	10	193.1	0.025	damaged DNA binding	Interacting selectively with damaged DNA.
GO:0031110	10	204.1	0.033	regulation of microtubule polymerization or depolymerization	Any process that modulates the frequency, rate or extent of microtubule polymerization or depolymerization by the addition or removal of tubulin heterodimers from a microtubule.
GO:0042729	10	204.1	0.033	DASH complex	A large protein complex, containing around 8-10 subunits in yeast, including Duo1p, Dam1p, Dad1p and Ask1p. Associating with microtubules and kinetochores, the complex plays a role spindle attachment, chromosome segregation and spindle stability.
GO:0000172	10	202.5	0.043	ribonuclease MRP complex	A ribonucleoprotein complex that performs the first cleavage in rRNA transcript processing and is also involved in mitochondrial RNA processing.
GO:0005637	10	210.2	0.053	nuclear inner membrane	The inner, i.e. lumen-facing, lipid bilayer of the nuclear envelope.
GO:0000103	10	227.8	0.085	sulfate assimilation	The pathways by which inorganic sulfate is processed and incorporated into sulfated compounds.
GO:0006397	10	233.2	0.094	mRNA processing	Any process involved in the conversion of a primary mRNA transcript into one or more mature mRNA(s) prior to translation into polypeptide.
GO:0016925	10	233.5	0.105	protein sumoylation	The process by which a SUMO protein (small ubiquitin-related modifier) is conjugated to a target protein via an isopeptide bond between the carboxyl terminus of SUMO with an epsilon-amino group of a lysine residue of the target protein.
GO:0005663	10	229.8	0.112	DNA replication factor C complex	A complex of five polypeptides in eukaryotes, and two in prokaryotes, that loads the DNA polymerase processivity factor proliferating cell nuclear antigen (PCNA) onto DNA, thereby permitting processive DNA synthesis catalyzed by DNA polymerase.
GO:0016125	10	239.8	0.112	sterol metabolic process	The chemical reactions and pathways involving sterols, steroids with one or more hydroxyl groups and a hydrocarbon side-chain in the molecule.
GO:0004725	10	237.1	0.116	protein tyrosine phosphatase activity	Catalysis of the reaction: protein tyrosine phosphate + H2O = protein tyrosine + phosphate.
GO:0031505	10	233.8	0.123	chitin- and beta-glucan-containing cell wall organization and biogenesis	A process that is carried out at the cellular level which results in the formation, arrangement of constituent parts, or disassembly of the cell wall; as in, but not restricted to, the fungi (Fungi, ncbi_taxonomy_id:4751).
GO:0003709	10	237.1	0.125	RNA polymerase III transcription factor activity	Functions to initiate or regulate RNA polymerase III transcription.
GO:0004526	10	245.4	0.161	ribonuclease P activity	Catalysis of the endonucleolytic cleavage of RNA, removing 5' extra nucleotides from tRNA precursor.
GO:0000754	10	249.4	0.167	adaptation to pheromone during conjugation with cellular fusion	In organisms that undergo conjugation with cellular fusion, the process resulting in desensitization following exposure to pheromone stimulus that act to down-regulate further stimulation or block initial conjugation responses.
GO:0007067	10	260.4	0.232	mitosis	Progression through mitosis, the division of the eukaryotic cell nucleus to produce two daughter nuclei that, usually, contain the identical chromosome complement to their mother.
GO:0008541	10	264.4	0.234	proteasome regulatory particle, lid subcomplex (sensu Eukaryota)	Refers to the subunits of the regulatory particle that forms the peripheral lid, as in, but not restricted to, the eukaryotes (Eukaryota, ncbi_taxonomy_id:2759).
GO:0006526	10	277	0.293	arginine biosynthetic process	The chemical reactions and pathways resulting in the formation of arginine, 2-amino-5-guanidinopentanoic acid, a chiral alpha-amino acid found in peptide linkage in proteins.
GO:0006913	10	274.2	0.307	nucleocytoplasmic transport	The directed movement of molecules between the nucleus and the cytoplasm.
GO:0008298	10	289.9	0.359	intracellular mRNA localization	The processes by which RNA is transported to, or maintained in, a specific location within the cell.
GO:0006446	10	298	0.4	regulation of translational initiation	Any process that modulates the frequency, rate or extent of translational initiation.
GO:0000132	10	313	0.496	establishment of mitotic spindle orientation	A cell cycle process that sets the alignment of mitotic spindle relative to other cellular structures.
GO:0005675	10	316.7	0.496	holo TFIIH complex	A complex that contains kinase activity directed towards the C-terminal Domain (CTD) of the largest subunit of RNA polymerase II and is essential for initiation at RNA polymerase II promoters in vitro. In S. cerevisiae, it is composed of the 5-subunit core (Rad3p, Tfb1p, Tfb2p, Ssl1p and Tfb4p), Ssl2p, and TFIIK (Kin28p, Ccl1p, and Tfb3p). All of the subunits have equivalents in humans: the 5 sub…
GO:0006882	10	318.8	0.548	cellular zinc ion homeostasis	The regulation of the levels, transport, and metabolism of zinc ions within a cell or between a cell and its external environment.
GO:0000162	10	331.6	0.565	tryptophan biosynthetic process	The chemical reactions and pathways resulting in the formation of tryptophan, the chiral amino acid 2-amino-3-(1H-indol-3-yl)propanoic acid; tryptophan is synthesized from chorismate via anthranilate.
GO:0003676	10	328.9	0.573	nucleic acid binding	Interacting selectively with any nucleic acid.
GO:0005048	10	352	0.653	signal sequence binding	Interacting selectively with a signal sequence, a specific peptide sequence found on protein precursors or mature proteins that dictates where the mature protein is localized.
GO:0003701	10	352.8	0.66	RNA polymerase I transcription factor activity	Functions to initiate or regulate RNA polymerase I transcription.
GO:0005750	10	358.5	0.703	mitochondrial respiratory chain complex III	A part of the respiratory chain located in the mitochondrion, containing about 10 polypeptide subunits including four redox centers: cytochrome b/b6, cytochrome c1 and an 2Fe-2S cluster. Catalyzes the oxidation of ubiquinol by oxidized cytochrome c1.
GO:0007118	10	357.5	0.707	budding cell apical bud growth	Growth at the tip of a bud, in a cell that reproduces by budding.
GO:0019005	10	371.4	0.712	SCF ubiquitin ligase complex	A ubiquitin ligase complex in which a cullin from the Cul1 subfamily and a RING domain protein form the catalytic core; substrate specificity is conferred by a Skp1 adaptor and an F-box protein. SCF complexes are involved in targeting proteins for degradation by the proteasome. The best characterized complexes are those from yeast and mammals (with core subunits named Cdc53/Cul1, Rbx1/Hrt1/Roc1).
GO:0006616	10	375.6	0.725	SRP-dependent cotranslational protein targeting to membrane, translocation	The process during cotranslational membrane targeting wherein proteins move across a membrane. SRP and its receptor initiate the transfer of the nascent chain across the endoplasmic reticulum (ER) membrane; they then dissociate from the chain, which is transferred to a set of transmembrane proteins, collectively called the translocon. Once the nascent chain translocon complex is assembled, the el…
GO:0006817	10	381.5	0.741	phosphate transport	The directed movement of phosphate into, out of, within or between cells.
GO:0042274	10	398.5	0.777	ribosomal small subunit biogenesis and assembly	The formation of the constituents of the small ribosomal subunit, their assembly, and their transport to the sites of protein synthesis.
GO:0042787	10	421.9	0.832	protein ubiquitination during ubiquitin-dependent protein catabolic process	The process by which a ubiquitin moiety, or multiple moieties, are covalently attached to the target protein, thereby initiating the degradation of that protein.
GO:0016226	10	435.5	0.85	iron-sulfur cluster assembly	The incorporation of iron and exogenous sulfur into a metallo-sulfur cluster.
GO:0005486	10	471.6	0.907	null	null
GO:0000307	10	488	0.923	cyclin-dependent protein kinase holoenzyme complex	Cyclin-dependent protein kinases (CDKs) are heterodimeric enzymes that contain a kinase catalytic subunit associated with a regulatory cyclin partner.
GO:0006123	10	577.4	0.958	mitochondrial electron transport, cytochrome c to oxygen	The transfer of electrons from cytochrome c to oxygen that occurs during oxidative phosphorylation, mediated by the multisubunit enzyme known as complex IV.
GO:0030846	10	599	0.963	transcription termination from Pol II promoter, RNA polymerase(A) coupled	The process by which transcription of polyadenylated RNA polymerase II transcripts is terminated; cleavage and polyadenylylation of the mRNA 3' end is coupled to transcription termination.
GO:0001558	11	200.364	0.021	regulation of cell growth	Any process that modulates the frequency, rate or extent of cell growth.
GO:0030503	11	225.273	0.061	regulation of cell redox homeostasis	Any process that modulates the redox environment of a cell or compartment within a cell.
GO:0030276	11	237.091	0.101	clathrin binding	Interacting selectively with a clathrin heavy or light chain, the main components of the coat of coated vesicles and coated pits, and which also occurs in synaptic vesicles.
GO:0000243	11	235.182	0.105	commitment complex	The first portion of the spliceosome to assemble in mRNA splicing; in commitment complex formation the 5' and 3' splice sites are recognized by the U1 snRNP and the U2 snRNP auxiliary factor, respectively.
GO:0016491	11	244.091	0.136	oxidoreductase activity	Catalysis of an oxidation-reduction (redox) reaction, a reversible chemical reaction in which the oxidation state of an atom or atoms within a molecule is altered. One substrate acts as a hydrogen or electron donor and becomes oxidized, while the other acts as hydrogen or electron acceptor and becomes reduced.
GO:0045053	11	252.727	0.179	protein retention in Golgi	The retention of proteins within the Golgi apparatus. Golgi-localized carbohydrate-modifying enzymes have a short N-terminal domain that faces the cytosol, a single transmembrane alpha helix, and a large C-terminal domain that faces the Golgi lumen and that contains the catalytic site. How the membrane-spanning alpha helix in a Golgi enzyme causes its localization and prevents its movement to the…
GO:0005525	11	256.636	0.195	GTP binding	Interacting selectively with GTP, guanosine triphosphate.
GO:0031011	11	279.091	0.319	INO80 complex	A multisubunit protein complex that contains the Ino80p ATPase; exhibits chromatin remodeling activity and 3' to 5' DNA helicase activity.
GO:0000783	11	281.909	0.348	nuclear telomere cap complex	A complex of DNA and protein located at the end of a linear chromosome in the nucleus that protects and stabilizes a linear chromosome.
GO:0042393	11	299.909	0.402	histone binding	Interacting selectively with a histone, any of a group of water-soluble proteins found in association with the DNA of plant and animal chromosomes. They are involved in the condensation and coiling of chromosomes during cell division and have also been implicated in nonspecific suppression of gene activity.
GO:0006384	11	296.091	0.406	transcription initiation from RNA polymerase III promoter	null
GO:0000753	11	307.091	0.465	cellular morphogenesis during conjugation with cellular fusion	The change in form (cell shape and size) that occurs during sexual reproduction in order to facilitate direct contact between the compatible mating types in organisms that undergo conjugation cellular fusion.
GO:0008301	11	307.364	0.466	DNA bending activity	The function of causing local conformational micropolymorphism of DNA in which the original B-DNA structure is only distorted but not extensively modified.
GO:0016050	11	320.364	0.532	vesicle organization and biogenesis	A process that is carried out at the cellular level which results in the formation, arrangement of constituent parts, or disassembly of any vesicle.
GO:0006644	11	326.273	0.538	phospholipid metabolic process	The chemical reactions and pathways involving phospholipids, any lipid containing phosphoric acid as a mono- or diester.
GO:0006164	11	333.273	0.583	purine nucleotide biosynthetic process	The chemical reactions and pathways resulting in the formation of a purine nucleotide, a compound consisting of nucleoside (a purine base linked to a deoxyribose or ribose sugar) esterified with a phosphate moiety at either the 3' or 5'-hydroxyl group of its glycose moiety.
GO:0005773	11	350.273	0.65	vacuole	A closed structure, found only in eukaryotic cells, that is completely surrounded by unit membrane and contains liquid material. Cells contain one or several vacuoles, that may have different functions from each other. Vacuoles have a diverse array of functions. They can act as a storage organelle for nutrients or waste products, as a degradative compartment, as a cost-effective way of increasing…
GO:0007034	11	346.545	0.664	vacuolar transport	The directed movement of substances into, out of or within a vacuole.
GO:0000780	11	353.636	0.668	condensed nuclear chromosome, pericentric region	The central region of a condensed chromosome in the nucleus that includes the centromere and associated proteins, including the kinetochore.
GO:0006081	11	354	0.685	aldehyde metabolic process	The chemical reactions and pathways involving aldehydes, any organic compound with the formula R-CH=O.
GO:0007039	11	358.909	0.696	vacuolar protein catabolic process	The chemical reactions and pathways resulting in the breakdown of a protein in the vacuole, usually by the action of vacuolar proteases.
GO:0007033	11	373.636	0.72	vacuole organization and biogenesis	A process that is carried out at the cellular level which results in the formation, arrangement of constituent parts, or disassembly of a vacuole.
GO:0008599	11	376.273	0.738	protein phosphatase type 1 regulator activity	Modulation of the activity of the enzyme protein phosphatase type 1.
GO:0000300	11	374.545	0.742	peripheral to membrane of membrane fraction	Peripheral to that fraction of cells, prepared by disruptive biochemical methods, that includes the plasma and other membranes; can be extracted from membrane fraction with high concentrations of salt or high pH.
GO:0006450	11	380.273	0.759	regulation of translational fidelity	Any process that modulates the frequency, rate or extent of activities to ensure translational fidelity.
GO:0030163	11	384.727	0.76	protein catabolic process	The chemical reactions and pathways resulting in the breakdown of a protein by the destruction of the native, active configuration, with or without the hydrolysis of peptide bonds.
GO:0005832	11	417.364	0.852	chaperonin-containing T-complex	A multisubunit ring-shaped complex that mediates protein folding in the cytosol without a cofactor.
GO:0000502	11	463.364	0.896	proteasome complex (sensu Eukaryota)	A large multisubunit complex which catalyzes protein degradation. This complex consists of the barrel shaped proteasome core complex and the regulatory particle that caps the proteasome core complex. As in, but not restricted to, the eukaryotes (Eukaryota, ncbi_taxonomy_id:2759).
GO:0006116	11	531.455	0.941	NADH oxidation	A metabolic process that results in the oxidation of reduced nicotinamide adenine dinucleotide, NADH, to the oxidized form, NAD.
GO:0006904	12	197.417	0.009	vesicle docking during exocytosis	The initial attachment of a vesicle membrane to a target membrane, mediated by proteins protruding from the membrane of the vesicle and the target membrane, during exocytosis.
GO:0006895	12	220.833	0.054	Golgi to endosome transport	The directed movement of substances from the Golgi to early sorting endosomes. Clathrin vesicles transport substances from the trans-Golgi to endosomes.
GO:0051087	12	238.167	0.084	chaperone binding	Interacting selectively with a chaperone protein, a class of proteins that bind to nascent or unfolded polypeptides and ensure correct folding or transport.
GO:0007004	12	235.833	0.095	telomere maintenance via telomerase	The maintenace of proper telomeric length by the addition of telomeric repeats by telomerase.
GO:0008054	12	242.583	0.122	cyclin catabolic process	The chemical reactions and pathways resulting in the breakdown of cyclins, proteins whose levels in a cell varies markedly during the cell cycle, and which play key roles in regulating cell cycle phase transitions.
GO:0016944	12	245	0.122	RNA polymerase II transcription elongation factor activity	Any activity that modulates the rate of transcription elongation, the addition of ribonucleotides to an RNA molecule catalyzed by RNA polymerase II following transcription initiation.
GO:0000032	12	246.75	0.129	cell wall mannoprotein biosynthetic process	The chemical reactions and pathways resulting in the formation of cell wall mannoproteins, any cell wall protein that contains covalently bound mannose residues other than as a moiety of nucleic acid.
GO:0030137	12	252.333	0.16	COPI-coated vesicle	A vesicle with a coat formed of the COPI coat complex proteins. COPI-coated vesicles are found associated with Golgi membranes at steady state, are involved in Golgi to endoplasmic reticulum (retrograde) vesicle transport, and possibly also in intra-Golgi transport.
GO:0006625	12	253.25	0.171	protein targeting to peroxisome	The process of directing proteins towards the peroxisome using signals contained within the protein.
GO:0042162	12	263.417	0.209	telomeric DNA binding	Interacting selectively with telomere-associated DNA, usually characterized by highly repetitive sequences.
GO:0008654	12	272.667	0.25	phospholipid biosynthetic process	The chemical reactions and pathways resulting in the formation of phospholipids, any lipid containing phosphoric acid as a mono- or diester.
GO:0003697	12	276	0.279	single-stranded DNA binding	Interacting selectively with single-stranded DNA.
GO:0000794	12	276.333	0.28	condensed nuclear chromosome	A highly compacted molecule of DNA and associated proteins resulting in a cytologically distinct structure that remains in the nucleus.
GO:0005665	12	283.417	0.33	DNA-directed RNA polymerase II, core complex	RNA polymerase II, one of three nuclear DNA-directed RNA polymerases found in all eukaryotes, is a multisubunit complex; typically it produces mRNAs, snoRNAs, and some of the snRNAs. Two large subunits comprise the most conserved portion including the catalytic site and share similarity with other eukaryotic and bacterial multisubunit RNA polymerases. The largest subunit of RNA polymerase II cont…
GO:0006302	12	297.167	0.398	double-strand break repair	The repair of double-strand breaks in DNA via homologous and nonhomologous mechanisms to reform a continuous DNA helix.
GO:0000742	12	300.5	0.412	karyogamy during conjugation with cellular fusion	During sexual reproduction, the creation of a single nucleus from multiple nuclei as a result of fusing the lipid bilayers that surround each nuclei. This occurs after cytogamy.
GO:0030478	12	306.917	0.449	actin cap	Polarized accumulation of cytoskeletal proteins (including F-actin) and regulatory proteins in a cell.
GO:0000508	12	317.25	0.473	Rpd3L complex	A multisubunit histone deacetylase complex that is involved in transcriptional regulation. In S. cerevisiae, this complex consists of Rpd3p, Sin3p, Ume1p, Pho23p, Sap30p, Sds3p, Cti6p, Rxt2p, Rxt3p, Dep1p, Ume6p and Ash1p.
GO:0043162	12	313.083	0.493	ubiquitin-dependent protein catabolic process via the multivesicular body pathway	The chemical reactions and pathways resulting in the breakdown of a protein or peptide covalently tagged with a ubiquitin, via the multivesicular body (MVB) sorting pathway; ubiquitin-tagged proteins are sorted into MVBs, and delivered to a lysosome/vacuole for degradation.
GO:0005938	12	324.167	0.551	cell cortex	The region of a cell that lies just beneath the plasma membrane and often, but not always, contains a network of actin filaments and associated proteins.
GO:0000288	12	332.167	0.553	mRNA catabolic process, deadenylation-dependent decay	A major pathway of mRNA degradation, that proceeds through a series of ordered steps: poly(A) tail shortening, deadenylylation-dependent decapping, and decay of the transcript body, and that can regulate mRNA stability.
GO:0006207	12	329.417	0.57	de novo' pyrimidine base biosynthetic process	The chemical reactions and pathways resulting in the formation of pyrimidine bases, 1,3-diazine, organic nitrogenous bases, beginning with the synthesis of a pyrimidine ring from simpler precursors.
GO:0003688	12	330	0.594	DNA replication origin binding	Interacting selectively with the DNA replication origin, a unique DNA sequence of a replicon at which DNA replication is initiated and proceeds bidirectionally or unidirectionally.
GO:0003746	12	353.25	0.66	translation elongation factor activity	Functions in chain elongation during polypeptide synthesis at the ribosome.
GO:0006259	12	349.083	0.673	DNA metabolic process	The chemical reactions and pathways involving DNA, deoxyribonucleic acid, one of the two main types of nucleic acid, consisting of a long, unbranched macromolecule formed from one, or more commonly, two, strands of linked deoxyribonucleotides.
GO:0016485	12	359.333	0.699	protein processing	The posttranslational modification of a protein, particularly secretory proteins and proteins targeted for membranes or specific cellular locations.
GO:0006631	12	365.75	0.708	fatty acid metabolic process	The chemical reactions and pathways involving fatty acids, aliphatic monocarboxylic acids liberated from naturally occurring fats and oils by hydrolysis.
GO:0006268	12	378.583	0.754	DNA unwinding during replication	The process by which interchain hydrogen bonds between two strands of DNA are broken or 'melted', generating unpaired template strands for DNA replication.
GO:0005856	12	421	0.855	cytoskeleton	Any of the various filamentous elements that form the internal framework of cells, and typically remain after treatment of the cells with mild detergent to remove membrane constituents and soluble components of the cytoplasm. The term embraces intermediate filaments, microfilaments, microtubules, the microtrabecular lattice, and other structures characterized by a polymeric filamentous nature and…
GO:0016514	12	445.833	0.88	SWI/SNF complex	Any of a family of protein complexes that regulate transcription by remodeling chromatin. Swi/Snf complexes comprise nine or more proteins, including both conserved (core) and nonconserved components; the Swi2/Snf2 ATPase is one of the core components.
GO:0016564	12	456.667	0.903	transcription repressor activity	Any transcription regulator activity that prevents or downregulates transcription.
GO:0005975	12	489.583	0.927	carbohydrate metabolic process	The chemical reactions and pathways involving carbohydrates, any of a group of organic compounds based of the general formula Cx(H2O)y.
GO:0000083	12	507.167	0.95	G1/S-specific transcription in mitotic cell cycle	Any process that regulates transcription such that the target genes are transcribed during the G1/S phase of the mitotic cell cycle.
GO:0040020	12	544.917	0.96	regulation of meiosis	Any process that modulates the frequency, rate or extent of meiosis, the process by which the nucleus of a diploid cell divides twice forming four haploid cells, one or more of which usually function as gametes.
GO:0004129	12	553.333	0.961	cytochrome-c oxidase activity	Catalysis of the transfer of a solute or solutes from one side of a membrane to the other according to the reaction: 4 ferrocytochrome c + O2 = 4 ferricytochrome c + 2 H2O.
GO:0005751	12	553.333	0.961	mitochondrial respiratory chain complex IV	A part of the respiratory chain located in the mitochondrion, containing the 13 polypeptide subunits of cytochrome c oxidase, including cytochrome a and cytochrome a3. Catalyzes the oxidation of reduced cytochrome c by dioxygen (O2). Found in eukaryotes.
GO:0005686	13	194.077	0.01	snRNP U2	Ribonucleoprotein complex containing small nuclear RNA U2; a component of the major spliceosome complex.
GO:0031145	13	224.538	0.05	anaphase-promoting complex-dependent proteasomal ubiquitin-dependent protein catabolic process	The chemical reactions and pathways resulting in the breakdown of a protein or peptide by hydrolysis of its peptide bonds, initiated by the covalent attachment of ubiquitin, with ubiquitin-protein ligation catalyzed by the anaphase-promoting complex, and mediated by the proteasome.
GO:0000176	13	225.923	0.051	nuclear exosome (RNase complex)	Complex of 3'-5' exoribonucleases found in the nucleus.
GO:0019236	13	224	0.054	response to pheromone	A change in state or activity of a cell or an organism (in terms of movement, secretion, enzyme production, gene expression, etc.) as a result of a pheromone stimulus.
GO:0000812	13	231.923	0.082	SWR1 complex	A multisubunit protein complex that is involved in chromatin remodeling. It is required for the incorporation of the histone variant H2AZ into chromatin. In S. cerevisiae, the complex contains Swr1p, a Swi2/Snf2-related ATPase, and 12 additional subunits.
GO:0031307	13	240.385	0.089	integral to mitochondrial outer membrane	Located such that some or all of the gene product itself penetrates at least one phospholipid bilayer of the mitochondrial outer membrane. May also refer to the state of being buried in the bilayer with no exposure outside the bilayer.
GO:0000142	13	244.692	0.103	cellular bud neck contractile ring	A contractile ring, i.e. a cytoskeletal structure composed of actin filaments and myosin, that forms beneath the plasma membrane at the mother-bud neck in mitotic cells that divide by budding in preparation for completing cytokinesis.
GO:0007091	13	250.308	0.138	mitotic metaphase/anaphase transition	The cell cycle process whereby a cell progresses from metaphase to anaphase during mitosis, triggered by the destruction of mitotic cyclins.
GO:0000932	13	266.462	0.193	cytoplasmic mRNA processing body	A focus in the cytoplasm where mRNAs may become inactivated by decapping or some other mechanism. mRNA processing and binding proteins are localized to these foci.
GO:0030435	13	263.231	0.194	sporulation	The formation of spores.
GO:0035267	13	272.077	0.265	NuA4 histone acetyltransferase complex	A complex having histone acetylase activity on chromatin, as well as ATPase, DNA helicase and structural DNA binding activities. The complex is thought to be involved in double-strand DNA break repair. Subunits of the human complex include HTATIP/TIP60, TRRAP, RUVBL1, BUVBL2, beta-actin and BAF53/ACTL6A. In yeast, the complex has 13 subunits, including the catalytic subunit Esa1 (homologous to hu…
GO:0046961	13	289.769	0.337	hydrogen ion transporting ATPase activity, rotational mechanism	Catalysis of the transfer of a solute or solutes from one side of a membrane to the other according to the reaction: ATP + H2O + H+(in) = ADP + phosphate + H+(out), by a rotational mechanism.
GO:0030489	13	291.538	0.365	processing of 27S pre-rRNA	OBSOLETE (was not defined before being made obsolete).
GO:0005881	13	295.462	0.372	cytoplasmic microtubule	Any microtubule in the cytoplasm of a cell.
GO:0000154	13	297.154	0.374	rRNA modification	The covalent alteration of one or more nucleotides within an rRNA molecule to produce an rRNA molecule with a sequence that differs from that coded genetically.
GO:0003755	13	311.077	0.466	peptidyl-prolyl cis-trans isomerase activity	Catalysis of the reaction: peptidyl-proline (omega=180) = peptidyl-proline (omega=0).
GO:0005782	13	315.462	0.502	peroxisomal matrix	The material contained within the membrane of a peroxisome; in many cells the matrix contains a crystalloid core largely composed of urate oxidase.
GO:0009651	13	333.154	0.562	response to salt stress	A change in state or activity of a cell or an organism (in terms of movement, secretion, enzyme production, gene expression, etc.) as a result of a stimulus indicating an increase or decrease in the concentration of salt (particularly but not exclusively sodium and chloride ions) in the environment.
GO:0007103	13	347.769	0.61	spindle pole body duplication in nuclear envelope	Construction of a new spindle pole body adjacent to the existing spindle pole body in the nuclear envelope; usually occurs about the time of bud emergence.
GO:0005844	13	345.462	0.616	polysome	Several ribosomes bound to one mRNA.
GO:0005802	13	347.231	0.628	trans-Golgi network	The network of interconnected tubular and cisternal structures located at the side of the Golgi apparatus distal to the endoplasmic reticulum, from which secretory vesicles emerge. The trans-Golgi network is important in the later stages of protein secretion where it is thought to play a key role in the sorting and targeting of secreted proteins to the correct destination.
GO:0006537	13	359.769	0.687	glutamate biosynthetic process	The chemical reactions and pathways resulting in the formation of glutamate, the anion of 2-aminopentanedioic acid.
GO:0006267	13	355	0.704	pre-replicative complex assembly	The aggregation and bonding together of a set of components to form the pre-replicative complex, multiprotein complex that forms at eukaryotic DNA replication origins during late M phase; its presence is required for replication initiation.
GO:0000788	13	390.615	0.791	nuclear nucleosome	A complex comprised of DNA wound around a multisubunit core and associated proteins, which forms the primary packing unit of DNA in the nucleus into higher order structures.
GO:0006006	13	421.077	0.849	glucose metabolic process	The chemical reactions and pathways involving glucose, the aldohexose gluco-hexose. D-glucose is dextrorotatory and is sometimes known as dextrose; it is an important source of energy for living organisms and is found free as well as combined in homo- and hetero-oligosaccharides and polysaccharides.
GO:0000028	13	499.231	0.94	ribosomal small subunit assembly and maintenance	The aggregation and bonding together of constituent RNAs and proteins to form and maintain the small ribosomal subunit.
GO:0005199	13	680.154	0.983	structural constituent of cell wall	The action of a molecule that contributes to the structural integrity of a cell wall.
GO:0004519	13	1004.38	0.996	endonuclease activity	Catalysis of the hydrolysis of ester linkages within nucleic acids by creating internal breaks.
GO:0006388	14	191.5	0.004	tRNA splicing	Splicing of tRNA substrates via recognition of the folded RNA structure that brings the 5' and 3' splice sites into proximity and cleavage of the RNA at both the 3' and 5' splice sites by an endonucleolytic mechanism, followed by ligation of the exons.
GO:0005682	14	193.214	0.009	snRNP U5	Ribonucleoprotein complex containing small nuclear RNA U5; a component of both the major and minor spliceosome complexes.
GO:0006272	14	222.357	0.041	leading strand elongation	The synthesis of DNA from a template strand in the 5' to 3' direction; leading strand elongation is continuous as it proceeds in the same direction as the replication fork.
GO:0005485	14	240.143	0.086	null	null
GO:0000114	14	247	0.098	G1-specific transcription in mitotic cell cycle	Any process that regulates transcription such that the target genes are transcribed during the G1 phase of the mitotic cell cycle.
GO:0042175	14	255.786	0.135	nuclear envelope-endoplasmic reticulum network	The continuous network of membranes encompassing the outer nuclear membrane and the endoplasmic reticulum.
GO:0043044	14	275.5	0.245	ATP-dependent chromatin remodeling	Dynamic structural changes to eukaryotic chromatin that require energy from the hydrolysis of ATP, ranging from local changes necessary for transcriptional regulation to global changes necessary for chromosome segregation, mediated by ATP-dependent chromatin-remodelling factors.
GO:0030473	14	276.286	0.25	nuclear migration, microtubule-mediated	The directed movement of the nucleus along microtubules within the cell, mediated by motor proteins.
GO:0000147	14	282.214	0.269	actin cortical patch assembly	Assembly of an actin cortical patch, a discrete actin-containing structure found at the plasma membrane of fungal cells.
GO:0000077	14	282.429	0.278	DNA damage checkpoint	A signal transduction pathway, induced by DNA damage, that blocks cell cycle progression (in G1, G2 or metaphase) or slows the rate at which S phase proceeds.
GO:0000011	14	296.643	0.386	vacuole inheritance	The distribution of vacuoles into daughter cells after mitosis or meiosis, mediated by interactions between vacuoles and the cytoskeleton.
GO:0005657	14	303.929	0.398	replication fork	The Y-shaped region of a replicating DNA molecule, resulting from the separation of the DNA strands and in which the synthesis of new strands takes place. Also includes associated protein complexes.
GO:0006189	14	307.143	0.428	de novo' IMP biosynthetic process	The chemical reactions and pathways resulting in the formation of IMP, inosine monophosphate, beginning with the synthesis of a purine ring from simpler precursors.
GO:0006555	14	307.429	0.445	methionine metabolic process	The chemical reactions and pathways involving methionine (2-amino-4-(methylthio)butanoic acid), a sulfur-containing, essential amino acid found in peptide linkage in proteins.
GO:0045449	14	313.214	0.48	regulation of transcription	Any process that modulates the frequency, rate or extent of the synthesis of either RNA on a template of DNA or DNA on a template of RNA.
GO:0005736	14	324.429	0.531	DNA-directed RNA polymerase I complex	RNA polymerase I, one of three nuclear DNA-directed RNA polymerases found in all eukaryotes, is a multisubunit complex; typically it produces rRNAs. Two large subunits comprise the most conserved portion including the catalytic site and share similarity with other eukaryotic and bacterial multisubunit RNA polymerases. The remainder of the complex is composed of smaller subunits (generally ten or …
GO:0000105	14	340.5	0.609	histidine biosynthetic process	The chemical reactions and pathways resulting in the formation of histidine, 2-amino-3-(1H-imidazol-4-yl)propanoic acid.
GO:0006873	14	415.714	0.84	cellular ion homeostasis	The regulation of the levels, transport, and metabolism of ions within a cell or between a cell and its external environment.
GO:0000079	14	449.714	0.903	regulation of cyclin-dependent protein kinase activity	Any process that modulates the frequency, rate or extent of CDK activity.
GO:0005977	14	508.5	0.945	glycogen metabolic process	The chemical reactions and pathways involving glycogen, a polydisperse, highly branched glucan composed of chains of D-glucose residues in alpha(1->4) glycosidic linkage, joined together by alpha(1->6) glycosidic linkages.
GO:0030488	15	172.533	0.002	tRNA methylation	The posttranscriptional addition of methyl groups to specific residues in a tRNA molecule.
GO:0005778	15	182.133	0.003	peroxisomal membrane	The lipid bilayer surrounding a peroxisome.
GO:0008757	15	200.333	0.018	S-adenosylmethionine-dependent methyltransferase activity	Catalysis of the transfer of a methyl group from S-adenosyl-L-methionine to a substrate.
GO:0005669	15	235.733	0.069	transcription factor TFIID complex	A complex composed of TATA binding protein (TBP) and TBP associated factors (TAFs); the total mass is typically about 800 kDa. Most of the TAFs are conserved across species. In TATA-containing promoters for RNA polymerase II (Pol II), TFIID is believed to recognize at least two distinct elements, the TATA element and a downstream promoter element. TFIID is also involved in recognition of TATA-les…
GO:0030173	15	235.067	0.072	integral to Golgi membrane	Located such that some or all of the gene product itself penetrates at least one phospholipid bilayer of the Golgi complex membrane. May also refer to the state of being buried in the bilayer with no exposure outside the bilayer.
GO:0005085	15	257.067	0.133	guanyl-nucleotide exchange factor activity	Stimulates the exchange of guanyl nucleotides by a GTPase. Under normal cellular physiological conditions, the concentration of GTP is higher than that of GDP, favoring the replacement of GDP by GTP in association with the GTPase.
GO:0000123	15	255.133	0.155	histone acetyltransferase complex	Complex that possesses histone acetyltransferase activity.
GO:0030234	15	265.667	0.189	enzyme regulator activity	Modulates the activity of an enzyme.
GO:0006379	15	279.2	0.222	mRNA cleavage	Any process by which a pre-mRNA or mRNA molecule is cleaved at specific sites or in a regulated manner.
GO:0008047	15	284.4	0.296	enzyme activator activity	Increases the activity of an enzyme.
GO:0006094	15	288.267	0.312	gluconeogenesis	The formation of glucose from noncarbohydrate precursors, such as pyruvate, amino acids and glycerol.
GO:0003724	15	290.4	0.317	RNA helicase activity	Catalysis of the unwinding of an RNA helix.
GO:0005524	15	296.733	0.349	ATP binding	Interacting selectively with ATP, adenosine 5'-triphosphate, a universally important coenzyme and enzyme regulator.
GO:0005656	15	356.933	0.697	pre-replicative complex	A multiprotein complex assembled at eukaryotic DNA replication origins during late mitosis and G1, allowing the origin to become competent, or 'licensed', for replication. The complex normally includes the origin recognition complex (ORC), Cdc6, Cdt1 and the MiniChromosome Maintenance (Mcm2-7) proteins.
GO:0007265	15	363.733	0.709	Ras protein signal transduction	A series of molecular signals within the cell that are mediated by a member of the Ras superfamily of proteins switching to a GTP-bound active state.
GO:0005770	15	375.467	0.753	late endosome	A prelysosomal endocytic organelle differentiated from early endosomes by lower lumenal pH and different protein composition. Late endosomes are more spherical than early endosomes and are mostly juxtanuclear, being concentrated near the microtubule organizing center.
GO:0016566	15	377.867	0.754	specific transcriptional repressor activity	Any activity that stops or downregulates transcription of specific genes or sets of genes.
GO:0030148	15	406.067	0.824	sphingolipid biosynthetic process	The chemical reactions and pathways resulting in the formation of sphingolipids, any of a class of lipids containing the long-chain amine diol sphingosine or a closely related base (a sphingoid).
GO:0006099	15	429.933	0.86	tricarboxylic acid cycle	A nearly universal metabolic pathway in which the acetyl group of acetyl coenzyme A is effectively oxidized to two C02 and four pairs of electrons are transferred to coenzymes. The acetyl group combines with oxaloacetate to form citrate, which undergoes successive transformations to isocitrate, 2-oxoglutarate, succinyl-CoA, succinate, fumarate, malate, and oxaloacetate again, thus completing the …
GO:0006493	15	426	0.89	protein amino acid O-linked glycosylation	The formation of O-glycans by addition of glycosyl groups either to the hydroxyl group of peptidyl-serine, peptidyl-threonine, peptidyl-hydroxylysine, or peptidyl-hydroxyproline, or to the phenol group of peptidyl-tyrosine.
GO:0015918	15	468.067	0.914	sterol transport	The directed movement of sterols into, out of, within or between cells. Sterols are steroids with one or more hydroxyl groups and a hydrocarbon side-chain in the molecule.
GO:0005847	15	465.533	0.927	mRNA cleavage and polyadenylation specificity factor complex	A multisubunit complex that binds to the canonical AAUAAA hexamer and to U-rich upstream sequence elements on the pre-mRNA, thereby stimulating the otherwise weakly active and nonspecific polymerase to elongate efficiently RNAs containing a poly(A) signal.
GO:0046933	15	520.067	0.955	hydrogen ion transporting ATP synthase activity, rotational mechanism	Catalysis of the transfer of a solute or solutes from one side of a membrane to the other according to the reaction: ADP + phosphate = ATP + H2O, coupled with transport of H+ down a concentration gradient, by a rotational mechanism.
GO:0005353	15	1067.07	0.998	fructose transmembrane transporter activity	Catalysis of the transfer of fructose from one side of the membrane to the other. Fructose exists in a open chain form or as a ring compound. D-fructose is the sweetest of the sugars and is found free in a large number of fruits and honey.
GO:0015578	15	1067.07	0.998	mannose transmembrane transporter activity	Catalysis of the transfer of mannose from one side of the membrane to the other. Mannose is the aldohexose manno-hexose, the C-2 epimer of glucose. The D-(+)-form is widely distributed in mannans and hemicelluloses and is of major importance in the core oligosaccharide of N-linked oligosaccharides of glycoproteins.
GO:0006342	16	197.438	0.007	chromatin silencing	Repression of transcription by conversion of large regions of DNA into an inaccessible state often called heterochromatin.
GO:0008033	16	214.562	0.016	tRNA processing	The process by which a pre-tRNA molecule is converted to a mature tRNA, ready for addition of an aminoacyl group.
GO:0006273	16	235.375	0.065	lagging strand elongation	The synthesis of DNA from a template strand in a net 3' to 5' direction. Lagging strand DNA elongation proceeds by discontinuous synthesis of short stretches of DNA, known as Okazaki fragments, from RNA primers; these fragments are then joined by DNA ligase. Although each segment of nascent DNA is synthesized in the 5' to 3' direction, the overall direction of lagging strand synthesis is 3' to 5'…
GO:0046695	16	243.938	0.072	SLIK (SAGA-like) complex	A protein complex similar to the SAGA complex but with a smaller form of Spt7 and no Spt8. Although little is known about the SLIK complex, evidence suggests involvement of the general amino acid control pathway.
GO:0004402	16	239.625	0.084	histone acetyltransferase activity	Catalysis of the reaction: acetyl-CoA + histone = CoA + acetyl-histone.
GO:0045045	16	244	0.09	secretory pathway	The pathway along which proteins and other substances are moved around and out of the cell. After synthesis on the ribosomes of the endoplasmic reticulum (ER), completed polypeptide chains are moved to the Golgi complex and subsequently sorted to various destinations. Proteins synthesized and sorted in the secretory pathway include not only those that are secreted from the cell but also enzymes a…
GO:0000030	16	249.875	0.092	mannosyltransferase activity	Catalysis of the transfer of a mannosyl group to an acceptor molecule, typically another carbohydrate or a lipid.
GO:0005680	16	253.438	0.122	anaphase-promoting complex	A ubiquitin ligase complex that degrades mitotic cyclins and anaphase inhibitory protein, thereby triggering sister chromatid separation and exit from mitosis. Substrate recognition by APC occurs through degradation signals, the most common of which is termed the Dbox degradation motif, originally discovered in cyclin B.
GO:0048017	16	271.438	0.188	inositol lipid-mediated signaling	A series of molecular signals in which a cell uses an inositol lipid to convert an extracellular signal into a response.
GO:0030136	16	280.875	0.279	clathrin-coated vesicle	A vesicle with a coat formed of clathrin connected to the membrane via one of the clathrin adaptor complexes.
GO:0005830	16	318.875	0.49	cytosolic ribosome (sensu Eukaryota)	A ribosome found in the cytosol; this term can also be used to refer to ribosomes associated with the endoplasmic reticulum in eukaryotic cells. As in, but not restricted to, the eukaryotes (Eukaryota, ncbi_taxonomy_id:2759).
GO:0006301	16	315.062	0.492	postreplication repair	Pathways for DNA repair which occur after DNA has replicated, e.g. mismatch repair, and which involve translesion synthesis (TLS-type) DNA polymerases.
GO:0005740	16	323.875	0.511	mitochondrial envelope	The double lipid bilayer enclosing the mitochondrion and separating its contents from the cell cytoplasm; includes the intermembrane space.
GO:0006096	16	332.5	0.602	glycolysis	The chemical reactions and pathways resulting in the breakdown of a monosaccharide (generally glucose) into pyruvate, with the concomitant production of a small amount of ATP. Pyruvate may be converted to ethanol, lactate, or other small molecules, or fed into the TCA cycle.
GO:0006629	16	450.062	0.92	lipid metabolic process	The chemical reactions and pathways involving lipids, compounds soluble in an organic solvent but not, or sparingly, in an aqueous solvent. Includes fatty acids; neutral fats, other fatty-acid esters, and soaps; long-chain (fatty) alcohols and waxes; sphingoids and other long-chain bases; glycolipids, phospholipids and sphingolipids; and carotenes, polyprenols, sterols, terpenes and other isopren…
GO:0003678	16	1063.06	0.998	DNA helicase activity	Catalysis of the unwinding of a DNA duplex.
GO:0005685	17	198.235	0.005	snRNP U1	Ribonucleoprotein complex containing small nuclear RNA U1; a component of the major spliceosome complex.
GO:0016571	17	222.647	0.025	histone methylation	The modification of histones by addition of methyl groups.
GO:0000139	17	248.706	0.101	Golgi membrane	The lipid bilayer surrounding any of the compartments of the Golgi apparatus.
GO:0016586	17	258.471	0.135	RSC complex	A protein complex similar to, but more abundant than, the Swi/Snf complex. The RSC complex is generally recruited to RNA polymerase III promoters and is specifically recruited to RNA polymerase II promoters by transcriptional activators and repressors; it is also involved in non-homologous end joining.
GO:0030674	17	284.176	0.294	protein binding, bridging	Interacting selectively with two or more protein molecules, or a protein and another macromolecule or complex, simultaneously, thereby physically linking the bound proteins or complexes to each other.
GO:0042147	17	296.118	0.36	retrograde transport, endosome to Golgi	The directed movement of membrane bound vesicles from recycling endosomes back to the trans-Golgi network where they are recycled for further rounds of transport.
GO:0000902	17	297.353	0.381	cell morphogenesis	Any process that modulates the mass, volume, or shape of a cell.
GO:0003714	17	302.412	0.385	transcription corepressor activity	The function of a transcription cofactor that represses transcription from a RNA polymerase II promoter; does not bind DNA itself.
GO:0005666	17	313.941	0.452	DNA-directed RNA polymerase III complex	RNA polymerase III, one of three nuclear DNA-directed RNA polymerases found in all eukaryotes, is a multisubunit complex; typically it produces 5S rRNA, tRNAs and some of the small nuclear RNAs. Two large subunits comprise the most conserved portion including the catalytic site and share similarity with other eukaryotic and bacterial multisubunit RNA polymerases. The remainder of the complex is c…
GO:0007049	17	352.059	0.674	cell cycle	The progression of biochemical and morphological phases and events that occur in a cell during successive cell replication or nuclear replication events. Canonically, the cell cycle comprises the replication and segregation of genetic material followed by the division of the cell, but in endocycles or syncytial cells nuclear replication or nuclear division may not be followed by cell division.
GO:0007266	17	405.529	0.832	Rho protein signal transduction	A series of molecular signals within the cell that are mediated by a member of the Rho family of proteins switching to a GTP-bound active state.
GO:0000183	17	422.824	0.86	chromatin silencing at rDNA	Repression of transcription of ribosomal DNA by the formation of heterochromatin.
GO:0006886	17	421.353	0.862	intracellular protein transport	The directed movement of proteins in a cell, including the movement of proteins between specific compartments or structures within a cell, such as organelles of a eukaryotic cell.
GO:0003702	17	441	0.912	RNA polymerase II transcription factor activity	Functions to initiate or regulate RNA polymerase II transcription.
GO:0006865	17	552.176	0.97	amino acid transport	The directed movement of amino acids, organic acids containing one or more amino substituents, into, out of, within or between cells.
GO:0000722	17	1010.82	0.997	telomere maintenance via recombination	The maintenance of proper telomeric length by recombinational processes.
GO:0006261	18	195.556	0.004	DNA-dependent DNA replication	The process whereby new strands of DNA are synthesized, using parental DNA as a template for the DNA-dependent DNA polymerases that synthesize the new strands.
GO:0032266	18	221	0.02	phosphatidylinositol 3-phosphate binding	Interacting selectively with phosphatidylinositol 3-phosphate, a phosphorylated derivative of phosphatidylinositol.
GO:0000175	18	237	0.048	3'-5'-exoribonuclease activity	Catalysis of the sequential cleavage of mononucleotides from a free 3' terminus of an RNA molecule.
GO:0045324	18	233.056	0.048	late endosome to vacuole transport	The directed movement of substances from late endosomes to the vacuole. In yeast, after transport to the prevacuolar compartment, endocytic content is delivered to the late endosome and on to the vacuole. This pathway is analogous to endosome to lysosome transport.
GO:0006310	18	236.111	0.05	DNA recombination	The processes by which a new genotype is formed by reassortment of genes resulting in gene combinations different from those that were present in the parents. In eukaryotes genetic recombination can occur by chromosome assortment, intrachromosomal recombination, or nonreciprocal interchromosomal recombination. Intrachromosomal recombination occurs by crossing over. In bacteria it may occur by gen…
GO:0004843	18	235.278	0.051	ubiquitin-specific protease activity	Catalysis of the hydrolysis of various forms of polymeric ubiquitin sequences. Will remove ubiquitin from larger leaving groups.
GO:0003713	18	269.778	0.165	transcription coactivator activity	The function of a transcription cofactor that activates transcription from a RNA polymerase II promoter; does not bind DNA itself.
GO:0000118	18	281.944	0.255	histone deacetylase complex	Complex that possesses histone deacetylase activity.
GO:0006378	18	298.222	0.318	mRNA polyadenylation	The enzymatic addition of a sequence of 40-200 adenylyl residues at the 3' end of a eukaryotic mRNA primary transcript.
GO:0005792	18	292.556	0.336	microsome	Any of the small, heterogeneous, artifactual, vesicular particles, 50-150 nm in diameter, that are formed when some eukaryotic cells are homogenized and that sediment on centrifugation at 100000 g.
GO:0045047	18	304.889	0.399	protein targeting to ER	The process of directing proteins towards the endoplasmic reticulum (ER) using signals contained within the protein. One common mechanism uses a 16- to 30-residue signal sequence, typically located at the N-terminus of the protein and containing positively charged amino acids followed by a continuous stretch of hydrophobic residues, which directs the ribosome to the ER membrane and initiates tran…
GO:0030528	18	339.778	0.603	transcription regulator activity	Plays a role in regulating transcription; may bind a promoter or enhancer DNA sequence or interact with a DNA-binding transcription factor.
GO:0005628	18	351.333	0.653	prospore membrane	The prospore membrane is a double-membraned structure that extends from the cytoplasmic face of the spindle pole bodies to encompass the spindle pole bodies and the four nuclear lobes that are formed during meiosis. It helps isolate the meiotic nuclei from the cytoplasm during spore formation and serves as a foundation for the formation of the spore walls.
GO:0007010	18	349.667	0.681	cytoskeleton organization and biogenesis	A process that is carried out at the cellular level which results in the formation, arrangement of constituent parts, or disassembly of cytoskeletal structures.
GO:0042626	18	390.944	0.814	ATPase activity, coupled to transmembrane movement of substances	Catalysis of the reaction: ATP + H2O = ADP + phosphate to directly drive the active transport of a substance across a membrane.
GO:0030447	18	537.833	0.96	filamentous growth	The process by which a multicellular organism or a group of unicellular organisms grow in a threadlike, filamentous shape.
GO:0008645	18	898.056	0.997	hexose transport	The directed movement of hexose into, out of, within or between cells. Hexoses are any aldoses with a chain of six carbon atoms in the molecule.
GO:0005355	18	988.222	0.999	glucose transmembrane transporter activity	Catalysis of the transfer of the hexose monosaccharide glucose from one side of the membrane to the other.
GO:0008023	19	249.158	0.085	transcription elongation factor complex	Any protein complex that interacts with RNA polymerase II to increase (positive transcription elongation factor) or reduce (negative transcription elongation factor) the rate of transcription elongation.
GO:0006506	19	269.421	0.154	GPI anchor biosynthetic process	The chemical reactions and pathways resulting in the formation of a glycosylphosphatidylinositol (GPI) anchor that attaches some membrane proteins to the lipid bilayer of the cell membrane. The phosphatidylinositol moiety is linked via the C-6 hydroxyl residue of inositol to a carbohydrate chain which is itself linked to the protein via an ethanolamine phosphate moiety, its amino group forming an…
GO:0016579	19	298.789	0.352	protein deubiquitination	The removal of one or more ubiquitin moieties from a protein.
GO:0009228	19	432.947	0.882	thiamin biosynthetic process	The chemical reactions and pathways resulting in the formation of thiamin (vitamin B1), a water soluble vitamin present in fresh vegetables and meats, especially liver.
GO:0005576	19	619.947	0.979	extracellular region	The space external to the outermost structure of a cell. For cells without external protective or external encapsulating structures this refers to space outside of the plasma membrane. This term covers the host cell environment outside an intracellular parasite.
GO:0016455	20	229.75	0.03	RNA polymerase II transcription mediator activity	Functions to mediate the interaction of transcriptional activators with the RNA polymerase II-general RNA polymerase II transcription factor complex.
GO:0000119	20	231.85	0.034	mediator complex	A protein complex that enables the RNA polymerase II-general RNA polymerase II transcription factor complex to react to transcriptional activator proteins; also enhances the level of basal transcription.
GO:0000776	20	246.85	0.076	kinetochore	A multisubunit complex that is located at the pericentric region of DNA and provides an attachment point for the spindle microtubules.
GO:0000022	20	251.15	0.083	mitotic spindle elongation	Lengthening of the distance between poles of the mitotic spindle.
GO:0000124	20	253.65	0.085	SAGA complex	A large multiprotein complex that possesses histone acetyltransferase and in involved in regulation of transcription. The budding yeast complex includes Gcn5p, several proteins of the Spt and Ada families, and several TBP-associate proteins (TAFs); analogous complexes in other species have analogous compositions, and usually contain homologs of the yeast proteins.
GO:0007064	20	254.85	0.105	mitotic sister chromatid cohesion	The cell cycle process whereby the sister chromatids of a replicated chromosome are joined along the entire length of the chromosome during mitosis. This cohesion cycle is critical for high fidelity chromosome transmission.
GO:0016568	20	283.1	0.228	chromatin modification	The alteration of DNA or protein in chromatin, which may result in changing the chromatin structure.
GO:0005654	20	286.95	0.279	nucleoplasm	That part of the nuclear content other than the chromosomes or the nucleolus.
GO:0030134	20	305.55	0.396	ER to Golgi transport vesicle	A vesicle that mediates transport from the endoplasmic reticulum to the Golgi complex; bears a coat formed of the COPII coat complex proteins; such vesicles found associated with endoplasmic reticulum (ER) membranes at steady state, and are involved in ER to Golgi (anterograde) vesicle transport.
GO:0007096	20	317.1	0.448	regulation of exit from mitosis	Any process involved in the progression from anaphase/telophase to G1 that is associated with a conversion from high to low mitotic CDK activity.
GO:0007117	20	351.05	0.658	budding cell bud growth	The process by which the bud portion of a cell that reproduces by budding irreversibly increases in size over time by accretion and biosynthetic production of matter similar to that already present.
GO:0006333	20	365.4	0.741	chromatin assembly or disassembly	The formation or destruction of chromatin structures.
GO:0007094	20	371.6	0.763	mitotic cell cycle spindle assembly checkpoint	A signal transduction based surveillance mechanism that ensures the fidelity of cell division by preventing the premature advance of cells from metaphase to anaphase prior to the successful attachment of kinetochores to spindle microtubules (spindle assembly).
GO:0000209	20	452.85	0.916	protein polyubiquitination	Addition of multiple ubiquitin moieties to a protein, forming a ubiquitin chain.
GO:0015986	20	469.45	0.934	ATP synthesis coupled proton transport	The transport of protons across a membrane to generate an electrochemical gradient (proton-motive force) that powers ATP synthesis.
GO:0006298	21	210.619	0.006	mismatch repair	A system for the correction of errors introduced during DNA replication when an incorrect base, which cannot form hydrogen bonds with the corresponding base in the parent strand, is incorporated into the daughter strand. The mismatch repair system promotes genomic fidelity by repairing base-base mismatches, insertion-deletion loops and heterologies generated during DNA replication and recombinati…
GO:0006325	21	234.381	0.035	establishment and/or maintenance of chromatin architecture	The specification, formation and maintenance of the physical structure of eukaryotic chromatin.
GO:0006486	21	249.429	0.07	protein amino acid glycosylation	The addition of a sugar unit to a protein amino acid, e.g. the addition of glycan chains to proteins.
GO:0004407	21	288.571	0.253	histone deacetylase activity	Catalysis of the hydrolysis of acetyl groups from histones, proteins complexed to DNA in chromatin and chromosomes.
GO:0003682	21	317.19	0.466	chromatin binding	Interacting selectively with chromatin, the network of fibers of DNA and protein that make up the chromosomes of the eukaryotic nucleus during interphase.
GO:0019898	21	327.143	0.548	extrinsic to membrane	Loosely bound to one surface of a membrane, but not integrated into the hydrophobic region.
GO:0006383	21	334.762	0.592	transcription from RNA polymerase III promoter	The synthesis of RNA from a DNA template by RNA polymerase III (Pol III), originating at a Pol III-specific promoter.
GO:0006891	21	344.238	0.597	intra-Golgi vesicle-mediated transport	The directed movement of substances within the Golgi, mediated by small transport vesicles. These either fuse with the cis-Golgi or with each other to form the membrane stacks known as the cis-Golgi reticulum (network).
GO:0000228	21	345.286	0.625	nuclear chromosome	A chromosome found in the nucleus of a eukaryotic cell.
GO:0007120	21	347.524	0.642	axial cellular bud site selection	The process of defining the next site of bud emergence adjacent to the last site of bud emergence on a budding cell.
GO:0006513	21	411.762	0.856	protein monoubiquitination	Addition of a single ubiquitin moiety to a protein.
GO:0009408	21	500.857	0.951	response to heat	A change in state or activity of a cell or an organism (in terms of movement, secretion, enzyme production, gene expression, etc.) as a result of a heat stimulus, a temperature stimulus above the optimal temperature for that organism.
GO:0007264	22	294.727	0.279	small GTPase mediated signal transduction	Any series of molecular signals in which a small monomeric GTPase relays one or more of the signals.
GO:0030150	22	358.182	0.702	protein import into mitochondrial matrix	The import of proteins across the outer and inner mitochondrial membranes into the matrix. Unfolded proteins enter the mitochondrial matrix with a chaperone protein; the information required to target the precursor protein from the cytosol to the mitochondrial matrix is contained within its N-terminal matrix-targeting sequence. Translocation of precursors to the matrix occurs at the rare sites wh…
GO:0016538	22	505.318	0.965	cyclin-dependent protein kinase regulator activity	Modulates the activity of a cyclin-dependent protein kinase, enzymes of the protein kinase family that are regulated through association with cyclins and other proteins.
GO:0030472	23	262.783	0.113	mitotic spindle organization and biogenesis in nucleus	A process that is carried out at the cellular level which results in the formation, arrangement of constituent parts, or disassembly of the microtubule spindle in the nucleus during a mitotic cell cycle, as seen in Fungi.
GO:0006303	23	265.304	0.114	double-strand break repair via nonhomologous end joining	The repair of a double-strand break in DNA in which the two broken ends are rejoined with little or no sequence complementarity. Information at the DNA ends may be lost due to the modification of broken DNA ends.
GO:0007020	23	271.652	0.151	microtubule nucleation	The 'de novo' formation of a microtubule, in which tubulin heterodimers form metastable oligomeric aggregates, some of which go on to support formation of a complete microtubule. Microtubule nucleation usually occurs from a specific site within a cell.
GO:0006408	23	275.391	0.174	snRNA export from nucleus	The directed movement of snRNA from the nucleus to the cytoplasm.
GO:0006607	23	275.391	0.174	NLS-bearing substrate import into nucleus	The directed movement of a protein bearing a nuclear localization signal (NLS) from the cytoplasm into the nucleus, across the nuclear membrane.
GO:0006608	23	275.391	0.174	snRNP protein import into nucleus	The directed movement of a small nuclear ribonucleoprotein from the cytoplasm into the nucleus, across the nuclear membrane.
GO:0006610	23	275.391	0.174	ribosomal protein import into nucleus	The directed movement of a ribosomal protein from the cytoplasm into the nucleus, across the nuclear membrane.
GO:0005819	23	278.609	0.193	spindle	The array of microtubules and associated molecules that forms between opposite poles of a eukaryotic cell during mitosis or meiosis and serves to move the duplicated chromosomes apart.
GO:0006508	23	278.783	0.217	proteolysis	The hydrolysis of a peptide bond or bonds within a protein.
GO:0042645	23	332.913	0.543	mitochondrial nucleoid	The region of a mitochondrion to which the DNA is confined.
GO:0007035	24	261.333	0.106	vacuolar acidification	Any process that reduces the pH of the vacuole, measured by the concentration of the hydrogen ion.
GO:0016575	24	276.583	0.171	histone deacetylation	The modification of histones by removal of acetyl groups.
GO:0006890	24	281.125	0.197	retrograde vesicle-mediated transport, Golgi to ER	The directed movement of substances from the Golgi back to the endoplasmic reticulum, mediated by COP I vesicles.
GO:0000001	24	281.458	0.21	mitochondrion inheritance	The distribution of mitochondria, including the mitochondrial genome, into daughter cells after mitosis or meiosis, mediated by interactions between mitochondria and the cytoskeleton.
GO:0006896	24	287.583	0.253	Golgi to vacuole transport	The directed movement of substances from the Golgi to the vacuole.
GO:0042144	24	293.417	0.286	vacuole fusion, non-autophagic	The fusion of two vacuole membranes to form a single vacuole.
GO:0042273	24	309.75	0.388	ribosomal large subunit biogenesis and assembly	The formation of the constituents of the large ribosomal subunit, their assembly, and their transport to the sites of protein synthesis.
GO:0006260	24	330.333	0.52	DNA replication	The process whereby new strands of DNA are synthesized. The template for replication can either be an existing DNA molecule or RNA.
GO:0006355	24	335.208	0.574	regulation of transcription, DNA-dependent	Any process that modulates the frequency, rate or extent of DNA-dependent transcription.
GO:0006360	24	338.792	0.593	transcription from RNA polymerase I promoter	The synthesis of RNA from a DNA template by RNA polymerase I (Pol I), originating at a Pol I-specific promoter.
GO:0000074	24	400.958	0.84	regulation of progression through cell cycle	Any process that modulates the rate or extent of progression through the cell cycle.
GO:0006609	25	273.2	0.153	mRNA-binding (hnRNP) protein import into nucleus	The directed movement of a heterogeneous nuclear ribonucleoprotein complex from the cytoplasm into the nucleus, across the nuclear membrane.
GO:0006696	25	276.8	0.172	ergosterol biosynthetic process	The chemical reactions and pathways resulting in the formation of ergosterol, (22E)-ergosta-5,7,22-trien-3-beta-ol, a sterol found in ergot, yeast and moulds.
GO:0006893	25	336.6	0.568	Golgi to plasma membrane transport	The directed movement of substances from the Golgi to the plasma membrane in transport vesicles that move from the trans-Golgi network to the plasma membrane, where they fuse and release their contents by exocytosis.
GO:0005777	25	338.16	0.58	peroxisome	A small, membrane-bounded organelle that uses dioxygen (O2) to oxidize organic molecules; contains some enzymes that produce and others that degrade hydrogen peroxide (H2O2).
GO:0006270	25	353.44	0.67	DNA replication initiation	The process by which DNA replication is started; this involves the separation of a stretch of the DNA double helix, the recruitment of DNA polymerases and the initiation of polymerase action.
GO:0001302	25	381.12	0.775	replicative cell aging	The process associated with progression of the cell from its inception to the end of its lifespan that occurs as the cell continues cycles of growth and division.
GO:0004871	25	387.32	0.802	signal transducer activity	Mediates the transfer of a signal from the outside to the inside of a cell by means other than the introduction of the signal molecule itself into the cell.
GO:0030176	26	270	0.13	integral to endoplasmic reticulum membrane	Penetrating at least one phospholipid bilayer of an endoplasmic reticulum membrane. May also refer to the state of being buried in the bilayer with no exposure outside the bilayer.
GO:0000750	26	340.115	0.556	pheromone-dependent signal transduction during conjugation with cellular fusion	A signal transduction process resulting in the relay, amplification or dampening of a signal generated in response to pheromone exposure in organisms that undergo conjugation with cellular fusion.
GO:0006407	26	341.423	0.596	rRNA export from nucleus	The directed movement of rRNA from the nucleus to the cytoplasm.
GO:0000086	26	351.346	0.639	G2/M transition of mitotic cell cycle	Progression from G2 phase to M phase of the mitotic cell cycle.
GO:0006289	27	232.148	0.013	nucleotide-excision repair	In nucleotide excision repair a small region of the strand surrounding the damage is removed from the DNA helix as an oligonucleotide. The small gap left in the DNA helix is filled in by the sequential action of DNA polymerase and DNA ligase. Nucleotide excision repair recognizes a wide range of substrates, including damage caused by UV irradiation (pyrimidine dimers and 6-4 photoproducts) and ch…
GO:0004004	27	259.333	0.078	ATP-dependent RNA helicase activity	Catalysis of the reaction: ATP + H2O = ADP + phosphate, driving the unwinding of an RNA helix.
GO:0000282	27	263.926	0.086	cellular bud site selection	The specification of the site where a daughter cell will form, in organisms that reproduce by budding.
GO:0006606	27	271.074	0.113	protein import into nucleus	The directed movement of a protein from the cytoplasm to the nucleus.
GO:0006906	27	275.407	0.141	vesicle fusion	Fusion of the membrane of a transport vesicle with its target membrane.
GO:0006999	27	282.296	0.175	nuclear pore organization and biogenesis	A process that is carried out at the cellular level which results in the formation, arrangement of constituent parts, or disassembly of the nuclear pore.
GO:0008094	27	301.222	0.33	DNA-dependent ATPase activity	Catalysis of the reaction: ATP + H2O = ADP + phosphate in the presence of single- or double-stranded DNA; drives another reaction.
GO:0000790	27	330.074	0.54	nuclear chromatin	The ordered and organized complex of DNA and protein that forms the chromosome in the nucleus.
GO:0046540	28	196.429	0	U4/U6 x U5 tri-snRNP complex	A complex composed of three small nuclear ribonucleoproteins, snRNP U4, snRNP U6 and snRNP U5.
GO:0030515	28	269.071	0.113	snoRNA binding	Interacting selectively with small nucleolar RNA.
GO:0000747	28	276.5	0.152	conjugation with cellular fusion	A conjugation process that results in the union of cellular and genetic information from compatible mating types.
GO:0006914	28	280.679	0.183	autophagy	The process by which cells digest parts of their own cytoplasm; allows for both recycling of macromolecular constituents under conditions of nutrient limitation and remodeling the intracellular structure for cell differentiation.
GO:0004175	28	290.429	0.232	endopeptidase activity	Catalysis of the hydrolysis of nonterminal peptide linkages in oligopeptides or polypeptides, and comprising any enzyme of sub-subclasses EC:3.4.21-99. They are classfied according to the presence of essential catalytic residues or ions at their active sites.
GO:0003729	28	310.536	0.366	mRNA binding	Interacting selectively with pre-messenger RNA (pre-mRNA) or messenger RNA (mRNA).
GO:0030036	28	332.286	0.544	actin cytoskeleton organization and biogenesis	A process that is carried out at the cellular level which results in the formation, arrangement of constituent parts, or disassembly of cytoskeletal structures comprising actin filaments and their associated proteins.
GO:0006879	28	335.536	0.562	cellular iron ion homeostasis	The regulation of the levels, transport, and metabolism of iron ions within a cell or between a cell and its external environment.
GO:0003743	28	348.643	0.629	translation initiation factor activity	Functions in the initiation of ribosome-mediated translation of mRNA into a polypeptide.
GO:0006470	28	452.786	0.931	protein amino acid dephosphorylation	The process of removing one or more phosphoric residues from a protein.
GO:0005887	28	517.429	0.976	integral to plasma membrane	Penetrating at least one phospholipid bilayer of a plasma membrane. May also refer to the state of being buried in the bilayer with no exposure outside the bilayer.
GO:0006400	29	224.345	0.01	tRNA modification	The covalent alteration of one or more nucleotides within a tRNA molecule to produce a tRNA molecule with a sequence that differs from that coded genetically.
GO:0007031	29	254.207	0.06	peroxisome organization and biogenesis	A process that is carried out at the cellular level which results in the formation, arrangement of constituent parts, or disassembly of a peroxisome.
GO:0006409	29	266.966	0.097	tRNA export from nucleus	The directed movement of tRNA from the nucleus to the cytoplasm.
GO:0030466	29	319.414	0.442	chromatin silencing at silent mating-type cassette	Repression of transcription at silent mating-type loci by the formation of heterochromatin.
GO:0005774	29	342.552	0.615	vacuolar membrane	The lipid bilayer surrounding the vacuole and separating its contents from the cytoplasm of the cell.
GO:0006350	29	366.483	0.729	transcription	The synthesis of either RNA on a template of DNA or DNA on a template of RNA.
GO:0008361	29	370.379	0.764	regulation of cell size	Any process that modulates the size of a cell.
GO:0005758	30	306.867	0.352	mitochondrial intermembrane space	The region between the inner and outer lipid bilayers of the mitochondrial envelope.
GO:0000002	30	317.133	0.432	mitochondrial genome maintenance	The maintenance of the structure and integrity of the mitochondrial genome.
GO:0016567	30	328.533	0.509	protein ubiquitination	The process by which one or more ubiquitin moieties are added to a protein.
GO:0005681	31	200.258	0	spliceosome	A ribonucleoprotein complex, containing RNA and small nuclear ribonucleoproteins (snRNPs) that is assembled during the splicing of messenger RNA primary transcript to excise an intron.
GO:0005811	31	363.742	0.735	lipid particle	Any particle of coalesced lipids in the cytoplasm of a cell. May include associated proteins.
GO:0006611	32	261.156	0.058	protein export from nucleus	The directed movement of a protein from the nucleus into the cytoplasm.
GO:0007121	32	266.688	0.098	bipolar cellular bud site selection	The process of defining subsequent sites of bud emergence such that budding takes place at alternating poles of a budding cell.
GO:0003899	32	320.375	0.46	DNA-directed RNA polymerase activity	Catalysis of the reaction: nucleoside triphosphate + RNA(n) = diphosphate + RNA(n+1). Utilizes a DNA template, i.e. the catalysis of DNA-template-directed extension of the 3'-end of an RNA strand by one nucleotide at a time. Can initiate a chain 'de novo'.
GO:0006887	32	348.875	0.624	exocytosis	The release of intracellular molecules (e.g. hormones, matrix proteins) contained within a membrane-bounded vesicle by fusion of the vesicle with the plasma membrane of a cell. This is the process whereby most molecules are secreted from eukaryotic cells.
GO:0005933	32	469.344	0.956	cellular bud	A protuberance from a cell of an organism that reproduces by budding, which will grow larger and become a separate daughter cell after nuclear division, cytokinesis, and cell wall formation (when appropriate). The daughter cell may completely separate from the mother cell, or the mother and daughter cells may remain associated.
GO:0005215	32	507.875	0.968	transporter activity	Enables the directed movement of substances (such as macromolecules, small molecules, ions) into, out of, within or between cells.
GO:0005763	33	269.03	0.094	mitochondrial small ribosomal subunit	The smaller of the two subunits of a mitochondrial ribosome.
GO:0006487	34	264.765	0.055	protein amino acid N-linked glycosylation	The posttranslational glycosylation of protein via the N4 atom of peptidyl-asparagine or the N1' atom peptidyl-tryptophan.
GO:0007131	34	261.176	0.061	meiotic recombination	The cell cycle process whereby double strand breaks are formed and repaired through a double Holliday junction intermediate. This results in the equal exchange of genetic material between non-sister chromatids in a pair of homologous chromosomes. These reciprocal recombinant products ensure the proper segregation of homologous chromosomes during meiosis I and create genetic diversity.
GO:0004674	34	345.176	0.635	protein serine/threonine kinase activity	Catalysis of the reaction: ATP + a protein serine/threonine = ADP + protein serine/threonine phosphate.
GO:0043332	34	354.882	0.687	mating projection tip	The apex of the mating projection in unicellular fungi exposed to mating pheromone; site of polarized growth.
GO:0000082	34	364.647	0.706	G1/S transition of mitotic cell cycle	Progression from G1 phase to S phase of the mitotic cell cycle.
GO:0007165	34	371.206	0.751	signal transduction	The cascade of processes by which a signal interacts with a receptor, causing a change in the level or activity of a second messenger or other downstream target, and ultimately effecting a change in the functioning of the cell.
GO:0030433	35	241.571	0.009	ER-associated protein catabolic process	The chemical reactions and pathways resulting in the breakdown of unfolded or misfolded proteins transported from the endoplasmic reticulum and targeted to cytoplasmic proteasomes for degradation.
GO:0016573	35	244.971	0.024	histone acetylation	The modification of histones by addition of acetyl groups.
GO:0006368	35	273.029	0.104	RNA elongation from RNA polymerase II promoter	The extension of an RNA molecule after transcription initiation at an RNA polymerase II-specific promoter by the addition of ribonucleotides catalyzed by RNA polymerase II.
GO:0000778	35	304.2	0.322	condensed nuclear chromosome kinetochore	A multisubunit complex that is located at the pericentric region of a condensed chromosome in the nucleus and provides an attachment point for the spindle microtubules.
GO:0006413	35	330.086	0.501	translational initiation	The process preceding formation of the peptide bond between the first two amino acids of a protein. This includes the formation of a complex of the ribosome, mRNA, and an initiation complex that contains the first aminoacyl-tRNA.
GO:0006402	36	227.5	0.004	mRNA catabolic process	The chemical reactions and pathways resulting in the breakdown of mRNA, messenger RNA, which is responsible for carrying the coded genetic 'message', transcribed from DNA, to sites of protein assembly at the ribosomes.
GO:0006974	36	234.028	0.007	response to DNA damage stimulus	A change in state or activity of a cell or an organism (in terms of movement, secretion, enzyme production, gene expression, etc.) as a result of a stimulus indicating damage to its DNA from environmental insults or errors during metabolism.
GO:0006970	36	345.306	0.639	response to osmotic stress	A change in state or activity of a cell or an organism (in terms of movement, secretion, enzyme production, gene expression, etc.) as a result of a stimulus indicating an increase or decrease in the concentration of solutes outside the organism or cell.
GO:0000070	37	271.865	0.087	mitotic sister chromatid segregation	The cell cycle process whereby replicated homologous chromosomes are organized and then physically separated and apportioned to two sets during the mitotic cell cycle. Each replicated chromosome, composed of two sister chromatids, aligns at the cell equator, paired with its homologous partner. One homolog of each morphologic type goes into each of the resulting chromosome sets.
GO:0016563	37	327.162	0.475	transcription activator activity	Any transcription regulator activity required for initiation or upregulation of transcription.
GO:0000122	37	380.486	0.807	negative regulation of transcription from RNA polymerase II promoter	Any process that stops, prevents or reduces the frequency, rate or extent of transcription from an RNA polymerase II promoter.
GO:0006461	38	260.158	0.042	protein complex assembly	The aggregation and bonding together of a set of components to form a protein complex.
GO:0007005	39	269.41	0.071	mitochondrion organization and biogenesis	A process that is carried out at the cellular level which results in the formation, arrangement of constituent parts, or disassembly of a mitochondrion; includes mitochondrial morphology and distribution, and replication of the mitochondrial genome as well as synthesis of new mitochondrial components.
GO:0000910	40	240.4	0.005	cytokinesis	A cellular process resulting in the division of the cytoplasm of a cell and its separation into two daughter cells. Cytokinesis usually occurs after growth, replication, and segregation of cellular components.
GO:0030479	40	270.075	0.073	actin cortical patch	Discrete actin-containing structure found at the plasma membrane in cells; formed of networks of branched actin filaments that lie just beneath the plasma membrane and assemble, move, and disassemble rapidly. As in, but not restricted to, the fungi (Fungi, ncbi_taxonomy_id:4751).
GO:0000027	40	338	0.58	ribosomal large subunit assembly and maintenance	The aggregation and bonding together of constituent RNAs and proteins to form and maintain the large ribosomal subunit.
GO:0000131	40	355.175	0.689	incipient cellular bud site	The portion of the budding yeast plasma membrane where a daughter cell will emerge. The yeast marks this spot with bud-site selection proteins before bud emergence occurs. Actin is polarized to this spot just prior to and during bud emergence.
GO:0001403	40	488.675	0.972	invasive growth (sensu Saccharomyces)	A growth pattern exhibited by haploid cells under certain growth conditions, in which cells retain the typical axial budding pattern of haploids, but become elongated and fail to separate after division; during growth on a solid substrate, this results in penetration of cells into the agar medium. As in, but not restricted to, the taxon Saccharomyces (Saccharomyces, ncbi_taxonomy_id:4930).
GO:0030476	42	272.048	0.075	spore wall assembly (sensu Fungi)	Process by which the spore nucleus becomes surrounded by a specialized spore wall. Occurs by deposition of spore wall components in the lumenal space between the outer and inner leaflets of the prospore membrane. As in, but not restricted to, the fungi (Fungi, ncbi_taxonomy_id:4751).
GO:0016251	42	341.262	0.596	general RNA polymerase II transcription factor activity	Any function that supports basal (unregulated) transcription of genes by core RNA polymerase II. Five general transcription factors are necessary and sufficient for such basal transcription in yeast: TFIIB, TFIID, TFIIE, TFIIF, TFIIH and TATA-binding protein (TBF).
GO:0007059	43	296.767	0.226	chromosome segregation	The process by which genetic material, in the form of chromosomes, is organized and then physically separated and apportioned to two or more sets.
GO:0030490	43	303.047	0.263	maturation of SSU-rRNA	Any process involved in the maturation of a precursor Small SubUnit (SSU) ribosomal RNA (rRNA) molecule into a mature SSU-rRNA molecule.
GO:0003704	43	406.558	0.892	specific RNA polymerase II transcription factor activity	Functions to enable the transcription of specific, or specific sets, of genes by RNA polymerase II.
GO:0006810	43	444.884	0.957	transport	The directed movement of substances (such as macromolecules, small molecules, ions) into, out of, within or between cells.
GO:0005762	44	285.977	0.173	mitochondrial large ribosomal subunit	The larger of the two subunits of a mitochondrial ribosome. Two sites on the ribosomal large subunit are involved in translation: the aminoacyl site (A site) and peptidyl site (P site).
GO:0008565	44	317.341	0.38	protein transporter activity	Enables the directed movement of proteins into, out of, within or between cells.
GO:0005625	44	458.386	0.946	soluble fraction	That fraction of cells, prepared by disruptive biochemical methods, that is soluble in water.
GO:0005622	45	288.311	0.149	intracellular	The living contents of a cell; the matter contained within (but not including) the plasma membrane, usually taken to exclude large vacuoles and masses of secretory or ingested material. In eukaryotes it includes the nucleus and cytoplasm.
GO:0006367	45	303.956	0.274	transcription initiation from RNA polymerase II promoter	Processes involved in starting transcription from the RNA polymerase II promoter.
GO:0030533	45	403.689	0.902	triplet codon-amino acid adaptor activity	The codon binding activity of a tRNA that positions an activated amino acid, mediating its insertion at the correct point in the sequence of a nascent polypeptide chain during protein synthesis.
GO:0003964	47	65.6596	0	RNA-directed DNA polymerase activity	Catalysis of the reaction: deoxynucleoside triphosphate + DNA(n) = diphosphate + DNA(n+1). Catalyzes RNA-template-directed extension of the 3'- end of a DNA strand by one deoxynucleotide at a time.
GO:0004540	47	70.0426	0	ribonuclease activity	Catalysis of the hydrolysis of phosphodiester bonds in chains of RNA.
GO:0006338	47	303.553	0.29	chromatin remodeling	Dynamic structural changes to eukaryotic chromatin occurring throughout the cell division cycle. These changes range from the local changes necessary for transcriptional regulation to global changes necessary for chromosome segregation.
GO:0005816	48	295.396	0.192	spindle pole body	The microtubule organizing center in fungi; functionally homologous to the animal cell centrosome.
GO:0005635	48	303.854	0.265	nuclear envelope	The double lipid bilayer enclosing the nucleus and separating its contents from the rest of the cytoplasm; includes the intermembrane space, a gap of width 20-40 nm (also called the perinuclear space).
GO:0030468	49	289.571	0.156	null	null
GO:0003887	50	77.88	0	DNA-directed DNA polymerase activity	Catalysis of the reaction: deoxynucleoside triphosphate + DNA(n) = diphosphate + DNA(n+1); the synthesis of DNA from deoxyribonucleotide triphosphates in the presence of a DNA template or primer.
GO:0008233	50	79.04	0	peptidase activity	Catalysis of the hydrolysis of peptide bonds.
GO:0006366	50	257.4	0.027	transcription from RNA polymerase II promoter	The synthesis of RNA from a DNA template by RNA polymerase II (Pol II), originating at a Pol II-specific promoter. Includes transcription of messenger RNA (mRNA) and certain small nuclear RNAs (snRNAs).
GO:0005643	50	285.74	0.105	nuclear pore	Any of the numerous similar discrete openings in the nuclear envelope of a eukaryotic cell, where the inner and outer nuclear membranes are joined.
GO:0006348	50	294.66	0.184	chromatin silencing at telomere	Repression of transcription of telomeric DNA by the formation of heterochromatin.
GO:0005934	50	342.38	0.617	cellular bud tip	The end of a cellular bud distal to the site of attachment to the mother cell.
GO:0031202	51	215.843	0	RNA splicing factor activity, transesterification mechanism	An activity which binds RNA and functions to assist splicing of substrate RNA(s) by facilitating the formation and stabilization of a catalytic conformation in which the splice junctions of the RNA(s) to be spliced are positioned for a transesterification reaction that occurs between two sites within the RNA(s) to be spliced.
GO:0005200	51	271.784	0.05	structural constituent of cytoskeleton	The action of a molecule that contributes to the structural integrity of a cytoskeletal structure.
GO:0016192	51	291.216	0.169	vesicle-mediated transport	The directed movement of substances, either within a vesicle or in the vesicle membrane, into, out of or within a cell.
GO:0005198	52	284.615	0.117	structural molecule activity	The action of a molecule that contributes to the structural integrity of a complex or assembly within or outside a cell.
GO:0005768	52	301.096	0.23	endosome	A membrane-bound organelle that carries materials newly ingested by endocytosis. It passes many of the materials to lysosomes for degradation.
GO:0006979	52	317.635	0.388	response to oxidative stress	A change in state or activity of a cell or an organism (in terms of movement, secretion, enzyme production, gene expression, etc.) as a result of oxidative stress, a state often resulting from exposure to high levels of reactive oxygen species, e.g. superoxide anions, hydrogen peroxide (H2O2), and hydroxyl radicals.
GO:0004842	53	355.434	0.66	ubiquitin-protein ligase activity	Catalysis of the reaction: ATP + ubiquitin + protein lysine = AMP + diphosphate + protein N-ubiquityllysine.
GO:0007126	53	384.962	0.856	meiosis	Progression through meiosis, the specialized nuclear and cell division in which a single diploid cell undergoes two nuclear divisions following a single round of DNA replication in order to produce four daughter cells that contain half the number of chromosomes as the diploid cell. Meiosis occurs during the formation of gametes from diploid organisms and at the beginning of haplophase in those or…
GO:0006364	54	287.741	0.119	rRNA processing	Any process involved in the conversion of a primary ribosomal RNA (rRNA) transcript into one or more mature rRNA molecules.
GO:0007015	54	294.981	0.173	actin filament organization	Control of the spatial distribution of actin filaments; includes organizing filaments into meshworks, bundles, or other structures, as by cross-linking.
GO:0003924	54	342.333	0.561	GTPase activity	Catalysis of the reaction: GTP + H2O = GDP + phosphate.
GO:0004672	54	354.926	0.707	protein kinase activity	Catalysis of the phosphorylation of an amino acid residue in a protein, usually according to the reaction: a protein + ATP = a phosphoprotein + ADP.
GO:0005624	54	395.722	0.881	membrane fraction	That fraction of cells, prepared by disruptive biochemical methods, that includes the plasma and other membranes.
GO:0005732	56	310.482	0.283	small nucleolar ribonucleoprotein complex	A complex composed of RNA of the small nucleolar RNA (snoRNA) and protein, found in the nucleolus of a eukaryotic cell. Most are involved in a step of processing of rRNA: cleavage, 2'-O-methylation, or pseudouridylation. The majority, though not all, fall into one of two classes, box C/D type or box H/ACA type.
GO:0006457	57	293.86	0.166	protein folding	The process of assisting in the covalent and noncovalent assembly of single chain polypeptides or multisubunit complexes into the correct tertiary structure.
GO:0006414	57	398.561	0.891	translational elongation	The successive addition of amino acid residues to a nascent polypeptide chain during protein biosynthesis.
GO:0006406	58	276.638	0.055	mRNA export from nucleus	The directed movement of mRNA from the nucleus to the cytoplasm.
GO:0051082	58	313.914	0.325	unfolded protein binding	Interacting selectively with an unfolded protein.
GO:0006623	59	255.288	0.013	protein targeting to vacuole	The process of directing proteins towards the vacuole using signals contained within the protein.
GO:0005759	60	370.617	0.77	mitochondrial matrix	The gel-like material, with considerable fine structure, that lies in the matrix space, or lumen, of a mitochondrion. It contains the enzymes of the tricarboxylic acid cycle and, in some organisms, the enzymes concerned with fatty-acid oxidation.
GO:0003700	60	484.133	0.97	transcription factor activity	The function of binding to a specific DNA sequence in order to modulate transcription. The transcription factor may or may not also interact selectively with a protein or macromolecular complex.
GO:0005794	62	300.452	0.221	Golgi apparatus	A compound membranous cytoplasmic organelle of eukaryotic cells, consisting of flattened, ribosome-free vesicles arranged in a more or less regular stack. The Golgi apparatus differs from the endoplasmic reticulum in often having slightly thicker membranes, appearing in sections as a characteristic shallow semicircle so that the convex side (cis or entry face) abuts the endoplasmic reticulum, sec…
GO:0005843	62	400.371	0.893	cytosolic small ribosomal subunit (sensu Eukaryota)	The small subunit of a eukaryotic cytosolic ribosome; has a sedimentation coefficient of 40S. As in, but not restricted to, the eukaryotes (Eukaryota, ncbi_taxonomy_id:2759).
GO:0007124	63	489.397	0.988	pseudohyphal growth	A pattern of cell growth that occurs in conditions of nitrogen limitation and abundant fermentable carbon source. Cells become elongated, switch to a unipolar budding pattern, remain physically attached to each other, and invade the growth substrate.
GO:0009060	65	333.846	0.501	aerobic respiration	The enzymatic release of energy from organic compounds (especially carbohydrates and fats) which requires oxygen as the terminal electron acceptor.
GO:0006511	66	259.47	0.01	ubiquitin-dependent protein catabolic process	The chemical reactions and pathways resulting in the breakdown of a protein or peptide by hydrolysis of its peptide bonds, initiated by the covalent attachment of a ubiquitin moiety, or multiple ubiquitin moieties, to the protein.
GO:0045944	66	345.242	0.639	positive regulation of transcription from RNA polymerase II promoter	Any process that activates or increases the frequency, rate or extent of transcription from the RNA polymerase II promoter.
GO:0016887	67	293.955	0.124	ATPase activity	Catalysis of the reaction: ATP + H2O = ADP + phosphate. May or may not be coupled to another reaction.
GO:0030437	67	367.403	0.786	sporulation (sensu Fungi)	The formation of spores as in, but not restricted to, the fungi (Fungi, ncbi_taxonomy_id:4751).
GO:0006357	69	345.681	0.643	regulation of transcription from RNA polymerase II promoter	Any process that modulates the frequency, rate or extent of transcription from an RNA polymerase II promoter.
GO:0006950	69	440.696	0.956	response to stress	A change in state or activity of a cell or an organism (in terms of movement, secretion, enzyme production, gene expression, etc.) as a result of a stimulus indicating the organism is under stress. The stress is usually, but not necessarily, exogenous (e.g. temperature, humidity, ionizing radiation).
GO:0000329	70	304.943	0.219	membrane of vacuole with cell cycle-correlated morphology	The lipid bilayer surrounding a vacuole, the shape of which correlates with cell cycle phase. The membrane separates its contents from the cytoplasm of the cell.
GO:0000398	73	200.575	0	nuclear mRNA splicing, via spliceosome	The joining together of exons from one or more primary transcripts of nuclear messenger RNA (mRNA) and the excision of intron sequences, via a spliceosomal mechanism, so that mRNA consisting only of the joined exons is produced.
GO:0006281	76	264.105	0.008	DNA repair	The process of restoring DNA after damage. Genomes are subject to damage by chemical and physical agents in the environment (e.g. UV and ionizing radiations, chemical mutagens, fungal and bacterial toxins, etc.) and by free radicals or alkylating agents endogenously generated in metabolism. DNA is also damaged because of errors during its replication. A variety of different DNA repair pathways ha…
GO:0006365	77	310.753	0.261	null	null
GO:0016020	77	407.351	0.93	membrane	Double layer of lipid molecules that encloses all cells, and, in eukaryotes, many organelles; may be a single or double lipid bilayer; also includes associated proteins.
GO:0006888	78	308.346	0.25	ER to Golgi vesicle-mediated transport	The directed movement of substances from the endoplasmic reticulum (ER) to the Golgi, mediated by COP II vesicles. Small COP II coated vesicles form from the ER and then fuse directly with the cis-Golgi. Larger structures are transported along microtubules to the cis-Golgi.
GO:0005741	79	277.241	0.033	mitochondrial outer membrane	The outer, i.e. cytoplasm-facing, lipid bilayer of the mitochondrial envelope.
GO:0005789	79	285.392	0.063	endoplasmic reticulum membrane	The lipid bilayer surrounding the endoplasmic reticulum.
GO:0006897	79	345.418	0.644	endocytosis	The uptake of external materials by cells by the invagination of small region of the plasma membrane to form a new intracellular membrane-limited vesicle.
GO:0000324	80	501.262	0.979	vacuole, cell cycle-correlated morphology	The vacuole is a large, membrane-bound organelle that functions as a reservoir for the storage of small molecules (including polyphosphate, amino acids, several divalent cations (e.g. calcium), other ions, and other small molecules) as well as being the primary compartment for degradation. It is an acidic compartment, containing an ensemble of acid hydrolases. At least in S. cerevisiae, there are…
GO:0003677	84	383.726	0.852	DNA binding	Interacting selectively with DNA (deoxyribonucleic acid).
GO:0005842	87	388.782	0.88	cytosolic large ribosomal subunit (sensu Eukaryota)	The large subunit of a ribosome; has a sedimentation coefficient of 60S. As in, but not restricted to, the eukaryotes (Eukaryota, ncbi_taxonomy_id:2759).
GO:0009277	88	729.193	1	chitin- and beta-glucan-containing cell wall	A rigid yet dynamic structure surrounding the plasma membrane that affords protection from stresses and contributes to cell morphogenesis, consisting of an inner layer formed of a network of beta-glucans crosslinked to chitin and an outer layer of mannoproteins and other glycoproteins. The inner layer contains primarily beta1,3-glucans; beta1,6-glucans are present in lower amounts, and in some sp…
GO:0005840	91	334.132	0.519	ribosome	An intracellular organelle, about 200 A in diameter, consisting of RNA and protein. It is the site of protein biosynthesis resulting from translation of messenger RNA (mRNA). It consists of two subunits, one large and one small, each containing only protein and RNA. Both the ribosome and its subunits are characterized by their sedimentation coefficients, expressed in Svedberg units (symbol: S). H…
GO:0000943	93	79.9032	0	retrotransposon nucleocapsid	A complex of the retrotransposon RNA genome, reverse transcriptase, integrase, and associated molecules required for reproduction and integration of the retrotransposon into the host genome; the main structural molecule of the nucleocapsid is often a gag protein homolog.
GO:0006468	93	359.366	0.732	protein amino acid phosphorylation	The process of introducing a phosphate group on to a protein.
GO:0005935	93	382.376	0.857	cellular bud neck	The constriction between the mother cell and daughter cell (bud) in an organism that reproduces by budding.
GO:0032197	94	80.7553	0	transposition, RNA-mediated	Any process involved in a type of transpositional recombination which occurs via an RNA intermediate.
GO:0005743	95	289.989	0.065	mitochondrial inner membrane	The inner, i.e. lumen-facing, lipid bilayer of the mitochondrial envelope. It is highly folded to form cristae.
GO:0016021	95	354.411	0.716	integral to membrane	Penetrating at least one phospholipid bilayer of a membrane. May also refer to the state of being buried in the bilayer with no exposure outside the bilayer. When used to describe a protein, indicates that all or part of the peptide sequence is embedded in the membrane.
GO:0042493	105	343.152	0.584	response to drug	A change in state or activity of a cell or an organism (in terms of movement, secretion, enzyme production, gene expression, etc.) as a result of a drug stimulus. A drug is a substance used in the diagnosis, treatment or prevention of a disease.
GO:0007047	111	402.532	0.932	cell wall organization and biogenesis	A process that is carried out at the cellular level which results in the formation, arrangement of constituent parts, or disassembly of the cell wall, the rigid or semi-rigid envelope lying outside the cell membrane of plant, fungal and most prokaryotic cells, maintaining their shape and protecting them from osmotic lysis.
GO:0005730	155	305.277	0.099	nucleolus	A small, dense body one or more of which are present in the nucleus of eukaryotic cells. It is rich in RNA and protein, is not bounded by a limiting membrane, and is not seen during mitosis. Its prime function is the transcription of the nucleolar DNA into 45S ribosomal-precursor RNA, the processing of this RNA into 5.8S, 18S, and 28S components of ribosomal RNA, and the association of these comp…
GO:0042254	196	298.923	0.049	ribosome biogenesis and assembly	The process of the formation of the constituents of the ribosome subunits, their assembly, and their transport to the sites of protein synthesis.
GO:0005829	197	339.538	0.534	cytosol	That part of the cytoplasm that does not contain membranous or particulate subcellular components.
GO:0005886	208	523.091	1	plasma membrane	The membrane surrounding a cell that separates the cell from its external environment. It consists of a phospholipid bilayer and associated proteins.
GO:0003723	211	214.938	0	RNA binding	Interacting selectively with an RNA molecule or a portion thereof.
GO:0003735	216	355.148	0.744	structural constituent of ribosome	The action of a molecule that contributes to the structural integrity of the ribosome.
GO:0005783	222	295.477	0.015	endoplasmic reticulum	The irregular network of unit membranes, visible only by electron microscopy, that occurs in the cytoplasm of many eukaryotic cells. The membranes form a complex meshwork of tubular channels, which are often expanded into slitlike cavities called cisternae. The ER takes two forms, rough (or granular), with ribosomes adhering to the outer surface, and smooth (with no ribosomes attached).
GO:0000723	246	284.057	0.001	telomere maintenance	The maintenance of proper telomeric length and structure by processes that affect and monitor the activity of telomeric proteins and the length of telomeric DNA. These processes includes those that shorten and lengthen the telomeric DNA sequences.
GO:0006412	272	338.445	0.516	translation	The chemical reactions and pathways resulting in the formation of a protein. This is a ribosome-mediated process in which the information in messenger RNA (mRNA) is used to specify the sequence of amino acids in the protein.
GO:0005515	275	226.764	0	protein binding	Interacting selectively with any protein or protein complex (a complex of two or more proteins that may include other nonprotein molecules).
GO:0005739	938	344.284	0.632	mitochondrion	A semiautonomous, self replicating organelle that occurs in varying numbers, shapes, and sizes in the cytoplasm of virtually all eukaryotic cells. It is notably the site of tissue respiration.
GO:0005634	1111	328.965	0.131	nucleus	A membrane-bounded organelle of eukaryotic cells in which chromosomes are housed and replicated. In most cells, the nucleus contains all of the cell's chromosomes except the organellar chromosomes, and is the site of RNA synthesis and processing. In some species, or in specialized cell types, RNA metabolism or DNA replication may be absent.
GO:0003674	1987	332.782	0.169	molecular_function	Elemental activities, such as catalysis or binding, describing the actions of a gene product at the molecular level. A given gene product may exhibit one or more molecular functions.

## Sheet: P-value_Large
Average Distance for GO groups with more than 58 genes
Average Distance is computed as follows:1) For each gene in a GO group we compute its distance from the closest gene (not necessarily from the same GO)
2) We avarge these distances for all the genes in the GO group.
Probability (Close) is the probability that a GO group with similar properties will have lower average distance
GOs with Probability (Close) < 0.05 (marked in red, lines 11 - 22) have significantly low Average Distance (tend to be close to other genes).
GOs with Probability (Close) > 0.95 (marked in blue lines 52 - 57) have significantly high Average Distance (tend to be far from other genes).
Bolded are GO groups whose p-values pass FDR correction .
GO Name	Gene Count	Original Value	PValue	Name	Description
GO:0009277	88	729.193	1	chitin- and beta-glucan-containing cell wall	A rigid yet dynamic structure surrounding the plasma membrane that affords protection from stresses and contributes to cell morphogenesis, consisting of an inner layer formed of a network of beta-glucans crosslinked to chitin and an outer layer of mannoproteins and other glycoproteins. The inner layer contains primarily beta1,3-glucans; beta1,6-glucans are present in lower amounts, and in some sp…
GO:0005886	208	523.091	1	plasma membrane	The membrane surrounding a cell that separates the cell from its external environment. It consists of a phospholipid bilayer and associated proteins.
GO:0007124	63	489.397	0.988	pseudohyphal growth	A pattern of cell growth that occurs in conditions of nitrogen limitation and abundant fermentable carbon source. Cells become elongated, switch to a unipolar budding pattern, remain physically attached to each other, and invade the growth substrate.
GO:0000324	80	501.262	0.979	vacuole, cell cycle-correlated morphology	The vacuole is a large, membrane-bound organelle that functions as a reservoir for the storage of small molecules (including polyphosphate, amino acids, several divalent cations (e.g. calcium), other ions, and other small molecules) as well as being the primary compartment for degradation. It is an acidic compartment, containing an ensemble of acid hydrolases. At least in S. cerevisiae, there are…
GO:0003700	60	484.133	0.97	transcription factor activity	The function of binding to a specific DNA sequence in order to modulate transcription. The transcription factor may or may not also interact selectively with a protein or macromolecular complex.
GO:0006950	69	440.696	0.956	response to stress	A change in state or activity of a cell or an organism (in terms of movement, secretion, enzyme production, gene expression, etc.) as a result of a stimulus indicating the organism is under stress. The stress is usually, but not necessarily, exogenous (e.g. temperature, humidity, ionizing radiation).
GO:0007047	111	402.532	0.932	cell wall organization and biogenesis	A process that is carried out at the cellular level which results in the formation, arrangement of constituent parts, or disassembly of the cell wall, the rigid or semi-rigid envelope lying outside the cell membrane of plant, fungal and most prokaryotic cells, maintaining their shape and protecting them from osmotic lysis.
GO:0016020	77	407.351	0.93	membrane	Double layer of lipid molecules that encloses all cells, and, in eukaryotes, many organelles; may be a single or double lipid bilayer; also includes associated proteins.
GO:0005843	62	400.371	0.893	cytosolic small ribosomal subunit (sensu Eukaryota)	The small subunit of a eukaryotic cytosolic ribosome; has a sedimentation coefficient of 40S. As in, but not restricted to, the eukaryotes (Eukaryota, ncbi_taxonomy_id:2759).
GO:0005842	87	388.782	0.88	cytosolic large ribosomal subunit (sensu Eukaryota)	The large subunit of a ribosome; has a sedimentation coefficient of 60S. As in, but not restricted to, the eukaryotes (Eukaryota, ncbi_taxonomy_id:2759).
GO:0005935	93	382.376	0.857	cellular bud neck	The constriction between the mother cell and daughter cell (bud) in an organism that reproduces by budding.
GO:0003677	84	383.726	0.852	DNA binding	Interacting selectively with DNA (deoxyribonucleic acid).
GO:0030437	67	367.403	0.786	sporulation (sensu Fungi)	The formation of spores as in, but not restricted to, the fungi (Fungi, ncbi_taxonomy_id:4751).
GO:0005759	60	370.617	0.77	mitochondrial matrix	The gel-like material, with considerable fine structure, that lies in the matrix space, or lumen, of a mitochondrion. It contains the enzymes of the tricarboxylic acid cycle and, in some organisms, the enzymes concerned with fatty-acid oxidation.
GO:0003735	216	355.148	0.744	structural constituent of ribosome	The action of a molecule that contributes to the structural integrity of the ribosome.
GO:0006468	93	359.366	0.732	protein amino acid phosphorylation	The process of introducing a phosphate group on to a protein.
GO:0016021	95	354.411	0.716	integral to membrane	Penetrating at least one phospholipid bilayer of a membrane. May also refer to the state of being buried in the bilayer with no exposure outside the bilayer. When used to describe a protein, indicates that all or part of the peptide sequence is embedded in the membrane.
GO:0006897	79	345.418	0.644	endocytosis	The uptake of external materials by cells by the invagination of small region of the plasma membrane to form a new intracellular membrane-limited vesicle.
GO:0006357	69	345.681	0.643	regulation of transcription from RNA polymerase II promoter	Any process that modulates the frequency, rate or extent of transcription from an RNA polymerase II promoter.
GO:0045944	66	345.242	0.639	positive regulation of transcription from RNA polymerase II promoter	Any process that activates or increases the frequency, rate or extent of transcription from the RNA polymerase II promoter.
GO:0005739	938	344.284	0.632	mitochondrion	A semiautonomous, self replicating organelle that occurs in varying numbers, shapes, and sizes in the cytoplasm of virtually all eukaryotic cells. It is notably the site of tissue respiration.
GO:0042493	105	343.152	0.584	response to drug	A change in state or activity of a cell or an organism (in terms of movement, secretion, enzyme production, gene expression, etc.) as a result of a drug stimulus. A drug is a substance used in the diagnosis, treatment or prevention of a disease.
GO:0005829	197	339.538	0.534	cytosol	That part of the cytoplasm that does not contain membranous or particulate subcellular components.
GO:0005840	91	334.132	0.519	ribosome	An intracellular organelle, about 200 A in diameter, consisting of RNA and protein. It is the site of protein biosynthesis resulting from translation of messenger RNA (mRNA). It consists of two subunits, one large and one small, each containing only protein and RNA. Both the ribosome and its subunits are characterized by their sedimentation coefficients, expressed in Svedberg units (symbol: S). H…
GO:0006412	272	338.445	0.516	translation	The chemical reactions and pathways resulting in the formation of a protein. This is a ribosome-mediated process in which the information in messenger RNA (mRNA) is used to specify the sequence of amino acids in the protein.
GO:0009060	65	333.846	0.501	aerobic respiration	The enzymatic release of energy from organic compounds (especially carbohydrates and fats) which requires oxygen as the terminal electron acceptor.
GO:0006365	77	310.753	0.261	null	null
GO:0006888	78	308.346	0.25	ER to Golgi vesicle-mediated transport	The directed movement of substances from the endoplasmic reticulum (ER) to the Golgi, mediated by COP II vesicles. Small COP II coated vesicles form from the ER and then fuse directly with the cis-Golgi. Larger structures are transported along microtubules to the cis-Golgi.
GO:0005794	62	300.452	0.221	Golgi apparatus	A compound membranous cytoplasmic organelle of eukaryotic cells, consisting of flattened, ribosome-free vesicles arranged in a more or less regular stack. The Golgi apparatus differs from the endoplasmic reticulum in often having slightly thicker membranes, appearing in sections as a characteristic shallow semicircle so that the convex side (cis or entry face) abuts the endoplasmic reticulum, sec…
GO:0000329	70	304.943	0.219	membrane of vacuole with cell cycle-correlated morphology	The lipid bilayer surrounding a vacuole, the shape of which correlates with cell cycle phase. The membrane separates its contents from the cytoplasm of the cell.
GO:0005634	1111	328.965	0.131	nucleus	A membrane-bounded organelle of eukaryotic cells in which chromosomes are housed and replicated. In most cells, the nucleus contains all of the cell's chromosomes except the organellar chromosomes, and is the site of RNA synthesis and processing. In some species, or in specialized cell types, RNA metabolism or DNA replication may be absent.
GO:0016887	67	293.955	0.124	ATPase activity	Catalysis of the reaction: ATP + H2O = ADP + phosphate. May or may not be coupled to another reaction.
GO:0005730	155	305.277	0.099	nucleolus	A small, dense body one or more of which are present in the nucleus of eukaryotic cells. It is rich in RNA and protein, is not bounded by a limiting membrane, and is not seen during mitosis. Its prime function is the transcription of the nucleolar DNA into 45S ribosomal-precursor RNA, the processing of this RNA into 5.8S, 18S, and 28S components of ribosomal RNA, and the association of these comp…
GO:0005743	95	289.989	0.065	mitochondrial inner membrane	The inner, i.e. lumen-facing, lipid bilayer of the mitochondrial envelope. It is highly folded to form cristae.
GO:0005789	79	285.392	0.063	endoplasmic reticulum membrane	The lipid bilayer surrounding the endoplasmic reticulum.
GO:0042254	196	298.923	0.049	ribosome biogenesis and assembly	The process of the formation of the constituents of the ribosome subunits, their assembly, and their transport to the sites of protein synthesis.
GO:0005741	79	277.241	0.033	mitochondrial outer membrane	The outer, i.e. cytoplasm-facing, lipid bilayer of the mitochondrial envelope.
GO:0005783	222	295.477	0.015	endoplasmic reticulum	The irregular network of unit membranes, visible only by electron microscopy, that occurs in the cytoplasm of many eukaryotic cells. The membranes form a complex meshwork of tubular channels, which are often expanded into slitlike cavities called cisternae. The ER takes two forms, rough (or granular), with ribosomes adhering to the outer surface, and smooth (with no ribosomes attached).
GO:0006511	66	259.47	0.01	ubiquitin-dependent protein catabolic process	The chemical reactions and pathways resulting in the breakdown of a protein or peptide by hydrolysis of its peptide bonds, initiated by the covalent attachment of a ubiquitin moiety, or multiple ubiquitin moieties, to the protein.
GO:0006281	76	264.105	0.008	DNA repair	The process of restoring DNA after damage. Genomes are subject to damage by chemical and physical agents in the environment (e.g. UV and ionizing radiations, chemical mutagens, fungal and bacterial toxins, etc.) and by free radicals or alkylating agents endogenously generated in metabolism. DNA is also damaged because of errors during its replication. A variety of different DNA repair pathways ha…
GO:0000723	246	284.057	0.001	telomere maintenance	The maintenance of proper telomeric length and structure by processes that affect and monitor the activity of telomeric proteins and the length of telomeric DNA. These processes includes those that shorten and lengthen the telomeric DNA sequences.
GO:0000398	73	200.575	0	nuclear mRNA splicing, via spliceosome	The joining together of exons from one or more primary transcripts of nuclear messenger RNA (mRNA) and the excision of intron sequences, via a spliceosomal mechanism, so that mRNA consisting only of the joined exons is produced.
GO:0000943	93	79.9032	0	retrotransposon nucleocapsid	A complex of the retrotransposon RNA genome, reverse transcriptase, integrase, and associated molecules required for reproduction and integration of the retrotransposon into the host genome; the main structural molecule of the nucleocapsid is often a gag protein homolog.
GO:0032197	94	80.7553	0	transposition, RNA-mediated	Any process involved in a type of transpositional recombination which occurs via an RNA intermediate.
GO:0003723	211	214.938	0	RNA binding	Interacting selectively with an RNA molecule or a portion thereof.
GO:0005515	275	226.764	0	protein binding	Interacting selectively with any protein or protein complex (a complex of two or more proteins that may include other nonprotein molecules).
