# Supplementary material for: Properties of untranslated regions of the S. cerevisiae genome
Source: BMC Genomics. 2009 Aug 22;10:391. doi: 10.1186/1471-2164-10-391 (PMC2737003; doi:10.1186/1471-2164-10-391)
Supplement: Additional file 2 — Table S2. Length for each ORF, Promoter, 5'UTR, 3'UTR, and Terminator. [file 1471-2164-10-391-S2.xls]

## Sheet: Various_parameters
The lengths of promoters, 5'UTRs, 3'UTRs, terminators, ORF length for each ORF;
other features of each ORF: 1) Number of transcription factors known to bind at the promoter region (No of TFs).
2) Number of RNA binding proteins known to bind its mRNA product (No of RPB).
3) mRNA levels (Wang et al.; and Miura et al.). 4) mRNA half life (Wang et al.; and Shalem et al.). 5) 5’UTR free energy (Energy). 6) Protein abundance (PA).
7) Protein half life. 8) Noise in protein levels (PA Noise). and 9) Evolutionary rate of the gene (ER). 10) Number of genetic interaction (No of GI)
ORF	Gene Name	Promoter length	UTR5 length	UTR3 length	Terminator length	Gene length	No of TFs	No of GI	ER	No of RNA Binding Proteins	PA	mRNA half life (Wang et al.)	mRNA half life (Shalem et al.)	Protein half life	Energy	mRNA levels (Wang et al.)	mRNA levels (Miura et al., )	PA Noise (CV)	PA Noise (DM)
Q0010	Non	NaN	NaN	NaN	NaN	386	NaN	NaN	NaN	1	NaN	NaN	NaN	NaN	NaN	NaN	NaN	NaN	NaN
Q0017	Non	NaN	NaN	NaN	NaN	161	NaN	NaN	NaN	0	NaN	NaN	NaN	NaN	NaN	NaN	NaN	NaN	NaN
Q0032	Non	NaN	NaN	NaN	NaN	290	NaN	NaN	NaN	0	NaN	NaN	NaN	NaN	NaN	NaN	NaN	NaN	NaN
Q0045	Non	NaN	NaN	109	NaN	12883	NaN	NaN	NaN	15	NaN	85	NaN	NaN	-10.4	1.44	NaN	NaN	NaN
Q0050	Non	NaN	NaN	NaN	NaN	2504	NaN	NaN	NaN	10	NaN	61	NaN	NaN	-10.4	1.76	NaN	NaN	NaN
Q0055	Non	NaN	NaN	NaN	NaN	5012	NaN	NaN	NaN	12	NaN	50	NaN	NaN	-10.4	1.61	NaN	NaN	NaN
Q0060	Non	NaN	NaN	NaN	NaN	6178	NaN	NaN	NaN	12	NaN	80	NaN	NaN	-10.4	NaN	NaN	NaN	NaN
Q0065	Non	NaN	NaN	214	NaN	8117	NaN	NaN	NaN	13	NaN	81	NaN	NaN	-10.4	0.78	NaN	NaN	NaN
Q0070	Non	NaN	NaN	679	NaN	9349	NaN	NaN	NaN	13	NaN	95	NaN	NaN	-10.4	1.48	NaN	NaN	NaN
Q0075	Non	NaN	NaN	NaN	NaN	1099	NaN	NaN	NaN	15	NaN	47	NaN	NaN	-11.5	NaN	NaN	NaN	NaN
Q0080	Non	NaN	21	294	0	146	NaN	NaN	NaN	12	NaN	47	NaN	NaN	-12.6	1.84	NaN	NaN	NaN
Q0085	Non	0	608	228	NaN	779	NaN	NaN	NaN	14	NaN	NaN	NaN	NaN	-15.4	0.19	NaN	NaN	NaN
Q0092	Non	NaN	NaN	NaN	NaN	140	NaN	NaN	NaN	0	NaN	NaN	NaN	NaN	NaN	NaN	NaN	NaN	NaN
Q0105	Non	NaN	NaN	7	3021	7107	NaN	NaN	NaN	14	NaN	NaN	NaN	NaN	-21.2	NaN	NaN	NaN	NaN
Q0110	Non	NaN	NaN	NaN	NaN	2039	NaN	NaN	NaN	14	NaN	60	NaN	NaN	-21.2	2.07	NaN	NaN	NaN
Q0115	Non	NaN	NaN	NaN	NaN	3725	NaN	NaN	NaN	15	NaN	NaN	NaN	NaN	-21.2	0.24	NaN	NaN	NaN
Q0120	Non	NaN	NaN	NaN	NaN	5711	NaN	NaN	NaN	14	NaN	NaN	NaN	NaN	-21.2	1.39	NaN	NaN	NaN
Q0130	Non	3021	48	61	NaN	230	NaN	NaN	NaN	12	NaN	NaN	NaN	NaN	-13.9	3.63	NaN	NaN	NaN
Q0140	Non	NaN	NaN	NaN	NaN	1196	NaN	NaN	NaN	15	NaN	101	NaN	NaN	-16	1.93	NaN	NaN	NaN
Q0142	Non	NaN	NaN	NaN	NaN	176	NaN	NaN	NaN	0	NaN	NaN	NaN	NaN	NaN	NaN	NaN	NaN	NaN
Q0143	Non	NaN	NaN	NaN	NaN	152	NaN	NaN	NaN	0	NaN	NaN	NaN	NaN	NaN	NaN	NaN	NaN	NaN
Q0144	Non	NaN	NaN	NaN	NaN	329	NaN	NaN	NaN	0	NaN	NaN	NaN	NaN	NaN	NaN	NaN	NaN	NaN
Q0160	Non	NaN	NaN	NaN	NaN	707	NaN	NaN	NaN	12	NaN	NaN	NaN	NaN	-6.4	NaN	NaN	NaN	NaN
Q0182	Non	NaN	NaN	NaN	NaN	404	NaN	NaN	NaN	0	NaN	NaN	NaN	NaN	NaN	NaN	NaN	NaN	NaN
Q0250	Non	NaN	NaN	NaN	NaN	755	NaN	NaN	NaN	10	NaN	NaN	NaN	NaN	-17	NaN	NaN	NaN	NaN
Q0255	Non	NaN	NaN	NaN	NaN	1489	NaN	NaN	NaN	10	NaN	NaN	NaN	NaN	-17.2	NaN	NaN	NaN	NaN
Q0275	Non	NaN	66	65	NaN	809	NaN	NaN	NaN	11	NaN	NaN	NaN	NaN	-8.8	NaN	NaN	NaN	NaN
Q0297	Non	NaN	NaN	NaN	NaN	155	NaN	NaN	NaN	12	NaN	NaN	NaN	NaN	NaN	NaN	NaN	NaN	NaN
YAL001C	TFC3	971	20	64	NaN	3572	0	NaN	NaN	6	125	27	32.6389	475	-20.2	4.38	1.47	NaN	NaN
YAL002W	VPS8	NaN	NaN	NaN	NaN	3824	0	NaN	0.087701	6	736	54	61.1315	NaN	-12	1	0.79	NaN	NaN
YAL003W	Non	NaN	13	210	NaN	986	0	NaN	NaN	11	NaN	NaN	28.539	NaN	-10.2	NaN	NaN	NaN	NaN
YAL004W	Non	NaN	NaN	NaN	NaN	647	1	NaN	NaN	2	NaN	88	NaN	NaN	NaN	2.16	25.77	NaN	NaN
YAL005C	SSA1	469	64	127	NaN	1928	0	NaN	0.01174	9	269000	NaN	57.6291	77	-9.5	10.94	27.08	25.1	13.097
YAL007C	ERP2	NaN	68	126	0	647	1	NaN	0.0505	5	26300	22	24.6691	49	-16.8	2.07	NaN	18.03	2.057
YAL008W	FUN14	95	71	134	0	596	0	NaN	0.114917	1	1920	42	77.2451	26	-12.1	2.8	3.24	NaN	NaN
YAL009W	SPO7	64	26	115	95	779	0	0	0.040814	6	861	NaN	26.3873	NaN	-11.5	1.52	1.68	NaN	NaN
YAL010C	MDM10	54	20	99	NaN	1481	0	0	0.089576	1	768	16	21.4942	43	-9.6	1.94	0.86	NaN	NaN
YAL011W	SWC3	NaN	NaN	99	0	1877	0	NaN	0.08825	10	1380	NaN	16.3325	56	-23	1.22	0.6	NaN	NaN
YAL012W	CYS3	161	66	101	NaN	1184	4	NaN	0.015618	7	38300	47	52.2668	NaN	-10.9	5.91	17.67	13.225	-0.855
YAL013W	Non	80	33	42	161	1262	0	26	NaN	8	NaN	14	27.4231	NaN	-11.8	1.03	1.34	NaN	NaN
YAL014C	SYN8	165	44	138	NaN	767	0	NaN	0.149136	11	NaN	19	45.4921	NaN	-16	0.81	3.31	NaN	NaN
YAL015C	NTG1	NaN	NaN	115	NaN	1199	0	NaN	0.109567	6	NaN	126	59.6422	NaN	-6.6	1.06	0.72	NaN	NaN
YAL016C-A	Non	NaN	NaN	NaN	NaN	314	NaN	NaN	NaN	0	NaN	NaN	NaN	NaN	NaN	NaN	NaN	NaN	NaN
YAL016C-B	Non	NaN	5	273	0	185	NaN	NaN	NaN	0	NaN	NaN	36.7886	NaN	-8.9	NaN	NaN	NaN	NaN
YAL016W	TPD3	NaN	NaN	70	NaN	1907	3	NaN	0.02311	6	16900	39	43.3386	180	-17.3	1.06	3.72	13.135	-2.478
YAL017W	PSK1	NaN	368	189	0	4070	5	NaN	NaN	6	967	71	86.1563	3	-7.8	1.67	0.37	NaN	NaN
YAL018C	Non	NaN	NaN	NaN	NaN	977	5	NaN	0.07138	0	NaN	48	21.841	NaN	-14.1	0.68	0.11	NaN	NaN
YAL019W	FUN30	NaN	104	62	NaN	3395	0	NaN	0.042176	7	6800	15	14.0785	28	-16.2	0.99	2.17	24.555	0.022
YAL019W-A	Non	NaN	NaN	NaN	NaN	569	NaN	NaN	NaN	0	NaN	NaN	NaN	NaN	NaN	NaN	NaN	NaN	NaN
YAL020C	Non	NaN	NaN	51	164	1001	0	0	0.154578	8	NaN	40	45.7281	NaN	-32	0.6	2.05	NaN	NaN
YAL021C	CCR4	164	40	229	153	2513	0	0	0.037526	9	2780	22	23.2939	224	-19.5	1.48	1.56	16.6	-1.433
YAL022C	Non	153	34	39	202	1553	10	NaN	0.056362	8	217	15	25.6715	3	-11.6	0.82	2.26	NaN	NaN
YAL023C	PMT2	202	85	110	229	2279	2	NaN	0.03912	6	6510	20	25.6607	61	-16.3	2.96	6.68	24.06	-2.75
YAL024C	LTE1	229	61	127	269	4307	1	NaN	0.078715	0	304	25	24.0343	144	-12.22	1.98	0.24	NaN	NaN
YAL025C	Non	269	24	165	276	920	1	NaN	0.029341	8	NaN	NaN	6.73086	NaN	-16.6	1.37	5.9	NaN	NaN
YAL026C	DRS2	276	87	127	NaN	4067	0	NaN	NaN	8	606	40	20.6315	20	-22.4	2.04	1.33	19.07	-0.442
YAL026C-A	Non	NaN	NaN	NaN	NaN	437	NaN	NaN	NaN	0	NaN	NaN	NaN	NaN	NaN	NaN	NaN	NaN	NaN
YAL027W		NaN	NaN	107	NaN	785	1	NaN	0.09327	7	1170	33	32.8421	36	-11.5	1.24	1.16	NaN	NaN
YAL028W	Non	484	111	58	NaN	1586	1	NaN	0.149882	6	NaN	43	65.4366	NaN	-19.3	1.28	0.19	NaN	NaN
YAL029C	MYO4	524	48	35	45	4415	1	NaN	NaN	10	2210	28	34.1935	NaN	-3.22	2.58	1.85	22.285	-0.48
YAL030W	Non	NaN	23	105	0	466	1	NaN	NaN	6	NaN	41	73.4349	NaN	-18.6	1.47	7.3	NaN	NaN
YAL031C	FUN21	NaN	NaN	NaN	NaN	2282	1	NaN	0.093055	12	227	18	35.2544	17	-13.5	1.54	0.83	NaN	NaN
YAL031W-A	Non	NaN	NaN	NaN	NaN	308	NaN	NaN	NaN	0	NaN	NaN	NaN	NaN	NaN	NaN	NaN	NaN	NaN
YAL032C	PRP45	NaN	35	34	57	1139	0	NaN	0.084884	6	1670	31	36.8291	474	-21.8	1.06	0.97	NaN	NaN
YAL033W	POP5	614	17	74	0	521	1	0	0.075697	8	2230	9	12.2575	47	-18.6	2.18	3.49	19.04	0.81
YAL034C	Non	583	98	124	NaN	1241	1	NaN	0.079974	5	NaN	45	80.3926	NaN	-19.31	0.9	2.61	NaN	NaN
YAL034C-B	Non	NaN	NaN	NaN	NaN	353	NaN	NaN	NaN	0	NaN	NaN	NaN	NaN	NaN	NaN	NaN	NaN	NaN
YAL034W-A	MTW1	NaN	NaN	90	0	869	3	0	0.090868	1	2610	NaN	17.5259	300	-7.9	1.82	NaN	NaN	NaN
YAL035W	FUN12	87	21	104	NaN	3008	3	0	0.046271	11	13400	27	20.6867	321	-20.2	5.31	4.22	12.715	-0.93
YAL036C	RBG1	151	20	167	NaN	1109	3	0	0.014008	10	11700	17	12.5259	57	-15.4	2.62	8.3	14.055	-1.331
YAL037C-A	Non	NaN	4	41	NaN	92	NaN	NaN	NaN	0	NaN	NaN	21.3963	NaN	-20.6	NaN	NaN	NaN	NaN
YAL037C-B	Non	NaN	NaN	76	0	974	NaN	NaN	NaN	0	NaN	NaN	NaN	NaN	NaN	NaN	NaN	NaN	NaN
YAL037W	Non	NaN	NaN	NaN	NaN	803	4	NaN	NaN	1	NaN	88	21.8365	NaN	-11.3	2	0.19	NaN	NaN
YAL038W	CDC19	2195	29	166	NaN	1502	3	NaN	0.010107	7	291000	72	31.34	NaN	-10.48	31.69	NaN	16.27	3.835
YAL039C	CYC3	2045	50	37	840	809	2	0	0.069446	10	3870	NaN	34.0863	2	-7.4	1.09	1.85	NaN	NaN
YAL040C	Non	840	319	11	275	1742	2	NaN	0.067562	6	NaN	18	44.9718	NaN	-4.96	1.96	6.38	NaN	NaN
YAL041W	CDC24	105	88	58	0	2564	1	0	0.041717	5	1010	7	49.0778	73	-18.64	2.68	1.72	20.91	-1.728
YAL042C-A	Non	NaN	NaN	NaN	NaN	377	NaN	NaN	NaN	0	NaN	NaN	NaN	NaN	NaN	NaN	NaN	NaN	NaN
YAL042W	Non	NaN	NaN	84	105	1247	1	0	0.055821	5	NaN	17	29.1802	NaN	-18.5	2.51	6.95	NaN	NaN
YAL043C	PTA1	NaN	51	57	169	2357	1	0	0.063451	8	3730	14	56.0093	NaN	-20.13	1.86	4.23	19.975	-3.115
YAL044C	GCV3	169	7	61	NaN	512	1	0	0.033717	8	3510	40	65.513	NaN	-14.34	3.6	27.97	27.82	11.025
YAL044W-A	Non	NaN	NaN	113	0	332	NaN	NaN	0.043101	9	238	NaN	31.0495	NaN	-14.67	NaN	NaN	NaN	NaN
YAL045C	Non	NaN	NaN	NaN	NaN	308	1	NaN	NaN	1	NaN	24	NaN	NaN	NaN	1.77	NaN	NaN	NaN
YAL046C	Non	NaN	47	120	NaN	356	0	NaN	0.100789	8	259	30	27.1493	115997	-20.8	3.31	13.33	NaN	NaN
YAL047C	SPC72	NaN	NaN	54	NaN	1868	0	NaN	0.121853	4	639	15	22.5274	300	-5.05	3.14	1.16	NaN	NaN
YAL047W-A	Non	NaN	NaN	NaN	NaN	329	NaN	NaN	NaN	0	NaN	NaN	NaN	NaN	NaN	NaN	NaN	NaN	NaN
YAL048C	Non	NaN	NaN	79	78	1988	1	0	0.028847	6	NaN	52	35.9012	NaN	-9	1.27	0.21	NaN	NaN
YAL049C		78	49	100	40	740	0	NaN	0.071587	8	1800	35	66.7722	560	-15.7	1.62	7.08	NaN	NaN
YAL051W	Non	253	8	151	0	3143	0	NaN	0.058529	6	92.3	NaN	40.3335	NaN	-22.2	2.05	0.74	NaN	NaN
YAL053W		NaN	109	53	253	2351	3	NaN	0.03282	11	414	23	32.5583	29	-14.3	2.27	4.51	NaN	NaN
YAL054C	ACS1	NaN	NaN	NaN	NaN	2141	3	NaN	0.016666	14	2890	73	154.526	29	-12.3	NaN	0.28	NaN	NaN
YAL055W	PEX22	163	20	154	NaN	542	0	NaN	0.182439	6	259	23	33.9337	70	-3	0.8	1.12	NaN	NaN
YAL056C-A	Non	NaN	NaN	NaN	NaN	350	NaN	NaN	NaN	0	NaN	NaN	NaN	NaN	NaN	NaN	NaN	NaN	NaN
YAL056W	GPB2	NaN	46	93	163	2642	0	NaN	NaN	5	NaN	NaN	28.157	8	-14.9	1.7	0.91	NaN	NaN
YAL058W	CNE1	166	50	55	NaN	1508	0	NaN	0.159163	6	4760	16	41.2678	71	-19.4	3.05	1.02	NaN	NaN
YAL059C-A	Non	NaN	NaN	NaN	NaN	422	NaN	NaN	NaN	0	NaN	NaN	NaN	NaN	NaN	NaN	NaN	NaN	NaN
YAL059W	ECM1	NaN	NaN	101	166	638	0	NaN	0.123034	6	2840	15	5.19303	36	-11.82	1.6	8.14	21.72	1.698
YAL060W	BDH1	217	86	118	NaN	1148	0	NaN	0.049304	8	8730	70	NaN	68	-15.3	1.14	6.81	26.25	9.758
YAL061W		187	227	151	217	1253	0	NaN	0.035903	6	3090	NaN	68.1729	NaN	-10.1	0.79	0.71	NaN	NaN
YAL062W	Non	NaN	178	94	187	1373	3	NaN	NaN	1	NaN	51	27.4214	NaN	-7.6	0.97	0.49	NaN	NaN
YAL063C	Non	NaN	NaN	NaN	NaN	3968	2	NaN	NaN	3	NaN	58	59.7579	NaN	-8.4	0.71	NaN	NaN	NaN
YAL063C-A	Non	NaN	NaN	NaN	NaN	290	NaN	NaN	NaN	0	NaN	NaN	21.6038	NaN	-15.3	NaN	NaN	NaN	NaN
YAL064C-A	Non	NaN	NaN	NaN	NaN	380	1	NaN	NaN	2	NaN	29	21.6439	NaN	-14.8	1.41	NaN	NaN	NaN
YAL064W	Non	NaN	NaN	NaN	NaN	326	4	NaN	NaN	1	NaN	NaN	27.1692	NaN	-23.9	2.24	NaN	NaN	NaN
YAL064W-B	Non	NaN	NaN	NaN	NaN	380	NaN	NaN	NaN	1	NaN	30	22.9569	NaN	-19.8	NaN	NaN	NaN	NaN
YAL065C	Non	NaN	NaN	NaN	NaN	386	1	NaN	NaN	1	NaN	34	21.883	NaN	-23.7	NaN	0.23	NaN	NaN
YAL066W	Non	NaN	NaN	NaN	NaN	308	NaN	NaN	NaN	2	NaN	NaN	NaN	NaN	NaN	2.86	NaN	NaN	NaN
YAL067C	Non	NaN	NaN	NaN	NaN	1781	1	NaN	NaN	0	NaN	NaN	22.775	NaN	-10.4	1.24	0.04	NaN	NaN
YAL067W-A	Non	NaN	NaN	NaN	NaN	227	NaN	NaN	NaN	0	NaN	NaN	21.4153	NaN	-21.2	NaN	NaN	NaN	NaN
YAL068C	Non	NaN	NaN	NaN	NaN	362	1	NaN	NaN	1	NaN	NaN	27.3175	NaN	-12.26	0.28	NaN	NaN	NaN
YAL068W-A	Non	NaN	NaN	NaN	NaN	254	NaN	NaN	NaN	0	NaN	NaN	NaN	NaN	NaN	NaN	NaN	NaN	NaN
YAL069W	Non	NaN	NaN	NaN	NaN	314	NaN	NaN	NaN	1	NaN	32	NaN	NaN	NaN	0.39	0.54	NaN	NaN
YAR002C-A	ERP1	0	42	61	102	659	0	NaN	0.049253	6	20700	20	32.0864	33	-9.2	3.02	NaN	12.49	-2.55
YAR002W	NUP60	1001	26	100	47	1619	2	NaN	0.153862	9	4590	14	24.542	15	-11.95	1.44	1.95	21.305	0.608
YAR003W	SWD1	191	29	496	0	1280	0	1	0.041527	5	907	NaN	31.1949	42	-19	1.96	0.86	NaN	NaN
YAR007C	RFA1	181	65	52	388	1865	1	NaN	0.016229	8	4100	13	48.9882	35	-8.8	1.83	2.26	NaN	NaN
YAR008W	Non	184	110	100	6698	827	1	0	NaN	2	NaN	13	12.961	NaN	-16.6	3.3	0.55	NaN	NaN
YAR014C	BUD14	256	151	168	6671	2123	0	NaN	NaN	4	538	22	26.0607	29	-19.7	1	0.68	20.895	0.444
YAR015W	ADE1	302	34	97	0	920	0	0	0.03304	12	4280	19	26.7427	77	-12	3.51	3.97	19.56	4.493
YAR018C	Non	397	40	44	23	1307	5	0	0.021904	7	NaN	7	29.1281	NaN	-12.24	0.91	1.04	NaN	NaN
YAR019C	CDC15	NaN	NaN	74	397	2924	1	NaN	NaN	3	238	24	42.9628	109	-20.42	1.19	1.12	NaN	NaN
YAR019W-A	Non	NaN	NaN	NaN	NaN	344	NaN	NaN	NaN	0	NaN	NaN	NaN	NaN	NaN	NaN	NaN	NaN	NaN
YAR020C	Non	NaN	NaN	NaN	NaN	167	0	NaN	NaN	0	NaN	49	37.0797	NaN	-11.15	NaN	NaN	NaN	NaN
YAR023C	Non	3501	267	40	NaN	539	0	NaN	NaN	1	NaN	NaN	25.2459	NaN	-16.5	0.52	0.77	NaN	NaN
YAR027W	UIP3	3897	9	178	189	707	1	NaN	NaN	8	1690	35	94.4211	NaN	-5.7	NaN	3.1	NaN	NaN
YAR028W		189	48	197	NaN	704	0	NaN	NaN	8	1840	24	17.0486	62	-13.7	0.74	2.88	22.825	0.311
YAR029W	Non	NaN	NaN	NaN	NaN	224	0	NaN	NaN	1	NaN	37	30.9988	NaN	-14.3	NaN	NaN	NaN	NaN
YAR030C	Non	NaN	NaN	NaN	NaN	341	0	NaN	NaN	0	NaN	NaN	NaN	NaN	NaN	0.68	0.49	NaN	NaN
YAR031W	Non	NaN	NaN	NaN	NaN	896	0	NaN	NaN	2	259	23	24.2223	104	-10.3	0.71	0.54	NaN	NaN
YAR033W	Non	NaN	NaN	NaN	NaN	704	0	NaN	NaN	7	NaN	NaN	22.2251	NaN	-18.5	0.47	0.85	NaN	NaN
YAR035C-A	Non	NaN	NaN	NaN	NaN	80	NaN	NaN	NaN	0	NaN	NaN	22.2049	NaN	-15.5	NaN	NaN	NaN	NaN
YAR035W	Non	NaN	NaN	NaN	NaN	2063	0	NaN	NaN	1	NaN	36	24.184	NaN	-0.35	0.5	1.78	NaN	NaN
YAR042W	Non	NaN	94	165	NaN	3566	0	NaN	NaN	9	NaN	29	38.6204	NaN	-5.1	0.78	0.57	NaN	NaN
YAR047C	Non	NaN	NaN	NaN	NaN	320	1	NaN	NaN	1	NaN	31	NaN	NaN	NaN	0.63	0.55	NaN	NaN
YAR050W	Non	NaN	NaN	NaN	NaN	4613	3	NaN	NaN	10	NaN	36	42.5646	NaN	-11.73	1.76	1.27	NaN	NaN
YAR053W	Non	NaN	NaN	NaN	NaN	296	0	NaN	NaN	1	NaN	45	NaN	NaN	NaN	0.79	0.44	NaN	NaN
YAR060C	Non	NaN	NaN	NaN	NaN	335	0	NaN	NaN	1	NaN	32	NaN	NaN	NaN	0.68	NaN	NaN	NaN
YAR064W	Non	NaN	NaN	NaN	NaN	299	0	NaN	NaN	1	1520	NaN	22.3425	NaN	-20.9	0.81	NaN	NaN	NaN
YAR066W	Non	NaN	NaN	NaN	NaN	611	0	NaN	NaN	10	NaN	41	21.8346	NaN	-9.3	1.4	NaN	NaN	NaN
YAR068W	Non	NaN	NaN	NaN	NaN	485	1	NaN	NaN	8	NaN	18	25.4903	NaN	-6.8	0.49	NaN	NaN	NaN
YAR069C	Non	NaN	NaN	NaN	NaN	293	0	NaN	NaN	2	NaN	NaN	NaN	NaN	NaN	1.19	NaN	NaN	NaN
YAR070C	Non	NaN	NaN	NaN	NaN	299	0	NaN	NaN	0	NaN	NaN	NaN	NaN	NaN	0.93	NaN	NaN	NaN
YAR071W	PHO11	NaN	NaN	51	NaN	1403	0	NaN	NaN	6	1460	14	36.453	10	-11.61	1.46	5.95	NaN	NaN
YAR073W	Non	NaN	NaN	NaN	NaN	1211	0	NaN	NaN	9	NaN	25	24.7652	NaN	-14.32	1.44	0.78	NaN	NaN
YAR075W	Non	NaN	NaN	NaN	NaN	473	0	NaN	NaN	7	NaN	26	17.8731	NaN	-24.8	2.14	0.15	NaN	NaN
YBL001C	ECM15	1338	68	40	176	314	2	NaN	NaN	7	1900	33	42.6737	124	-12.7	2.84	5.49	NaN	NaN
YBL002W	HTB2	504	49	190	7	395	2	NaN	NaN	8	443000	10	11.0824	300	-6.9	16.25	33.24	11.19	-1.629
YBL003C	HTA2	445	65	147	39	398	2	NaN	NaN	7	32100	7	13.6927	167	-12.1	14.65	43.94	13.94	0.736
YBL004W	UTP20	6840	91	60	152	7481	0	NaN	NaN	9	NaN	NaN	10.2373	NaN	-14.32	3.21	1.64	19.41	0.764
YBL005W	PDR3	NaN	40	305	6840	2930	1	NaN	NaN	3	166	43	38.4488	51	-20.9	NaN	1.01	NaN	NaN
YBL006C	Non	19	17	156	NaN	542	1	NaN	NaN	15	NaN	13	23.0759	NaN	-19.9	0.91	NaN	NaN	NaN
YBL006W-A	Non	NaN	NaN	NaN	NaN	149	NaN	NaN	NaN	0	NaN	NaN	NaN	NaN	NaN	NaN	NaN	NaN	NaN
YBL007C	SLA1	NaN	NaN	59	NaN	3734	1	8	0.072654	5	952	24	31.1812	41	-19.01	1.22	1.93	19.465	3.233
YBL008W	HIR1	NaN	NaN	NaN	NaN	2522	2	NaN	NaN	10	846	NaN	29.9718	49	-16.72	0.99	0.27	NaN	NaN
YBL008W-A	Non	NaN	NaN	NaN	NaN	239	NaN	NaN	NaN	0	NaN	NaN	22.9835	NaN	-11.1	NaN	NaN	NaN	NaN
YBL009W	Non	0	34	122	NaN	2030	0	NaN	0.12995	8	NaN	19	18.5363	NaN	-12.7	NaN	0.64	NaN	NaN
YBL010C		101	22	257	NaN	842	0	NaN	0.118191	6	1320	11	19.5413	111	-13.69	0.75	0.33	NaN	NaN
YBL011W	SCT1	NaN	NaN	206	62	2279	0	0	0.056872	7	1050	14	22.3795	205	-17.6	NaN	6.69	19.85	-0.312
YBL012C	Non	NaN	NaN	NaN	NaN	401	0	NaN	NaN	3	NaN	NaN	NaN	NaN	NaN	1.1	0.25	NaN	NaN
YBL013W	FMT1	NaN	NaN	NaN	NaN	1205	0	NaN	0.146244	1	1070	NaN	21.5526	NaN	-17.04	NaN	0.58	NaN	NaN
YBL014C	RRN6	NaN	NaN	92	3192	2684	0	NaN	NaN	3	237	NaN	24.3299	33	-19.2	1.02	0.54	NaN	NaN
YBL015W	ACH1	402	78	242	NaN	1580	0	NaN	NaN	4	4890	NaN	34.7029	6	-8	0.93	0.93	NaN	NaN
YBL016W	FUS3	595	226	130	402	1061	4	NaN	NaN	6	8480	NaN	32.6928	43	-14.2	1.02	1.52	16.14	-1.307
YBL017C	PEP1	554	184	47	293	4739	4	NaN	NaN	9	7210	NaN	38.7776	30	-11	2	0.71	17.21	-1.003
YBL018C	POP8	293	30	36	NaN	476	2	NaN	NaN	10	4870	48	9.44171	45	-11.9	3.08	3.7	NaN	NaN
YBL019W	APN2	NaN	NaN	NaN	NaN	1562	1	NaN	NaN	0	414	NaN	32.2397	40	-12.3	0.65	NaN	NaN	NaN
YBL020W	Non	0	158	78	NaN	1724	0	NaN	NaN	6	NaN	11	20.8065	NaN	-19.1	1.4	1.56	NaN	NaN
YBL021C	HAP3	211	18	159	113	434	0	1	0.022242	8	2510	NaN	25.9572	51	-18.82	0.8	1.96	NaN	NaN
YBL022C	PIM1	113	113	57	233	3401	1	NaN	NaN	7	14500	17	56.809	NaN	-21.9	1.21	0.99	24.61	0.234
YBL023C	MCM2	233	58	194	26	2606	2	0	0.014908	9	1690	12	22.9956	124	-5.8	0.52	2.24	23.25	1.818
YBL024W	NCL1	430	112	88	186	2054	0	NaN	0.03163	7	16100	8	9.95656	36	-8.1	2.68	NaN	15.08	-0.636
YBL025W	RRN10	190	125	74	430	437	1	NaN	NaN	5	NaN	NaN	41.8264	411	-9.62	0.57	NaN	NaN	NaN
YBL026W	LSM2	1091	65	128	190	415	1	NaN	NaN	11	2210	29	14.1714	31	-8.5	2.5	NaN	21.045	2.728
YBL027W	RPL19B	367	23	91	1091	953	0	NaN	NaN	11	225000	33	23.1607	48	-11.02	21.41	90.27	10.485	-2.656
YBL028C		461	33	195	0	320	0	NaN	NaN	10	6210	10	7.55421	73	-11.3	3.27	7.37	15.255	-0.696
YBL029C-A		1254	95	121	279	284	NaN	NaN	NaN	5	996	NaN	31.4467	12	-11.46	NaN	NaN	22.63	0.678
YBL029W		1130	111	13	208	1130	12	NaN	NaN	2	NaN	17	23.2763	31	-14.2	0.67	0.67	NaN	NaN
YBL030C	Non	279	91	275	30	956	4	NaN	0.0226	9	NaN	21	27.6567	NaN	-12.4	5.66	37.04	NaN	NaN
YBL031W	SHE1	175	21	226	9	1016	0	NaN	0.106348	4	264	14	20.5395	NaN	-13.21	0.94	0.88	NaN	NaN
YBL032W	HEK2	353	75	174	175	1145	2	NaN	NaN	7	15600	8	17.2704	300	-9.2	2.29	8.55	14.595	-1.194
YBL033C	RIB1	288	29	63	136	1037	2	0	0.064872	5	9520	30	22.7593	300	-19.92	1.1	3.7	18.41	-0.456
YBL034C	STU1	136	68	10	41	4541	0	NaN	0.094052	6	521	17	26.4948	100	-17.7	2.23	0.32	NaN	NaN
YBL035C	POL12	41	187	59	189	2117	0	0	NaN	5	11200	7	18.9852	52	-17.3	0.59	0.36	NaN	NaN
YBL036C		189	25	125	0	773	0	0	0.078572	8	4890	13	25.5805	300	-8.25	1.68	3.66	19.225	0.652
YBL037W	APL3	178	82	141	0	3077	1	NaN	0.042133	6	1590	NaN	33.0212	47	-13.7	0.51	NaN	23.41	-2.408
YBL038W	MRPL16	NaN	49	64	178	698	1	0	0.056884	9	2880	13	35.1908	276	-15.6	1.27	2.43	NaN	NaN
YBL039C	URA7	340	55	80	NaN	1739	1	NaN	NaN	12	57600	9	6.37716	389	-14.6	4.08	11.1	13.735	-0.53
YBL039C-A	Non	NaN	NaN	NaN	NaN	83	NaN	NaN	NaN	0	NaN	NaN	NaN	NaN	NaN	NaN	NaN	NaN	NaN
YBL039W-B	Non	163	284	117	245	179	NaN	NaN	NaN	0	NaN	NaN	NaN	NaN	NaN	NaN	NaN	NaN	NaN
YBL040C	ERD2	385	23	78	20	756	0	NaN	NaN	6	NaN	26	44.4863	96	-15.5	2.43	5.82	NaN	NaN
YBL041W	Non	775	42	48	69	725	1	NaN	NaN	4	NaN	19	39.0505	NaN	-11.1	3.17	14.65	NaN	NaN
YBL042C	FUI1	891	48	170	576	1919	1	NaN	NaN	8	NaN	4	14.7166	300	-15.5	0.79	3.27	22.225	5.418
YBL043W	Non	NaN	134	223	609	773	3	NaN	0.119894	2	NaN	33	40.4654	NaN	-12.1	NaN	0.49	NaN	NaN
YBL044W	Non	NaN	NaN	NaN	NaN	368	2	NaN	NaN	1	NaN	15	21.3979	NaN	-20.4	0.43	0.2	NaN	NaN
YBL045C	COR1	NaN	196	163	193	1373	2	NaN	0.042193	9	19300	31	51.6594	291	-7.71	2	5.39	21.115	2.708
YBL046W		132	38	314	0	1325	0	NaN	0.112733	6	1010	12	23.472	65	-16.29	0.6	0.83	21.325	-1.238
YBL047C	EDE1	0	153	214	NaN	4145	0	3	NaN	6	1380	37	31.8432	74	-14.6	3.41	6.6	17.96	2.776
YBL048W	Non	NaN	NaN	765	0	311	0	NaN	NaN	0	NaN	32	NaN	NaN	NaN	1.09	NaN	NaN	NaN
YBL049W	Non	422	224	266	NaN	416	0	NaN	0.011789	1	NaN	NaN	27.1207	NaN	-20.5	NaN	1.05	NaN	NaN
YBL050W	Non	0	75	63	422	994	0	0	NaN	3	NaN	22	34.2234	NaN	-13	1.39	8.84	NaN	NaN
YBL051C	PIN4	243	60	416	423	2006	0	NaN	0.077474	9	4630	21	49.8936	20	-20.3	NaN	2.5	22.32	0.628
YBL052C	SAS3	423	40	48	NaN	2495	0	NaN	0.143583	10	NaN	11	21.0195	7	-12.2	1.18	0.94	NaN	NaN
YBL053W	Non	NaN	NaN	NaN	NaN	374	0	NaN	NaN	2	NaN	NaN	NaN	NaN	NaN	NaN	NaN	NaN	NaN
YBL054W		588	101	195	NaN	1577	0	NaN	0.090655	9	830	16	10.8755	18	-17.94	1.21	2.69	NaN	NaN
YBL055C		472	93	71	253	1256	0	NaN	0.129041	5	1460	34	14.6786	58	-30.1	NaN	1.83	NaN	NaN
YBL056W	PTC3	186	81	394	0	1406	1	NaN	0.029578	4	19700	15	32.7447	54	-15.9	2.02	4.69	15.96	-0.832
YBL057C	PTH2	0	6	51	13	644	1	0	0.081721	9	2190	24	34.4028	34	-17.4	NaN	4.31	NaN	NaN
YBL058W	SHP1	131	29	118	0	1271	1	NaN	0.080664	8	3200	15	50.4343	62	-12.96	1.55	3.86	19.36	0.253
YBL059C-A		8	14	219	0	414	1	NaN	NaN	8	279	NaN	23.9351	58	-12.17	NaN	NaN	NaN	NaN
YBL059W		NaN	NaN	33	131	650	2	NaN	NaN	8	623	23	22.6014	71	-13.5	NaN	NaN	NaN	NaN
YBL060W		387	60	46	70	2063	0	NaN	NaN	1	NaN	28	139.607	22	-25.9	1.09	0.53	NaN	NaN
YBL061C	SKT5	379	101	79	NaN	2090	0	NaN	0.097111	8	2580	29	61.7237	10	-13.1	NaN	1.17	21.04	0.603
YBL062W	Non	NaN	NaN	NaN	NaN	380	0	NaN	NaN	0	NaN	32	NaN	NaN	NaN	1.92	4.41	NaN	NaN
YBL063W	KIP1	NaN	NaN	NaN	NaN	3335	1	NaN	0.102987	6	56.9	NaN	26.6884	NaN	-9.69	1.02	0.33	NaN	NaN
YBL064C	PRX1	NaN	33	49	NaN	785	1	NaN	0.01556	9	4510	NaN	81.3583	117	-16.6	1.29	6.81	25.51	5.43
YBL065W	Non	NaN	NaN	NaN	NaN	344	0	NaN	NaN	1	NaN	NaN	NaN	NaN	NaN	NaN	0.18	NaN	NaN
YBL066C	Non	NaN	NaN	NaN	NaN	3446	0	NaN	0.068077	1	NaN	NaN	24.3388	NaN	-19.5	1.54	0.63	NaN	NaN
YBL067C	UBP13	NaN	267	105	87	2243	0	NaN	0.100668	3	125	10	19.691	32	-17.41	1.22	2.58	NaN	NaN
YBL068W	PRS4	248	54	84	0	983	0	NaN	0.01223	6	5280	NaN	10.2826	116	-19.42	2.43	8.25	16.935	-1.553
YBL068W-A	Non	NaN	NaN	82	248	236	NaN	NaN	NaN	0	NaN	NaN	NaN	NaN	NaN	NaN	NaN	NaN	NaN
YBL069W	AST1	NaN	57	82	NaN	1289	0	NaN	0.038527	7	NaN	11	16.3582	6	-13.1	1.01	1.5	NaN	NaN
YBL070C	Non	NaN	NaN	NaN	NaN	320	0	NaN	NaN	2	NaN	79	NaN	NaN	NaN	5.43	1.41	NaN	NaN
YBL071C	Non	NaN	NaN	NaN	NaN	308	0	NaN	NaN	2	NaN	29	NaN	NaN	NaN	1.88	6.15	NaN	NaN
YBL071C-B	Non	NaN	NaN	NaN	NaN	98	NaN	NaN	NaN	0	NaN	NaN	22.375	NaN	-31.55	NaN	NaN	NaN	NaN
YBL071W-A	KTI11	NaN	36	248	NaN	248	NaN	0	NaN	7	8400	NaN	15.7424	NaN	-9.3	NaN	NaN	13.875	-1.551
YBL072C	RPS8A	NaN	315	85	NaN	602	1	NaN	NaN	6	15900	22	27.5348	NaN	-5.22	68.59	NaN	10.475	-2.341
YBL073W	Non	NaN	NaN	NaN	NaN	311	1	NaN	NaN	0	NaN	NaN	NaN	NaN	NaN	1.07	0.13	NaN	NaN
YBL074C	AAR2	NaN	NaN	NaN	NaN	1067	1	NaN	0.130568	7	7330	20	28.6754	250	-14	1.19	0.26	NaN	NaN
YBL075C	SSA3	NaN	133	67	156	1949	1	NaN	0.016314	1	6440	NaN	NaN	59	-15.7	2.62	0.55	NaN	NaN
YBL076C	ILS1	156	15	67	NaN	3218	1	0	0.022639	9	23300	33	24.9	88	-14.35	3.91	10.13	13.02	-0.303
YBL077W	Non	NaN	NaN	860	0	431	1	NaN	NaN	2	NaN	65	NaN	NaN	NaN	9.05	6.01	NaN	NaN
YBL078C	Non	0	27	459	125	353	1	0	0.006576	9	2010	104	99.1341	289	-10.22	0.91	NaN	NaN	NaN
YBL079W	NUP170	0	27	280	304	4508	1	NaN	NaN	10	1560	27	32.0423	20	-16.9	2.18	1.27	NaN	NaN
YBL080C	PET112	270	14	1231	0	1625	1	NaN	NaN	2	1390	NaN	28.5813	NaN	-15.4	0.34	0.33	NaN	NaN
YBL081W	Non	NaN	76	59	25	1106	1	NaN	NaN	13	NaN	6	10.5772	NaN	-5	0.65	6.17	NaN	NaN
YBL082C	RHK1	NaN	NaN	NaN	NaN	1376	1	NaN	NaN	10	NaN	16	22.3405	30	-15.17	0.67	2.76	NaN	NaN
YBL083C	Non	NaN	NaN	36	109	425	1	NaN	NaN	9	NaN	19	NaN	NaN	NaN	0.88	5.27	NaN	NaN
YBL084C	CDC27	109	123	139	191	2276	0	NaN	NaN	8	593	27	49.6605	3	-15.9	1.03	NaN	NaN	NaN
YBL085W	BOI1	1232	21	90	138	2942	0	NaN	NaN	8	1040	NaN	25.3546	3	-13.8	1.8	0.99	23.84	-0.982
YBL086C		1157	27	21	423	1400	0	NaN	0.059343	4	396	15	217.59	32	-17.7	0.35	0.74	NaN	NaN
YBL087C	RPL23A	423	20	70	NaN	917	6	NaN	NaN	11	NaN	27	23.4888	NaN	-15.8	11.93	NaN	14.365	-0.918
YBL088C	Non	NaN	NaN	67	0	8363	0	NaN	NaN	4	NaN	40	34.9641	NaN	-12.9	2.8	1.3	NaN	NaN
YBL089W	Non	50	46	49	NaN	1379	2	NaN	0.085026	8	NaN	26	24.8237	NaN	-16.92	1.12	1.17	NaN	NaN
YBL090W	MRP21	109	20	120	50	533	0	NaN	0.075525	10	1270	24	26.5941	66	-9.4	1.34	4.75	NaN	NaN
YBL091C	MAP2	44	33	68	NaN	1265	0	NaN	0.03927	6	1080	26	34.947	36	-20.5	2.47	2.67	22.235	-0.855
YBL091C-A	Non	NaN	NaN	44	0	615	NaN	NaN	NaN	5	358	NaN	28.7856	15	-21.7	NaN	NaN	NaN	NaN
YBL092W	Non	591	334	70	NaN	392	1	NaN	NaN	6	NaN	NaN	26.1729	NaN	-8.45	5.35	324.78	NaN	NaN
YBL093C	ROX3	883	107	135	NaN	662	1	NaN	NaN	5	6120	12	21.361	123	-16.1	1.34	1.71	NaN	NaN
YBL094C	Non	NaN	NaN	NaN	NaN	332	0	NaN	NaN	2	NaN	27	NaN	NaN	NaN	1.79	NaN	NaN	NaN
YBL095W		NaN	NaN	120	NaN	812	0	NaN	0.09674	4	704	26	24.0017	46	-20.5	1.17	0.85	NaN	NaN
YBL096C	Non	NaN	NaN	NaN	NaN	308	0	NaN	NaN	1	NaN	NaN	NaN	NaN	NaN	1.54	0.58	NaN	NaN
YBL097W	BRN1	NaN	NaN	NaN	NaN	2264	2	NaN	0.085545	5	704	24	21.579	3	-16.8	1.09	0.06	NaN	NaN
YBL098W	BNA4	166	22	124	NaN	1382	0	NaN	0.059815	5	556	NaN	93.6134	175	-13.91	1.06	1.16	NaN	NaN
YBL099W	ATP1	0	298	267	166	1637	1	NaN	NaN	9	41500	34	33.4957	49	-11.1	5.8	14.26	23.38	8.908
YBL100C	Non	NaN	NaN	223	NaN	314	0	NaN	NaN	2	NaN	31	NaN	NaN	NaN	NaN	NaN	NaN	NaN
YBL100W-C	Non	NaN	NaN	NaN	NaN	119	NaN	NaN	NaN	0	NaN	NaN	NaN	NaN	NaN	NaN	NaN	NaN	NaN
YBL101C	ECM21	NaN	65	118	0	3353	0	NaN	0.081494	6	799	21	49.5626	68	-16.8	1.13	0.84	NaN	NaN
YBL102W	SFT2	287	90	149	0	647	0	NaN	0.03604	10	279	13	36.9568	NaN	-27.2	1.13	NaN	26.435	2.801
YBL103C	RTG3	272	142	186	589	1460	0	NaN	0.071829	7	1050	12	33.4218	36	-12.3	0.52	1.02	NaN	NaN
YBL104C		589	7	75	81	3116	0	1	0.047861	6	184	NaN	24.3775	NaN	-16.3	0.97	0.59	23.985	-2.161
YBL105C	PKC1	81	325	133	175	3455	0	0	0.039743	8	NaN	14	22.7354	NaN	-13.4	1.05	1.91	22.365	0.04
YBL106C	Non	175	54	35	220	3032	1	NaN	0.073467	2	NaN	17	64.9279	NaN	-9.67	0.73	NaN	NaN	NaN
YBL107C		220	41	109	NaN	590	0	NaN	NaN	10	768	10	22.9309	8	-16.9	1.49	0.7	NaN	NaN
YBL107W-A	Non	NaN	NaN	NaN	NaN	104	0	NaN	NaN	0	NaN	NaN	NaN	NaN	NaN	NaN	NaN	NaN	NaN
YBL108C-A	Non	NaN	NaN	NaN	NaN	128	NaN	NaN	NaN	5	NaN	NaN	38.4392	NaN	-20	NaN	NaN	NaN	NaN
YBL108W	Non	NaN	NaN	NaN	NaN	305	2	NaN	NaN	1	NaN	NaN	NaN	8	NaN	0.45	NaN	NaN	NaN
YBL109W	Non	NaN	NaN	NaN	NaN	335	4	NaN	NaN	1	NaN	NaN	NaN	NaN	NaN	0.28	NaN	NaN	NaN
YBL111C		NaN	NaN	NaN	NaN	2102	4	NaN	NaN	11	279	NaN	35.8904	NaN	-12.8	0.18	NaN	NaN	NaN
YBL112C	Non	NaN	NaN	NaN	NaN	317	4	NaN	NaN	12	NaN	7	33.1724	NaN	-19.2	0.35	NaN	NaN	NaN
YBL113C	Non	NaN	NaN	NaN	NaN	2378	4	NaN	NaN	8	NaN	5	37.7116	NaN	-18.9	0.32	0.66	NaN	NaN
YBL113W-A	Non	NaN	NaN	NaN	NaN	482	NaN	NaN	NaN	0	NaN	NaN	NaN	NaN	NaN	NaN	NaN	NaN	NaN
YBR001C	NTH2	218	116	68	1338	2342	0	NaN	NaN	9	2500	49	14267.8	29	-13.8	0.84	1.53	NaN	NaN
YBR002C	RER2	63	48	91	218	860	1	0	0.033472	7	8970	9	17.0704	NaN	-9.3	1.2	NaN	16.15	-1.722
YBR003W	COQ1	127	23	130	0	1421	1	0	0.033017	7	1560	12	32.3105	64	-19.1	0	1.05	27.74	3.364
YBR004C	Non	39	54	91	22	1301	0	NaN	0.070978	7	NaN	10	11.9567	NaN	-17.45	1.43	3.15	NaN	NaN
YBR005W	RCR1	113	35	146	216	641	0	NaN	NaN	11	NaN	NaN	28.6035	NaN	-16.1	0.69	13.78	NaN	NaN
YBR006W	UGA2	216	101	118	173	1493	0	NaN	NaN	4	NaN	35	57.7779	31	-8.1	0.82	1.02	NaN	NaN
YBR007C		1517	11	127	74	2210	2	NaN	NaN	6	377	NaN	27.2649	20	-20.1	0.73	0.29	NaN	NaN
YBR008C	FLR1	880	134	19	1517	1646	2	NaN	NaN	8	NaN	17	34.9919	NaN	-15.45	1.56	1.73	NaN	NaN
YBR009C	HHF1	460	25	147	880	311	4	NaN	NaN	9	524000	6	25.0394	62	-11.9	13.92	47.92	65.3	51.343
YBR010W	HHT1	491	9	162	198	410	4	NaN	NaN	7	213000	6	30.404	300	-11.8	18.97	37.81	NaN	NaN
YBR011C	IPP1	1014	11	90	272	863	1	NaN	NaN	10	68400	49	39.6592	883	-10.5	11.05	27.18	21.815	7.112
YBR012C	Non	5876	29	147	1014	419	3	NaN	NaN	9	NaN	NaN	NaN	NaN	NaN	1.27	NaN	NaN	NaN
YBR013C	Non	737	23	21	5876	389	3	NaN	NaN	9	NaN	NaN	21.2087	NaN	-16.9	1.3	NaN	NaN	NaN
YBR014C		182	62	86	737	611	0	NaN	NaN	9	NaN	20	41.3424	NaN	-9.1	0.98	NaN	NaN	NaN
YBR015C	MNN2	429	107	130	182	1793	1	NaN	0.089866	10	6730	12	17.6526	15	-17	1.44	NaN	22.83	0.039
YBR016W		576	38	208	57	386	1	NaN	0.047551	6	1760	18	46.8079	98	-14.24	1.18	NaN	NaN	NaN
YBR017C	KAP104	649	49	77	199	2756	1	NaN	0.034378	8	2130	38	40.678	41	-11.3	1.99	1.66	19.53	0.801
YBR018C	Non	NaN	32	26	649	1100	1	NaN	0.064323	1	NaN	26	29.2325	NaN	-13.6	0.64	0.15	NaN	NaN
YBR019C	Non	NaN	NaN	NaN	NaN	2099	5	NaN	0.055593	2	NaN	18	24.9392	NaN	-15.5	0.91	0.42	NaN	NaN
YBR020W	Non	NaN	NaN	NaN	NaN	1586	5	NaN	0.045716	1	NaN	31	27.6123	NaN	-8.8	0.89	NaN	NaN	NaN
YBR021W	Non	NaN	113	140	169	1901	0	NaN	0.03176	2	NaN	21	21.0765	NaN	-17.2	0.58	0.45	NaN	NaN
YBR022W	Non	169	85	150	0	533	0	NaN	0.121876	8	1170	19	23.3605	65	-15.4	1.51	1.78	NaN	NaN
YBR023C	CHS3	1253	50	120	0	3497	0	NaN	NaN	9	1510	22	25.0201	49	-14.7	1.33	1.83	NaN	NaN
YBR024W	Non	1316	84	217	75	905	0	NaN	0.087514	7	1480	40	35.5458	13	-13.3	1.27	0.77	NaN	NaN
YBR025C		881	39	184	63	1184	1	0	0.02988	9	36800	NaN	31.9762	136	-8.1	8.35	25.24	12.855	-0.671
YBR026C	ETR1	NaN	NaN	92	881	1142	0	0	0.042162	7	1560	79	72.6114	23	-17.6	1.65	1.92	NaN	NaN
YBR027C	Non	NaN	NaN	824	NaN	332	0	NaN	NaN	5	NaN	35	NaN	NaN	NaN	1.21	0.27	NaN	NaN
YBR028C		NaN	NaN	NaN	NaN	1577	0	NaN	0.052547	5	1470	9	16.6615	64	-23.01	1.26	1.09	19.25	-0.818
YBR029C	Non	0	685	121	NaN	1373	4	NaN	0.027667	13	NaN	23	30.643	NaN	-13.4	1.58	1.6	NaN	NaN
YBR030W		365	64	115	0	1658	4	NaN	NaN	5	7880	29	18.1747	37	-19.5	1	NaN	NaN	NaN
YBR031W	RPL4A	0	169	95	NaN	1088	0	NaN	NaN	6	NaN	7	27.5999	NaN	-8.7	19.89	NaN	NaN	NaN
YBR032W	Non	NaN	NaN	NaN	NaN	302	0	NaN	NaN	1	NaN	24	NaN	NaN	NaN	0.9	NaN	NaN	NaN
YBR033W	Non	NaN	NaN	NaN	NaN	2759	1	NaN	NaN	4	NaN	31	27.7928	NaN	-18.7	1.74	0.46	NaN	NaN
YBR034C	HMT1	175	19	157	NaN	1046	0	0	0.011818	5	37600	6	2.97191	43	-11.4	4.74	6.6	15.195	-1.234
YBR035C	Non	2052	17	99	175	686	1	0	0.031606	8	NaN	29	32.7105	NaN	-12.3	3.42	2.77	NaN	NaN
YBR036C	CSG2	144	49	57	2052	1232	1	NaN	0.044413	8	NaN	14	34.9165	31	-15.61	1.48	5.58	16.67	-0.224
YBR037C	SCO1	259	14	58	144	887	2	0	0.064795	11	2550	NaN	42.5375	74	-12.2	1.33	0.89	NaN	NaN
YBR038W	Non	295	93	173	522	2891	2	NaN	0.01308	6	NaN	NaN	17.2922	NaN	-9.2	3.4	1.22	NaN	NaN
YBR039W	ATP3	522	92	180	NaN	935	3	0	0.022047	8	28100	19	24.5089	300	-16.3	NaN	8.22	29.05	13.96
YBR040W	Non	NaN	NaN	NaN	NaN	896	5	NaN	0.050211	0	NaN	71	18.1038	NaN	-12.8	0.6	0.08	NaN	NaN
YBR041W	FAT1	NaN	48	182	NaN	2009	2	NaN	NaN	11	16900	NaN	39.2402	NaN	-9.5	NaN	2.82	NaN	NaN
YBR042C		NaN	NaN	91	2	1193	1	NaN	0.068543	6	2010	11	19.9188	NaN	-14.2	1.1	2.59	NaN	NaN
YBR043C	QDR3	197	151	124	NaN	2069	1	NaN	0.065533	7	279	11	21.3656	30	-17.2	0.91	0.86	NaN	NaN
YBR044C	Non	NaN	68	44	197	1721	2	NaN	NaN	5	NaN	17	38.6308	NaN	-11.4	0.54	NaN	NaN	NaN
YBR045C	Non	NaN	NaN	NaN	NaN	1721	0	NaN	NaN	0	NaN	NaN	54.5896	NaN	-14.3	NaN	0.14	NaN	NaN
YBR046C	ZTA1	183	58	19	NaN	1004	1	NaN	NaN	7	NaN	19	33.5402	2	-23.1	0.64	1.36	25.94	2.676
YBR047W	FMP23	258	45	81	362	527	1	NaN	0.078407	2	2160	NaN	26.439	NaN	-17.4	0.87	0.32	NaN	NaN
YBR048W	RPS11B	362	28	210	232	981	1	NaN	NaN	12	1200	32	24.5342	19	-10.5	10.28	93.53	NaN	NaN
YBR049C	REB1	205	132	248	298	2432	1	NaN	NaN	7	7510	8	22.1188	12	-10.6	0.92	1.45	16.435	-0.066
YBR050C	Non	NaN	NaN	28	205	1016	0	NaN	0.157117	0	NaN	56	30.4053	NaN	-18.2	0.53	0.35	NaN	NaN
YBR051W	Non	NaN	NaN	NaN	NaN	350	1	NaN	NaN	1	NaN	NaN	NaN	NaN	NaN	0.75	NaN	NaN	NaN
YBR052C		236	45	31	NaN	632	0	NaN	0.07661	8	7060	33	50.618	300	-4.81	1.46	NaN	19.715	2.252
YBR053C	Non	1935	52	42	236	1076	0	NaN	0.069725	7	4190	66	134.801	20	-21.2	1.04	1.35	NaN	NaN
YBR054W	YRO2	1993	315	363	81	1034	1	NaN	0.024207	12	1950	100	47.6592	83	-2.62	3.18	6.41	39.35	22.214
YBR055C	PRP6	521	23	72	80	2699	0	NaN	NaN	6	2250	9	23.9059	2	-8.7	1.12	0.37	NaN	NaN
YBR056C-B	Non	NaN	NaN	NaN	NaN	158	NaN	NaN	NaN	0	NaN	NaN	NaN	NaN	NaN	NaN	NaN	NaN	NaN
YBR056W		464	42	34	1823	1505	0	NaN	0.061776	8	1960	43	27.4433	3	-11.5	0.88	1.68	NaN	NaN
YBR056W-A	Non	1823	14	446	NaN	200	NaN	NaN	NaN	11	NaN	NaN	33.4654	NaN	-13.6	NaN	NaN	NaN	NaN
YBR057C	MUM2	255	99	102	622	1100	8	NaN	0.066554	8	3400	11	41.6504	40	-17.1	0.73	1.26	NaN	NaN
YBR058C	UBP14	177	22	25	255	2345	0	0	0.074654	8	3040	22	27.9346	39	-15.6	0.73	2.33	NaN	NaN
YBR058C-A	TSC3	211	45	108	177	242	0	NaN	0.058551	0	NaN	NaN	22.346	NaN	-10.7	NaN	NaN	23.175	1.708
YBR059C	AKL1	403	32	39	211	3326	0	NaN	NaN	11	3000	29	49.0467	131	-4.56	0.92	2.51	21.24	0.148
YBR060C	ORC2	2049	68	30	403	1862	0	0	0.091343	8	1700	NaN	22.29	25	-11.5	0.62	NaN	NaN	NaN
YBR061C	TRM7	116	55	156	2049	932	0	0	0.038598	10	4110	10	7.73953	39	-20	1.39	1.65	24.365	1.947
YBR062C	Non	252	8	86	116	624	0	NaN	NaN	5	195	29	297.97	8	-7.44	0.9	NaN	NaN	NaN
YBR063C	Non	NaN	NaN	110	252	1214	1	NaN	0.491261	6	NaN	34	84.3643	NaN	-10.6	0.64	0.59	NaN	NaN
YBR064W	Non	NaN	NaN	NaN	NaN	428	0	NaN	NaN	0	NaN	34	NaN	NaN	NaN	1.87	0.58	NaN	NaN
YBR065C	ECM2	244	43	167	NaN	1094	0	0	0.110551	12	4260	21	35.9372	41	-13	0.79	0.26	NaN	NaN
YBR066C	NRG2	1098	195	72	244	662	0	NaN	0.106217	8	704	173	NaN	10	-14	1.44	NaN	NaN	NaN
YBR067C	TIP1	895	30	110	1098	632	0	NaN	NaN	8	35600	NaN	44.5409	233	-12.64	3.2	NaN	28.955	13.471
YBR068C	BAP2	726	51	201	895	1829	2	NaN	NaN	11	8660	13	23.6383	18	-14.6	2.89	16.29	15.515	1.682
YBR069C	TAT1	669	101	107	726	1859	1	NaN	0.063606	11	504	20	16.3759	42	-13.83	1.74	16.6	16.145	1.062
YBR070C		150	65	18	669	713	4	0	0.141919	10	339	21	18.7863	43	-18.3	1.01	2.31	NaN	NaN
YBR071W		400	59	262	662	635	4	NaN	0.117435	8	1200	26	38.2678	3	-12.85	1.14	6.69	NaN	NaN
YBR072C-A	Non	NaN	NaN	104	20	161	NaN	NaN	NaN	0	NaN	NaN	21.3528	NaN	-5.86	NaN	NaN	NaN	NaN
YBR072W	HSP26	662	60	165	NaN	644	1	NaN	0.032862	3	19300	NaN	750.5	300	-3.7	1.33	1.19	NaN	NaN
YBR073W	RDH54	14	75	64	229	2774	0	0	NaN	6	1270	10	41.6745	30	-18.1	1.05	0.39	NaN	NaN
YBR074W	Non	229	5	26	NaN	2930	1	0	NaN	9	NaN	14	24.2898	NaN	-8.1	0.98	0.49	NaN	NaN
YBR076C-A	Non	NaN	NaN	160	NaN	266	NaN	NaN	NaN	0	NaN	NaN	NaN	NaN	NaN	NaN	NaN	NaN	NaN
YBR076W	Non	NaN	NaN	NaN	NaN	1019	0	NaN	NaN	4	NaN	50	25.9162	NaN	-22.2	0.95	0.4	NaN	NaN
YBR077C		668	122	203	NaN	488	8	NaN	NaN	8	3490	10	26.5002	539	-8.8	0.91	NaN	18.775	-1.017
YBR078W	Non	465	163	41	456	1736	8	NaN	NaN	13	NaN	46	32.1654	NaN	-8	9.36	35.76	NaN	NaN
YBR079C	RPG1	189	26	64	296	2894	0	NaN	NaN	9	52700	24	17.1239	NaN	-12.6	1.83	5.09	12.735	-0.841
YBR080C	SEC18	242	21	122	189	2276	1	NaN	NaN	6	5920	13	30.1772	37	-15.8	1.9	3	17.06	-0.662
YBR081C	SPT7	1109	147	100	242	3998	1	0	NaN	7	2360	NaN	33.0744	193	-16.4	1.71	0.23	29.99	2.778
YBR082C	UBC4	1737	210	121	1109	541	1	NaN	NaN	11	13500	30	45.3945	12	-4.49	5.82	10.29	13.555	-1.347
YBR083W	TEC1	1724	155	53	302	1460	4	NaN	NaN	6	530	27	86.098	NaN	-16.8	1.01	1.12	NaN	NaN
YBR084C-A	RPL19A	423	131	95	40	1075	2	NaN	NaN	10	97700	19	25.949	985	-18.2	17.95	NaN	12.85	-0.782
YBR084W	MIS1	302	70	162	0	2927	0	NaN	NaN	9	11400	18	19.594	73	-12.5	1.34	0.76	22.545	3.388
YBR085C-A		885	57	334	1577	257	0	NaN	0.025298	0	NaN	NaN	184.029	NaN	-18.8	NaN	NaN	20.61	4.339
YBR085W	AAC3	537	90	168	1776	923	2	NaN	NaN	4	1080	NaN	23.8444	21	-14	1.49	0.76	NaN	NaN
YBR086C	IST2	425	247	95	885	2840	1	NaN	0.123665	11	NaN	15	25.5523	482	-13.6	1.72	1.82	22.6	1.427
YBR087W	RFC5	616	13	52	NaN	1064	1	0	0.038588	8	5040	13	19.6084	138	-12.4	1.6	1.34	26.825	2.488
YBR088C	POL30	NaN	NaN	28	120	776	0	0	0	7	NaN	18	18.8772	NaN	-14.6	2.63	7.42	NaN	NaN
YBR089C-A	NHP6B	NaN	439	134	NaN	299	0	NaN	NaN	8	4590	NaN	18.422	103	-12.1	0.62	NaN	17.27	0.382
YBR089W	Non	NaN	NaN	0	0	599	0	NaN	NaN	2	NaN	NaN	NaN	NaN	NaN	2.17	7.07	NaN	NaN
YBR090C		NaN	NaN	NaN	NaN	725	0	NaN	NaN	14	NaN	28	21.0153	NaN	-19.94	1.74	NaN	16.745	1.192
YBR091C	Non	164	27	87	NaN	329	0	NaN	NaN	8	NaN	NaN	19.2513	NaN	-14.6	0.92	5.61	NaN	NaN
YBR092C	PHO3	398	13	23	164	1403	0	NaN	NaN	9	952	8	14.0354	9	-14.84	0.79	10.55	33.045	9.143
YBR093C	PHO5	946	48	36	398	1403	0	NaN	NaN	10	1110	10	27.3765	18	-16.1	1.38	7.24	NaN	NaN
YBR094W		993	56	91	0	2261	0	NaN	NaN	8	1770	15	33.7185	2	-10.1	0.85	0.81	NaN	NaN
YBR095C	RXT2	185	68	105	0	1292	1	NaN	0.080299	6	1630	11	30.3182	72	-27.3	0.85	0.57	28.78	3.318
YBR096W		134	84	70	NaN	692	1	NaN	0.063347	6	1950	38	62.2254	32	-7.35	1.84	NaN	NaN	NaN
YBR097W	VPS15	NaN	NaN	75	39	4364	3	0	NaN	1	279	NaN	42.4936	2	-14.04	2.95	0.54	NaN	NaN
YBR098W	Non	39	86	215	NaN	2075	0	NaN	NaN	4	NaN	NaN	42.4483	NaN	-13.1	1.67	0.59	NaN	NaN
YBR099C	Non	NaN	NaN	NaN	NaN	383	2	NaN	NaN	2	NaN	NaN	NaN	NaN	NaN	1.28	NaN	NaN	NaN
YBR101C	FES1	215	38	11	134	872	1	0	0.05551	7	13100	79	33.7316	154	-11.65	1.06	4.64	14.715	-0.678
YBR102C	EXO84	NaN	63	116	215	2261	3	NaN	0.048869	4	NaN	19	51.8247	NaN	-13.6	0.67	0.66	22.19	-4.62
YBR103C-A	Non	NaN	NaN	NaN	NaN	143	NaN	NaN	NaN	5	NaN	NaN	NaN	NaN	NaN	NaN	NaN	NaN	NaN
YBR103W	SIF2	NaN	NaN	NaN	NaN	1607	3	NaN	NaN	5	1620	10	49.0065	39	-14	0.45	0.56	NaN	NaN
YBR104W	YMC2	NaN	58	89	105	989	1	NaN	NaN	8	1050	8	6.90915	16	-17.7	0.87	8.96	NaN	NaN
YBR105C	VID24	517	31	98	69	1088	0	NaN	0.090053	6	6650	11	58.8844	300	-15.1	1	1.38	20.12	2.521
YBR106W	PHO88	546	45	141	312	566	0	NaN	0.028622	11	61800	16	26.5374	101	-9.39	6.76	26.4	12.615	-0.996
YBR107C	IML3	32	116	520	4	737	0	NaN	0.092311	10	125	10	33.2715	NaN	-24.8	0.53	NaN	NaN	NaN
YBR108W	Non	0	31	144	81	2843	0	NaN	NaN	10	NaN	26	60.4995	NaN	-12.7	0.7	0.94	NaN	NaN
YBR109C	CMD1	NaN	29	171	52	443	5	0	0	9	NaN	22	44.0211	NaN	-12.3	3.61	19.24	NaN	NaN
YBR109W-A	Non	NaN	NaN	NaN	NaN	224	NaN	NaN	NaN	0	NaN	NaN	NaN	NaN	NaN	NaN	NaN	NaN	NaN
YBR110W	ALG1	NaN	NaN	101	823	1349	5	NaN	0.059016	5	1890	9	27.6552	NaN	-19.5	0.88	NaN	24.625	3.418
YBR111C	YSA1	74	33	50	NaN	695	0	0	0.022641	7	7330	24	41.3328	194	-8.9	2.09	6.9	NaN	NaN
YBR111W-A	Non	191	25	159	NaN	440	NaN	NaN	NaN	9	NaN	NaN	27.4856	NaN	-14.8	NaN	NaN	NaN	NaN
YBR112C	CYC8	NaN	NaN	287	0	2900	3	NaN	NaN	12	3890	21	22.0831	13	-7.3	1.42	2.14	NaN	NaN
YBR113W	Non	NaN	NaN	0	NaN	482	0	NaN	NaN	1	NaN	17	NaN	NaN	NaN	0.91	NaN	NaN	NaN
YBR114W	RAD16	NaN	NaN	NaN	NaN	2372	3	NaN	0.038752	5	358	19	NaN	33	-19.2	0.88	0.48	NaN	NaN
YBR115C	LYS2	NaN	119	24	NaN	4178	1	NaN	NaN	5	7430	18	17.2133	117	-12.47	0.96	0.11	20.78	4.941
YBR116C	Non	NaN	NaN	NaN	NaN	527	1	NaN	NaN	1	NaN	113	NaN	NaN	NaN	NaN	0.31	NaN	NaN
YBR117C	TKL2	NaN	NaN	NaN	NaN	2045	1	NaN	NaN	2	149	59	51.0092	NaN	-9.1	0.6	0.65	NaN	NaN
YBR118W	TEF2	NaN	14	88	131	1376	1	NaN	NaN	11	450	45	30.4731	30	-8.84	NaN	338.64	11.255	-0.748
YBR119W	MUD1	131	72	146	0	985	0	0	NaN	9	2950	22	25.1867	300	-6.03	2.39	0.56	NaN	NaN
YBR120C	CBP6	994	68	42	0	488	0	NaN	NaN	11	2130	23	31.6644	935	-11.24	2.51	1.01	19.61	-0.039
YBR121C	GRS1	350	81	81	NaN	2003	0	2	0.019022	7	98400	27	25.0107	44	-13.54	5.74	8.74	13.615	-0.043
YBR121C-A	Non	NaN	NaN	341	994	158	NaN	NaN	NaN	0	NaN	NaN	NaN	NaN	NaN	NaN	NaN	NaN	NaN
YBR122C	MRPL36	156	34	172	350	533	0	NaN	0.12243	6	NaN	16	33.2655	28	-12.94	2.13	3.29	21.355	0.571
YBR123C	TFC1	NaN	64	49	156	1949	0	0	0.051136	4	15800	13	24.46	22	-13.22	0.74	1.17	NaN	NaN
YBR124W	Non	NaN	NaN	NaN	NaN	359	0	NaN	NaN	0	NaN	NaN	NaN	NaN	NaN	0.59	0.22	NaN	NaN
YBR125C	PTC4	243	176	170	NaN	1181	0	NaN	0.031106	6	149	NaN	38.7136	62	-12.77	0.57	NaN	NaN	NaN
YBR126C	TPS1	NaN	59	106	243	1487	1	2	0.008067	6	10900	103	126.171	300	-12	1.13	3.94	21.27	6.579
YBR126W-A	Non	NaN	NaN	NaN	NaN	206	NaN	NaN	NaN	0	NaN	NaN	NaN	NaN	NaN	NaN	NaN	NaN	NaN
YBR126W-B	Non	NaN	102	132	21	143	NaN	NaN	NaN	0	NaN	NaN	NaN	NaN	NaN	NaN	NaN	NaN	NaN
YBR127C	VMA2	142	46	148	0	1553	3	1	0.008555	8	131000	38	36.1709	29	-8.4	7.89	38.93	11.925	-2.144
YBR128C	Non	74	51	71	142	1034	0	NaN	0.107959	1	NaN	57	46.57	NaN	-7	1.22	NaN	NaN	NaN
YBR129C	OPY1	123	36	113	74	986	1	0	0.061884	10	1560	26	27.2373	9	-16.2	1.05	2.13	NaN	NaN
YBR130C	SHE3	NaN	42	94	123	1277	0	NaN	0.099193	9	1010	14	34.8043	70	-19.1	1.18	0.49	19.03	-1.739
YBR131C-A	Non	NaN	NaN	NaN	NaN	89	NaN	NaN	NaN	0	NaN	NaN	NaN	NaN	NaN	NaN	NaN	NaN	NaN
YBR131W	CCZ1	168	32	203	NaN	2114	0	NaN	0.123438	7	2870	21	36.0895	30	-10.5	0.68	0.38	NaN	NaN
YBR132C	AGP2	166	131	125	218	1790	0	NaN	0.039397	1	NaN	39	39.4362	89	-9.7	NaN	0.37	24.425	3.099
YBR133C	HSL7	NaN	NaN	65	166	2483	3	NaN	0.074173	10	1180	8	30.3461	14	-23.8	0.82	0.82	NaN	NaN
YBR134W	Non	NaN	NaN	NaN	NaN	401	0	NaN	NaN	2	NaN	23	NaN	NaN	NaN	NaN	0.42	NaN	NaN
YBR135W	CKS1	NaN	85	120	NaN	452	3	0	0.006886	10	8780	17	23.1918	52	-14.65	1.22	NaN	NaN	NaN
YBR136W	Non	NaN	NaN	NaN	NaN	7106	0	NaN	NaN	0	NaN	NaN	35.6226	NaN	-12	6.19	0.63	NaN	NaN
YBR137W		NaN	218	137	0	539	2	NaN	0.042114	9	1200	34	47.7189	16	-10.9	0.95	10.17	NaN	NaN
YBR138C		102	55	125	0	1574	4	NaN	0.088603	1	195	NaN	29.0591	5	-11.4	0.64	NaN	NaN	NaN
YBR139W		177	26	171	0	1526	4	NaN	0.045355	13	1420	64	84.3447	18	-16.7	1	1.25	NaN	NaN
YBR140C	IRA1	NaN	108	84	50	9278	0	NaN	NaN	8	NaN	38	40.9731	NaN	-9.5	2.83	0.38	NaN	NaN
YBR141C		113	21	181	NaN	1013	0	0	NaN	5	623	NaN	8.90195	13	-17.9	0.7	1.28	NaN	NaN
YBR141W-A	Non	NaN	NaN	NaN	NaN	95	NaN	NaN	NaN	0	NaN	NaN	NaN	NaN	NaN	NaN	NaN	NaN	NaN
YBR142W	MAK5	NaN	43	145	65	2321	0	0	NaN	8	981	NaN	8.10606	127	-8.3	1.72	1.14	19.155	-0.96
YBR143C	SUP45	NaN	21	117	71	1313	1	0	0.006793	9	13100	10	14.5099	62	-20	6.29	7.33	11.13	-2.378
YBR144C	Non	NaN	NaN	NaN	NaN	314	2	NaN	NaN	2	NaN	NaN	NaN	NaN	NaN	0.87	NaN	NaN	NaN
YBR145W	ADH5	NaN	63	100	281	1055	2	NaN	0.030968	11	1310	50	15.7341	NaN	-11.1	5.48	0.79	NaN	NaN
YBR146W	Non	281	62	204	146	836	1	NaN	0.047334	5	NaN	NaN	25.1306	NaN	-27.8	NaN	1.98	NaN	NaN
YBR147W	Non	146	129	27	251	890	0	NaN	0.102339	4	NaN	NaN	19.5963	NaN	-9.7	NaN	0.34	NaN	NaN
YBR148W	Non	251	133	94	160	1829	1	NaN	0.162531	1	NaN	34	62.1491	18	-7.4	0.84	0.29	NaN	NaN
YBR149W	ARA1	160	28	103	65	1034	0	NaN	0.050824	4	30200	22	69.8349	96	-17.3	2.77	NaN	33.41	9.474
YBR150C	TBS1	381	20	43	117	3284	2	NaN	NaN	6	573	NaN	34.924	73	-22.59	0.85	0.4	NaN	NaN
YBR151W	APD1	345	147	134	NaN	950	2	NaN	0.064705	8	2000	12	30.7386	55	-23.5	1.54	3.72	25.465	4.681
YBR152W	SPP381	NaN	NaN	NaN	NaN	875	1	0	NaN	10	2510	NaN	24.7235	45	-14.02	0.76	NaN	24.36	0.627
YBR153W	Non	NaN	53	339	0	734	0	NaN	0.093482	13	NaN	7	27.3286	NaN	-15.1	0.73	0.81	NaN	NaN
YBR154C	Non	571	111	73	42	647	0	0	0.008775	10	NaN	4	10.2268	NaN	-17	3.47	19.3	NaN	NaN
YBR155W	CNS1	640	49	80	66	1157	0	0	0.049371	11	672	7	10.2311	33	-13.1	1.52	4.68	18.735	0.189
YBR156C	SLI15	211	30	154	0	2096	0	NaN	0.097112	6	319	39	158.829	13	-14.1	1.37	NaN	NaN	NaN
YBR157C	Non	1914	178	102	211	767	3	NaN	NaN	7	NaN	NaN	41.3684	NaN	-5.3	1.01	NaN	NaN	NaN
YBR158W	AMN1	1872	265	147	200	1649	4	NaN	0.077208	10	2020	4	41.1985	17	-8.2	2.24	5.48	NaN	NaN
YBR159W		200	140	88	201	1043	3	0	NaN	6	41900	17	32.373	988	-22.5	3.02	8.48	14.005	-1.958
YBR160W	CDC28	201	61	96	533	896	1	0	NaN	5	6670	16	53.0049	300	-11.3	1.39	NaN	14.755	-1.742
YBR161W	CSH1	533	32	316	0	1130	2	NaN	0.0803	4	195	23	47.8472	NaN	-12.8	0.82	NaN	NaN	NaN
YBR162C	TOS1	424	148	243	164	1367	1	NaN	0.041015	14	12300	35	29.1678	67	-8.87	5.72	26.56	17.145	-0.179
YBR162W-A	YSY6	342	76	89	116	197	1	NaN	0.084471	5	846	14	15.5295	4	-21.4	3	NaN	22.53	0.205
YBR163W	DEM1	116	90	77	207	1757	1	NaN	0.110143	8	1420	15	29.8856	27	-27.1	0.97	0.71	NaN	NaN
YBR164C	ARL1	269	111	103	202	551	0	NaN	NaN	10	5190	14	18.4147	300	-12.5	2.61	4.23	16.515	-0.75
YBR165W	Non	249	74	46	66	833	0	NaN	0.122516	6	NaN	30	33.8806	NaN	-19.6	0.72	0.78	NaN	NaN
YBR166C	TYR1	174	45	86	0	1358	1	1	0.044971	9	2180	42	24.6561	79	-11.4	1.02	1.51	22.225	1.556
YBR167C	POP7	NaN	125	49	174	422	3	NaN	0.111654	5	NaN	71	22.9024	66	-9.42	0.91	1.88	NaN	NaN
YBR168W	PEX32	NaN	NaN	NaN	NaN	1241	3	NaN	0.136629	6	NaN	NaN	25.9142	49	-17	0.62	1.03	NaN	NaN
YBR169C	SSE2	197	32	143	NaN	2081	0	NaN	0.039724	4	6300	NaN	NaN	5252	-9.84	0.93	NaN	27.42	5.971
YBR170C	NPL4	100	51	119	197	1742	0	0	0.063128	5	1050	42	100.878	29	-11.83	0.91	0.55	19.79	-0.674
YBR171W	SEC66	131	28	127	0	620	0	7	NaN	5	7820	13	27.0684	300	-13.04	2.04	3.87	14.125	-1.999
YBR172C	SMY2	217	97	110	28	2222	0	NaN	0.147052	8	486	3	38.1846	19	-8.94	0.91	3.29	18.86	-1.018
YBR173C	UMP1	NaN	23	40	217	446	0	1	0.050353	7	2740	21	39.4012	17	-15.15	1.94	7.97	NaN	NaN
YBR174C	Non	NaN	NaN	NaN	NaN	314	0	NaN	NaN	0	NaN	93	NaN	NaN	NaN	0.99	NaN	NaN	NaN
YBR175W	SWD3	NaN	NaN	60	211	947	0	3	0.06164	9	NaN	59	33.8398	1181	-23.8	1.04	4.38	NaN	NaN
YBR176W	ECM31	211	94	146	NaN	938	0	0	0.065893	8	1420	NaN	13.5346	118	-12	0.62	NaN	NaN	NaN
YBR177C	EHT1	NaN	NaN	117	0	1355	0	NaN	0.05827	5	2550	31	41.8907	300	-21.7	2.95	NaN	20.75	0.84
YBR178W	Non	NaN	NaN	NaN	NaN	374	0	NaN	NaN	2	NaN	34	NaN	NaN	NaN	1.42	0.11	NaN	NaN
YBR179C	FZO1	NaN	66	51	NaN	2567	2	NaN	0.064746	9	1010	26	24.4334	24	-14.2	1.58	0.3	26.375	-0.978
YBR180W	Non	NaN	NaN	NaN	NaN	1718	2	NaN	0.073805	1	NaN	NaN	21.9262	NaN	-13.7	0.49	0.15	NaN	NaN
YBR181C	RPS6B	NaN	28	71	NaN	1062	2	NaN	NaN	9	38800	24	23.8814	NaN	-12.2	26.27	98.84	19.01	0.281
YBR182C	Non	NaN	NaN	NaN	NaN	1358	1	NaN	0.232185	3	NaN	NaN	50.0654	NaN	-11.32	0.26	1.1	NaN	NaN
YBR182C-A	Non	NaN	NaN	NaN	NaN	194	NaN	NaN	NaN	0	NaN	NaN	21.9092	NaN	-22.5	NaN	NaN	NaN	NaN
YBR183W	Non	NaN	216	101	NaN	950	1	NaN	0.049123	6	NaN	71	169.626	NaN	-14	2.15	0.65	NaN	NaN
YBR184W	Non	NaN	NaN	NaN	NaN	1571	1	NaN	0.421181	5	NaN	NaN	22.5313	NaN	-9.5	0.59	NaN	NaN	NaN
YBR185C	MBA1	NaN	34	133	NaN	836	0	NaN	0.056622	5	2720	23	25.6716	187	-14.9	2.22	0.87	22.69	-0.128
YBR186W	Non	NaN	NaN	NaN	NaN	1807	0	NaN	NaN	0	NaN	NaN	21.6572	NaN	-11.93	0.77	0.21	NaN	NaN
YBR187W		NaN	114	90	55	842	2	NaN	NaN	11	2170	14	15.9795	NaN	-22.74	4.36	310.1	19.895	-0.267
YBR188C	NTC20	266	64	52	43	422	2	NaN	NaN	7	1430	16	18.4202	300	-11.7	1.35	1.6	NaN	NaN
YBR189W	RPS9B	326	23	71	NaN	1000	2	NaN	NaN	12	63300	18	24.4346	29	-9.29	13.71	88.04	11.17	-1.43
YBR190W	Non	NaN	NaN	NaN	NaN	311	4	NaN	NaN	3	NaN	73	NaN	NaN	NaN	1.51	NaN	NaN	NaN
YBR191W	RPL21A	NaN	NaN	27	NaN	870	4	NaN	NaN	10	NaN	23	23.7542	NaN	-15.3	18.84	101.53	10.39	-2.709
YBR191W-A	Non	NaN	NaN	30	235	74	NaN	NaN	NaN	0	NaN	NaN	NaN	NaN	NaN	NaN	NaN	NaN	NaN
YBR192W	Non	235	164	272	0	1133	0	NaN	NaN	9	NaN	21	16.6575	NaN	-13.5	0.88	0.91	NaN	NaN
YBR193C	MED8	87	38	253	0	671	0	NaN	0.063654	6	937	15	24.7632	300	-9.2	0.99	1.26	NaN	NaN
YBR194W	SOY1	0	86	160	NaN	371	0	NaN	0.198277	6	NaN	32	26.6374	152	-5.36	0.92	1.57	NaN	NaN
YBR195C	MSI1	NaN	NaN	90	29	1268	1	NaN	0.058003	7	149	9	21.9426	31	-17.1	0.73	0.89	NaN	NaN
YBR196C	PGI1	8	43	138	NaN	1664	3	0	0.005983	8	91600	59	31.0179	540	-8.5	15.12	104.82	14.25	1.872
YBR196C-A	Non	12	341	73	8	149	NaN	NaN	NaN	0	NaN	NaN	26.0867	NaN	-21.9	NaN	NaN	NaN	NaN
YBR196C-B	Non	NaN	NaN	0	12	104	NaN	NaN	NaN	0	NaN	NaN	23.7351	NaN	-29.6	NaN	NaN	NaN	NaN
YBR197C		NaN	NaN	166	NaN	653	0	NaN	0.232801	10	1360	21	29.6912	93	-11	0.89	1.82	NaN	NaN
YBR198C	TAF5	176	80	76	NaN	2396	0	NaN	0.032754	9	14800	13	44.1563	21	-11.76	0.82	2.49	NaN	NaN
YBR199W	KTR4	236	74	130	386	1394	0	NaN	0.102928	7	5240	19	58.3093	12	-18.9	1.09	NaN	30.565	5.7
YBR200W	BEM1	386	53	217	NaN	1655	0	5	NaN	10	6490	4	34.3057	19	-14	0.76	1.05	22.135	0.895
YBR200W-A	Non	NaN	NaN	NaN	NaN	164	NaN	NaN	NaN	0	NaN	NaN	21.4272	NaN	-10.59	NaN	NaN	NaN	NaN
YBR201C-A	Non	845	66	27	116	203	NaN	NaN	NaN	0	NaN	NaN	NaN	NaN	NaN	NaN	NaN	NaN	NaN
YBR201W	Non	NaN	139	126	90	635	0	NaN	0.064927	7	238	31	27.7605	3	-14.2	1.04	NaN	NaN	NaN
YBR202W	CDC47	972	76	164	NaN	2537	0	0	0.027241	12	166	NaN	14.374	NaN	-9.5	0.82	0.92	23.285	4.726
YBR203W	Non	NaN	NaN	NaN	NaN	2774	0	NaN	0.081961	9	NaN	NaN	23.8984	NaN	-14.8	0.78	0.24	NaN	NaN
YBR204C	Non	NaN	47	159	NaN	1127	1	NaN	NaN	7	NaN	29	66.7694	NaN	-18.9	0.8	1.25	NaN	NaN
YBR205W	KTR3	NaN	NaN	NaN	NaN	1214	1	NaN	0.067923	8	704	14	28.9971	17	-14.5	1.46	3.46	NaN	NaN
YBR206W	Non	NaN	NaN	92	97	323	1	NaN	NaN	11	NaN	29	NaN	NaN	NaN	1.86	NaN	NaN	NaN
YBR207W	FTH1	97	33	119	0	1397	0	NaN	0.056298	5	486	17	30.3677	60	-14	1.05	NaN	20.24	2.986
YBR208C	DUR1,2	NaN	348	102	25	5507	0	NaN	NaN	6	952	NaN	19.5312	45	-8.1	1.58	NaN	32.61	7.914
YBR209W	Non	NaN	NaN	NaN	NaN	317	0	NaN	NaN	0	NaN	35	NaN	NaN	NaN	NaN	0.24	NaN	NaN
YBR210W	Non	NaN	27	216	0	428	1	NaN	NaN	12	NaN	24	17.1919	NaN	-14.56	1.3	3.83	NaN	NaN
YBR211C	AME1	632	99	92	61	974	1	NaN	0.09818	6	1630	25	31.8415	68	-13.3	1.72	NaN	NaN	NaN
YBR212W	NGR1	312	350	23	NaN	2018	1	NaN	0.088087	8	1540	56	60.0139	28	-5.64	1.13	3.43	21.63	0.071
YBR213W	Non	NaN	NaN	NaN	NaN	824	1	0	0.063653	6	NaN	NaN	17.5094	NaN	-18.6	2.22	0.84	NaN	NaN
YBR214W	SDS24	NaN	84	180	83	1583	3	NaN	0.038549	5	2840	67	0.477278	54	-8.5	0.73	NaN	23.17	1.827
YBR215W	HPC2	83	95	118	106	1961	0	NaN	0.136232	8	238	7	24.8469	16	-22.12	2.78	2.04	NaN	NaN
YBR216C	YBP1	0	35	219	0	2024	1	NaN	0.116434	8	3060	43	42.946	23	-6.3	1.77	0.65	22.1	-1.223
YBR217W	Non	0	35	307	0	560	1	0	0.075383	10	NaN	28	41.003	NaN	-18.2	4.54	NaN	NaN	NaN
YBR218C	PYC2	NaN	141	94	186	3542	0	NaN	NaN	7	17000	33	18.8229	40	-11.2	1.66	5.37	17.68	2.204
YBR219C	Non	NaN	NaN	NaN	NaN	804	0	NaN	NaN	1	NaN	26	14.3879	NaN	-25.5	1.37	1.81	NaN	NaN
YBR220C	Non	194	68	207	NaN	1682	0	NaN	NaN	5	NaN	12	14.9316	NaN	-18.72	1.25	NaN	NaN	NaN
YBR221C	PDB1	51	203	214	194	1100	0	NaN	NaN	7	9970	25	37.6676	72	-10.5	6.88	16.62	22.67	6.227
YBR221W-A	Non	50	21	31	0	104	NaN	NaN	NaN	0	NaN	NaN	21.13	NaN	-18.2	NaN	NaN	NaN	NaN
YBR222C	PCS60	NaN	127	87	0	1631	1	NaN	0.021691	9	8770	26	35.0552	27	-15.6	1.33	8.67	23.61	5.299
YBR223C	TDP1	NaN	NaN	127	NaN	1634	1	NaN	NaN	4	2130	34	30.0552	NaN	-16.07	5.84	0.75	NaN	NaN
YBR223W-A	Non	NaN	NaN	NaN	NaN	119	NaN	NaN	NaN	0	NaN	NaN	NaN	NaN	NaN	NaN	NaN	NaN	NaN
YBR224W	Non	NaN	NaN	NaN	NaN	515	1	NaN	NaN	0	NaN	NaN	NaN	NaN	NaN	3.22	0.12	NaN	NaN
YBR225W		NaN	NaN	NaN	NaN	2702	1	NaN	0.091587	4	623	26	32.4702	9	-6.8	1.69	0.81	NaN	NaN
YBR226C	Non	NaN	NaN	NaN	NaN	410	1	NaN	NaN	0	NaN	NaN	NaN	NaN	NaN	1.7	NaN	NaN	NaN
YBR227C	MCX1	18	47	111	NaN	1562	1	NaN	0.048166	9	10900	13	19.2208	83	-12.4	0.68	NaN	24.525	-1.087
YBR228W	Non	37	31	114	0	914	1	1	0.092465	3	NaN	NaN	22.5386	NaN	-11.88	1.6	0.63	NaN	NaN
YBR229C	Non	300	17	109	0	2864	3	NaN	NaN	7	238	19	31.6514	27	-19.5	1.16	2.97	NaN	NaN
YBR230C		164	14	11	300	501	1	NaN	NaN	13	4750	37	NaN	300	-3.2	2.52	NaN	NaN	NaN
YBR230W-A	Non	253	48	134	1425	200	NaN	NaN	NaN	6	NaN	NaN	37.2124	NaN	-5.9	NaN	NaN	NaN	NaN
YBR231C	SWC5	171	58	41	1528	911	0	NaN	NaN	7	1680	15	39.2048	22	-9.4	0.4	0.63	NaN	NaN
YBR232C	Non	NaN	NaN	54	171	359	0	NaN	NaN	2	NaN	32	NaN	NaN	NaN	0.61	NaN	NaN	NaN
YBR233W	PBP2	NaN	NaN	154	115	1241	0	NaN	0.058359	9	1590	NaN	39.5251	36	-3.2	0.42	2.02	NaN	NaN
YBR233W-A	DAD3	115	39	236	0	284	NaN	NaN	0.099654	8	468	NaN	15.257	228	-19.2	NaN	NaN	NaN	NaN
YBR234C	ARC40	164	47	45	93	1154	1	14	0.040599	12	NaN	35	54.6883	66	-11.12	1.9	NaN	NaN	NaN
YBR235W		200	64	98	0	3362	1	0	0.033858	7	NaN	10	21.9557	31	-21.44	0.52	2.14	NaN	NaN
YBR236C	ABD1	130	40	134	0	1310	1	0	0.04734	7	NaN	NaN	28.7336	NaN	-21.3	1.06	2.71	24.12	-1.752
YBR237W	PRP5	62	80	106	359	2549	1	NaN	0.078192	6	358	14	45.2285	NaN	-20.09	0.5	0.28	24.345	-2.662
YBR238C		821	124	232	277	2195	1	NaN	NaN	13	2080	26	14.9394	19	-15.66	1.09	1.31	NaN	NaN
YBR239C		NaN	143	107	821	1589	0	NaN	NaN	2	85.5	11	23.8013	16	-13.5	0.43	0.35	NaN	NaN
YBR240C	Non	NaN	NaN	NaN	NaN	1352	0	NaN	0.055439	2	NaN	NaN	24.6824	NaN	-13.1	0.56	NaN	NaN	NaN
YBR241C		501	64	68	NaN	1466	0	NaN	0.05638	6	NaN	26	NaN	86	-15.7	0.46	0.57	24.72	0.024
YBR242W		382	165	50	NaN	716	0	NaN	0.078969	10	2730	16	15.2259	33	-9.11	1.41	1.53	26.955	2.003
YBR243C	Non	NaN	NaN	NaN	NaN	1346	1	NaN	NaN	9	NaN	12	22.5683	NaN	-8.1	0.58	3.72	NaN	NaN
YBR244W	GPX2	NaN	38	122	NaN	488	1	NaN	NaN	9	2010	12	18.7405	168	-17.9	2.41	NaN	31.24	14.298
YBR245C	ISW1	NaN	NaN	83	13	3389	0	NaN	NaN	6	1500	NaN	19.4093	37	-21.4	1.07	0.91	18.845	-0.824
YBR246W	Non	0	37	94	152	1163	0	0	0.095271	5	2640	15	37.5635	83	-19.7	0.98	2.74	NaN	NaN
YBR247C	ENP1	299	4	94	119	1451	0	0	0.032918	7	21600	10	6.90072	35	-11.32	1.12	1.91	16.995	-0.196
YBR248C	HIS7	247	82	49	299	1658	1	0	0.036692	10	11800	11	18.9864	56	-12.2	1.08	2.99	15.53	-0.578
YBR249C	ARO4	NaN	137	88	247	1112	1	NaN	0.01824	10	26300	29	24.5533	71	-10.5	2.91	8.92	17.31	3.33
YBR250W	Non	NaN	NaN	NaN	NaN	1571	1	NaN	0.072742	0	NaN	NaN	22.5551	NaN	-16.14	0.51	0.21	NaN	NaN
YBR251W	MRPS5	NaN	40	80	204	923	1	0	0.022297	7	6680	14	27.0395	201	-12.31	0.69	1.11	26.585	-0.29
YBR252W	DUT1	204	14	64	105	443	0	0	0.029022	13	4340	15	15.4432	300	-11	1.97	20.02	21.97	1.844
YBR253W	SRB6	105	47	93	2	365	0	NaN	0.068546	8	2180	24	28.5275	176	-17.3	0.88	1.84	25.19	0.105
YBR254C	TRS20	48	6	138	0	527	0	0	0.03729	10	1200	NaN	13.2931	NaN	-5.9	1.31	NaN	NaN	NaN
YBR255C-A	Non	245	36	71	0	456	NaN	NaN	NaN	12	NaN	NaN	21.627	NaN	-17.1	NaN	NaN	NaN	NaN
YBR255W		40	15	139	0	2084	0	NaN	0.07393	5	396	18	36.037	3	-13.1	0.61	1.21	NaN	NaN
YBR256C	RIB5	620	21	31	245	716	1	0	0.042322	8	7300	22	30.6925	280	-15.02	1.45	3.26	NaN	NaN
YBR257W	Non	694	58	142	0	839	1	0	0.080211	7	NaN	12	12.9047	NaN	-15.87	1.04	1.64	NaN	NaN
YBR258C	SHG1	59	23	39	0	428	0	NaN	0.133425	6	1520	14	20.9487	45	-12.9	0.83	1.7	NaN	NaN
YBR259W		49	137	143	24	2066	0	NaN	0.193777	1	NaN	14	23.9123	15	-15	0.8	1.2	NaN	NaN
YBR260C	RGD1	66	19	103	0	2000	0	0	0.037566	7	1500	10	39.1442	45	-10.2	0.82	NaN	21.98	-0.891
YBR261C		94	27	108	66	698	0	NaN	NaN	4	3060	15	21.2508	300	-9.9	1.04	4.11	NaN	NaN
YBR262C	FMP51	NaN	30	69	94	320	1	NaN	0.115793	12	2550	13	21.5933	300	-13.8	1.48	2.97	20.445	-0.168
YBR263W	SHM1	NaN	NaN	NaN	NaN	1472	0	0	0.026484	7	17700	33	35.3532	43	-10.2	2.16	12.23	22.74	2.637
YBR264C	YPT10	0	126	9	NaN	599	1	NaN	0.123526	5	1360	16	22.5214	57	-19.1	0.93	NaN	NaN	NaN
YBR265W	TSC10	149	55	125	166	962	1	0	0.044652	8	7700	9	13.9156	206	-23.4	0.82	NaN	23.985	-0.057
YBR266C	Non	NaN	NaN	NaN	NaN	452	1	NaN	NaN	1	NaN	4	NaN	11	NaN	1.49	NaN	NaN	NaN
YBR267W	REI1	166	6	121	NaN	1181	0	0	0.066459	6	830	10	5.43265	116	-19.96	NaN	4.11	NaN	NaN
YBR268W	MRPL37	NaN	7	95	445	317	1	NaN	0.094547	10	1100	15	18.0614	300	-29.5	1.54	3.91	28.715	5.596
YBR269C	FMP21	143	4	128	409	416	0	NaN	NaN	3	NaN	17	63.2497	NaN	-21	NaN	5.55	NaN	NaN
YBR270C	Non	289	69	38	143	1637	0	NaN	0.066374	1	NaN	23	55.324	NaN	-8.2	0.4	0.85	NaN	NaN
YBR271W		402	14	96	NaN	1259	0	0	0.128244	7	217	12	9.59416	80	-18	NaN	3.37	NaN	NaN
YBR272C	HSM3	NaN	NaN	168	68	1442	0	NaN	0.125824	8	468	19	64.8994	15	-11.12	1.2	NaN	NaN	NaN
YBR273C	UBX7	0	33	94	NaN	1310	0	NaN	0.12803	5	2190	21	57.7362	47	-18.7	NaN	2.31	NaN	NaN
YBR274W	CHK1	84	45	194	0	1583	0	NaN	NaN	7	2530	16	37.093	30	-15.6	0.91	NaN	NaN	NaN
YBR275C	RIF1	431	32	108	26	5750	0	NaN	NaN	7	NaN	NaN	23.2905	NaN	-18.3	1.14	0.52	NaN	NaN
YBR276C	Non	NaN	75	52	431	2423	0	NaN	NaN	8	NaN	9	45.5243	NaN	-6.8	1.1	NaN	NaN	NaN
YBR277C	Non	NaN	NaN	NaN	NaN	401	0	NaN	NaN	1	NaN	18	NaN	NaN	NaN	NaN	NaN	NaN	NaN
YBR278W	DPB3	NaN	NaN	93	224	605	0	NaN	0.135883	7	784	6	27.8786	1162	-15.19	0.92	0.9	NaN	NaN
YBR279W	PAF1	224	41	145	14	1337	0	0	0.073174	8	1040	10	30.04	117	-16.82	1.08	1.49	17.68	-0.721
YBR280C	Non	151	31	78	71	1913	1	NaN	0.071439	2	NaN	NaN	60.1296	NaN	-15.5	0.44	0.54	NaN	NaN
YBR281C		516	33	91	151	2636	1	NaN	0.039352	5	1940	11	50.459	56	-9.5	0.63	1.84	NaN	NaN
YBR282W	MRPL27	507	36	85	30	440	1	0	0.034922	10	2250	NaN	25.1803	132	-12.5	1.21	7.97	24.94	0.203
YBR283C	SSH1	NaN	148	139	88	1472	1	NaN	0.024021	13	704	14	33.7685	NaN	-16.9	3.09	14.8	14.2	-0.177
YBR284W	Non	NaN	NaN	NaN	NaN	2393	1	NaN	0.123925	1	NaN	42	NaN	NaN	-17.1	0.65	0.29	NaN	NaN
YBR285W	Non	NaN	NaN	NaN	NaN	434	0	NaN	0.131472	0	NaN	NaN	24.5462	NaN	-8.2	0.67	NaN	NaN	NaN
YBR286W	APE3	NaN	33	50	171	1613	1	NaN	0.041417	6	4740	26	39.9412	9	-16.01	5.67	15.23	NaN	NaN
YBR287W	ZSP1	171	37	52	77	1283	0	NaN	0.034237	8	6440	31	41.8809	29	-13.4	0.84	6.77	23.72	3.709
YBR288C	APM3	123	29	79	42	1451	0	1	0.066868	4	3410	11	36.3853	79	-15.9	1	3.49	23.55	-3.524
YBR289W	SNF5	111	14	52	126	2717	0	0	0.07086	11	217	32	52.6284	3	-5.4	1.55	0.78	NaN	NaN
YBR290W	BSD2	126	29	102	0	965	0	2	0.049837	8	3070	NaN	57.0896	48	-9.3	NaN	1.85	21.56	0.074
YBR291C	CTP1	0	169	22	66	899	1	0	NaN	6	NaN	5	12.0228	NaN	-12.6	0.8	3.21	NaN	NaN
YBR292C	Non	NaN	NaN	13	0	371	1	NaN	NaN	2	NaN	NaN	NaN	NaN	NaN	1.14	NaN	NaN	NaN
YBR293W	Non	1430	489	124	NaN	1424	0	NaN	0.081949	7	NaN	NaN	36.0744	NaN	-21.8	0.52	2.39	NaN	NaN
YBR294W	Non	NaN	NaN	NaN	NaN	2579	0	NaN	NaN	0	NaN	6	25.8259	NaN	-11.1	0.39	0.38	NaN	NaN
YBR295W	Non	NaN	66	131	133	3650	0	NaN	NaN	0	NaN	29	31.5451	NaN	-13.82	0.47	1.66	NaN	NaN
YBR296C	PHO89	NaN	35	246	0	1724	0	NaN	NaN	1	NaN	21	23.1092	NaN	-13.25	0.4	NaN	NaN	NaN
YBR296C-A	Non	NaN	NaN	NaN	NaN	119	NaN	NaN	NaN	0	NaN	NaN	21.3118	NaN	-23.2	NaN	NaN	NaN	NaN
YBR297W	Non	NaN	54	209	338	1406	0	NaN	NaN	1	NaN	28	47.0418	NaN	-18.5	0.38	0.31	NaN	NaN
YBR298C	Non	NaN	155	69	579	1844	0	NaN	NaN	0	NaN	18	36.2037	NaN	-12.1	0.41	1.02	NaN	NaN
YBR298C-A	Non	NaN	NaN	NaN	NaN	221	NaN	NaN	NaN	0	NaN	NaN	26.6548	NaN	-17.2	NaN	NaN	NaN	NaN
YBR299W	Non	NaN	NaN	NaN	NaN	1754	0	NaN	NaN	1	4030	49	31.4668	42	-5	1.3	0.28	NaN	NaN
YBR300C	Non	NaN	NaN	NaN	NaN	497	0	NaN	NaN	2	NaN	NaN	NaN	NaN	NaN	0.32	NaN	NaN	NaN
YBR301W	Non	NaN	NaN	NaN	NaN	362	0	NaN	NaN	7	NaN	NaN	37.1622	NaN	-15.62	0.14	NaN	NaN	NaN
YBR302C	COS2	NaN	NaN	NaN	NaN	1139	NaN	NaN	NaN	7	NaN	13	36.3665	8	-20	0.56	NaN	NaN	NaN
YCL001W	RER1	66	58	48	NaN	566	1	NaN	NaN	7	2840	26	25.0714	NaN	-12.7	2.22	NaN	22.415	2.438
YCL001W-A	Non	NaN	NaN	NaN	NaN	461	NaN	NaN	NaN	0	NaN	NaN	21.705	NaN	-15.9	NaN	NaN	NaN	NaN
YCL001W-B	Non	NaN	NaN	NaN	NaN	254	NaN	NaN	NaN	0	NaN	NaN	21.1525	NaN	-15.2	NaN	NaN	NaN	NaN
YCL002C	Non	166	26	116	0	831	3	NaN	NaN	11	NaN	15	25.6087	NaN	-17.1	1.06	NaN	NaN	NaN
YCL004W	Non	119	80	39	108	1565	1	0	0.075774	6	NaN	35	38.2841	NaN	-12	0.78	NaN	NaN	NaN
YCL005W		457	43	115	119	770	1	NaN	NaN	11	149	9	28.744	42	-17.9	0.57	NaN	NaN	NaN
YCL005W-A	Non	NaN	NaN	104	457	394	NaN	NaN	NaN	9	NaN	NaN	26.166	NaN	-14.2	NaN	NaN	NaN	NaN
YCL007C	Non	NaN	NaN	0	114	392	3	NaN	NaN	2	NaN	28	NaN	NaN	NaN	1.24	NaN	NaN	NaN
YCL008C	Non	114	7	109	28	1157	3	NaN	NaN	9	1360	26	86.0247	46	-18.9	0.82	1.09	NaN	NaN
YCL009C	ILV6	28	11	62	196	929	3	0	0.017444	3	15800	41	42.7793	105	-19.2	2.96	11.18	21.845	5.377
YCL010C	SGF29	196	11	82	85	779	3	0	0.059874	9	1750	19	38.0625	42	-17.8	1.07	1.37	23.7	0.776
YCL011C	GBP2	85	46	55	167	1283	1	NaN	0.042963	6	2540	17	37.1275	61	-19.1	2.05	6.58	23.825	-0.748
YCL012C	Non	167	65	115	NaN	471	NaN	NaN	NaN	7	NaN	NaN	32.0468	NaN	-4.36	NaN	NaN	NaN	NaN
YCL014W	BUD3	NaN	NaN	136	0	4910	1	NaN	0.160188	6	NaN	16	24.3014	8	-15.8	0.97	0.17	NaN	NaN
YCL016C	DCC1	349	33	136	119	1142	1	NaN	0.07746	3	1660	9	35.3599	63	-9.87	NaN	0.94	NaN	NaN
YCL017C	NFS1	119	96	123	NaN	1493	1	0	NaN	6	504	12	20.581	NaN	-14.03	1.03	5.93	18.645	2.327
YCL018W	Non	NaN	NaN	NaN	NaN	1094	1	NaN	NaN	0	NaN	68	26.5383	NaN	-10.8	NaN	2.42	NaN	NaN
YCL021W-A	Non	NaN	201	94	NaN	377	NaN	NaN	NaN	6	NaN	NaN	57.2897	NaN	-7.9	NaN	NaN	NaN	NaN
YCL022C	Non	NaN	NaN	NaN	NaN	515	0	NaN	NaN	1	NaN	8	NaN	NaN	NaN	NaN	0.89	NaN	NaN
YCL023C	Non	NaN	NaN	NaN	NaN	347	0	NaN	NaN	0	NaN	18	NaN	NaN	NaN	0.86	NaN	NaN	NaN
YCL024W	KCC4	NaN	380	90	NaN	3113	4	NaN	NaN	2	538	7	17.4711	22	-15.14	NaN	0.29	NaN	NaN
YCL025C	AGP1	NaN	183	79	NaN	1901	4	NaN	NaN	9	21100	3	11.5933	19	-19.7	0.64	1.32	38.39	21.617
YCL026C-A	FRM2	NaN	NaN	NaN	NaN	581	NaN	NaN	NaN	0	NaN	NaN	20.9315	NaN	-10.75	0.56	NaN	NaN	NaN
YCL026C-B	Non	NaN	74	38	17	581	NaN	NaN	NaN	0	NaN	NaN	735.266	NaN	-9.2	NaN	NaN	NaN	NaN
YCL027W	FUS1	376	9	80	0	1538	3	NaN	NaN	3	NaN	NaN	30.0065	NaN	-21.12	0.85	0.29	NaN	NaN
YCL028W	RNQ1	59	23	51	376	1217	0	NaN	0.074836	8	1140	31	43.8778	51	-10	1.27	5.54	19.675	0.946
YCL029C	BIK1	126	52	147	NaN	1322	0	NaN	0.072011	6	300	14	22.2719	77	-21.9	1.08	0.88	NaN	NaN
YCL030C	HIS4	NaN	NaN	103	230	2399	2	NaN	0.036086	5	521	5	35.9924	NaN	-18	2.48	5.92	17.43	3.5
YCL031C	RRP7	230	33	88	67	893	1	NaN	0.047326	8	2610	7	24.4056	101	-12.8	2.45	1.77	17.25	-0.441
YCL032W	STE50	67	39	197	0	1040	1	0	0.073214	4	1670	6	32.7864	39	-17.76	0.59	0.68	NaN	NaN
YCL033C	Non	0	25	53	0	506	1	0	0.070828	6	799	27	70.5365	300	-16.9	0.67	NaN	NaN	NaN
YCL034W	LSB5	362	31	173	0	1064	1	NaN	0.042359	5	NaN	17	93.4882	NaN	-24.84	1.11	3.34	NaN	NaN
YCL035C	GRX1	268	44	92	NaN	332	1	NaN	0.044683	7	3030	56	NaN	300	-10.6	2.89	23.44	18.93	2.236
YCL036W	Non	NaN	NaN	89	0	1700	0	NaN	0.098429	9	NaN	NaN	29.6709	NaN	-17.9	0.86	2.93	NaN	NaN
YCL037C	SRO9	201	58	159	NaN	1304	0	NaN	0.084871	9	8430	17	10.2046	NaN	-14	1.99	2.77	12.73	-0.65
YCL038C	Non	NaN	NaN	NaN	NaN	1586	0	NaN	0.055551	7	NaN	28	56.0004	NaN	-14.2	0.79	1.47	NaN	NaN
YCL039W	GID7	NaN	NaN	NaN	NaN	2237	1	0	0.055832	4	1200	NaN	NaN	23	-19.14	1.7	0.78	NaN	NaN
YCL040W	GLK1	0	31	180	NaN	1502	0	NaN	NaN	5	21100	60	130.767	142	-1.4	1.73	5.04	27.05	5.689
YCL041C	Non	NaN	NaN	553	0	494	1	NaN	NaN	0	NaN	27	NaN	NaN	NaN	1.58	NaN	NaN	NaN
YCL042W	Non	NaN	NaN	863	0	359	0	NaN	NaN	6	NaN	82	23.6572	NaN	-14.1	1.11	5.8	NaN	NaN
YCL043C	PDI1	0	39	74	188	1568	1	NaN	NaN	9	NaN	21	37.3219	8	-14.5	6.95	44.97	17.78	0.441
YCL044C		188	27	147	NaN	1253	0	NaN	0.055221	7	3410	25	9.55809	99	-10.2	0.53	2.54	NaN	NaN
YCL045C		0	42	34	142	2282	0	NaN	0.118059	9	2840	16	31.2697	48	-3.9	2.08	3.4	15.015	-1.537
YCL046W	Non	NaN	NaN	1123	0	323	0	NaN	NaN	8	NaN	22	NaN	NaN	NaN	1.24	NaN	NaN	NaN
YCL047C	Non	142	10	81	NaN	776	0	NaN	0.076715	10	830	24	25.1938	210	-15.8	0.61	1.17	NaN	NaN
YCL048W	Non	NaN	NaN	NaN	NaN	1391	1	NaN	0.059177	0	NaN	57	21.9864	NaN	-11.24	0.81	0.1	NaN	NaN
YCL048W-A	Non	NaN	NaN	NaN	NaN	239	NaN	NaN	NaN	0	NaN	NaN	NaN	NaN	NaN	NaN	NaN	NaN	NaN
YCL049C	Non	NaN	139	112	810	938	1	NaN	0.202484	8	656	10	62.3853	19	-20.92	0.36	1.21	NaN	NaN
YCL050C	APA1	810	63	86	110	965	0	NaN	0.03644	10	19600	35	46.3404	122	-8.8	3.64	33.14	15.3	0.356
YCL051W	Non	295	24	42	115	1751	0	NaN	0.129194	10	NaN	18	34.0354	NaN	-8.59	0.57	0.58	NaN	NaN
YCL052C	PBN1	397	33	153	0	1250	0	NaN	0.092866	2	4930	20	57.2607	300	-17.54	0.66	1.97	26.625	0.188
YCL054W	Non	2317	18	120	16	2525	0	0	0.028001	8	NaN	6	5.27698	NaN	-13.7	2.21	NaN	NaN	NaN
YCL055W	KAR4	427	130	178	2317	1007	3	NaN	0.014816	6	1690	NaN	19.5039	17	-13.3	0.9	1.03	23.82	1.518
YCL056C		360	32	13	0	434	3	NaN	0.105835	10	NaN	23	19.2297	37	-10.1	1.34	1.87	NaN	NaN
YCL057C-A	Non	298	18	108	NaN	293	NaN	0	NaN	7	NaN	NaN	22.4245	NaN	-10.2	NaN	NaN	NaN	NaN
YCL057W	PRD1	318	17	127	0	2138	0	NaN	0.046269	9	8910	24	77.1163	63	-12.69	1.44	4.16	16.715	-0.568
YCL058C	Non	NaN	NaN	NaN	NaN	458	0	NaN	NaN	1	NaN	12	21.1263	NaN	-12.5	2.61	7.89	NaN	NaN
YCL058W-A	Non	NaN	NaN	66	23	341	NaN	NaN	NaN	0	NaN	NaN	NaN	NaN	NaN	NaN	NaN	NaN	NaN
YCL059C	KRR1	105	34	85	193	950	2	0	NaN	6	4340	15	15.982	191	-8.6	2.23	4.62	21.2	3.902
YCL061C	MRC1	193	45	154	72	3290	1	9	0.127952	0	721	NaN	17.2281	98	-10.1	1.59	1.01	NaN	NaN
YCL063W	Non	319	29	155	55	1271	2	NaN	0.089662	7	NaN	17	14.044	31	-10	NaN	0.91	NaN	NaN
YCL064C	CHA1	220	35	62	NaN	1082	2	NaN	NaN	7	36600	20	90.7936	70	-15.4	3.99	18.81	23.855	8.779
YCL065W	Non	NaN	NaN	NaN	NaN	368	7	NaN	NaN	1	NaN	NaN	NaN	NaN	NaN	NaN	NaN	NaN	NaN
YCL066W	Non	NaN	NaN	NaN	NaN	527	7	NaN	NaN	0	NaN	10	21.36	NaN	-1.9	0.6	NaN	NaN	NaN
YCL067C	Non	NaN	NaN	NaN	NaN	632	7	NaN	NaN	8	NaN	7	NaN	NaN	-6.3	0.84	NaN	NaN	NaN
YCL068C	Non	NaN	NaN	NaN	NaN	782	0	NaN	NaN	5	NaN	12	25.4544	NaN	-12.6	0.3	NaN	NaN	NaN
YCL069W	Non	NaN	NaN	NaN	NaN	1376	0	NaN	NaN	0	NaN	NaN	22.1637	NaN	-18.04	0.19	NaN	NaN	NaN
YCL073C	Non	NaN	NaN	NaN	NaN	1847	0	NaN	NaN	1	NaN	NaN	25.9597	NaN	-6.4	1.48	0.05	NaN	NaN
YCL076W	Non	NaN	NaN	NaN	NaN	743	NaN	NaN	NaN	1	NaN	NaN	NaN	NaN	NaN	0.62	0.15	NaN	NaN
YCR001W	Non	NaN	NaN	227	1121	314	1	NaN	NaN	2	NaN	26	NaN	NaN	NaN	1.17	NaN	NaN	NaN
YCR002C	CDC10	135	33	40	NaN	968	3	NaN	NaN	9	14100	17	29.8615	NaN	-7.5	1.47	3.02	18.925	2.317
YCR003W	MRPL32	208	24	104	129	551	1	NaN	0.104213	11	1690	20	27.6923	225	-14.4	1.43	0.8	21.34	1.363
YCR004C	YCP4	331	171	165	215	743	3	NaN	0.036916	6	14600	29	49.3218	NaN	-6	1.89	NaN	19	2.834
YCR005C	CIT2	NaN	46	126	331	1382	3	NaN	NaN	4	2310	42	75.6829	30	-13.66	NaN	2.08	NaN	NaN
YCR006C	Non	NaN	NaN	NaN	NaN	473	3	NaN	NaN	2	NaN	43	NaN	NaN	NaN	0.81	NaN	NaN	NaN
YCR007C	Non	1260	230	205	NaN	719	0	NaN	NaN	7	NaN	35	25.0317	NaN	-10.8	0.72	0.31	NaN	NaN
YCR008W	Non	1396	139	250	165	1811	3	NaN	NaN	8	1030	26	32.455	12	-10.3	0.97	3.26	NaN	NaN
YCR009C	RVS161	NaN	49	75	250	797	0	17	0.002656	6	7390	NaN	32.2927	50	-12	1.59	7.24	15.285	-0.365
YCR010C	Non	NaN	NaN	NaN	NaN	851	0	NaN	0.032035	1	NaN	NaN	31.0884	NaN	-7.4	0.95	0.2	NaN	NaN
YCR011C	ADP1	570	136	54	NaN	3149	0	NaN	0.035426	8	339	52	113.006	300	-2.9	NaN	1.31	19.26	-0.3
YCR012W	PGK1	777	42	167	0	1250	3	0	0.011345	12	314000	70	32.0624	199	-11.4	46.64	176.71	11.35	-0.554
YCR013C	Non	0	106	656	0	647	0	NaN	NaN	7	NaN	58	NaN	NaN	NaN	58.83	213.43	NaN	NaN
YCR014C	Non	NaN	NaN	130	0	1748	0	NaN	0.135419	1	NaN	29	26.2666	NaN	-15.8	1.08	0.3	NaN	NaN
YCR015C	Non	1027	356	53	NaN	953	0	NaN	NaN	7	NaN	NaN	33.9369	NaN	-18.83	1.58	0.66	NaN	NaN
YCR016W		1394	17	81	155	872	0	NaN	NaN	9	1850	19	7.06145	68	-14.3	3.3	1.41	21.83	1.031
YCR017C	CWH43	433	31	184	66	2861	2	0	0.065303	9	NaN	NaN	29.5606	689	-18.1	1.2	1.37	25.615	0.919
YCR018C	SRD1	NaN	NaN	140	433	665	0	NaN	NaN	10	2100	NaN	25.1351	2	-14.6	2.03	NaN	NaN	NaN
YCR018C-A		NaN	NaN	NaN	NaN	254	13	NaN	NaN	11	NaN	NaN	NaN	NaN	NaN	NaN	NaN	28.345	12.536
YCR019W	Non	NaN	NaN	NaN	NaN	1091	13	NaN	NaN	2	NaN	17	36.7687	NaN	-9.92	0.47	0.89	NaN	NaN
YCR020C	PET18	NaN	NaN	38	NaN	647	0	NaN	0.077752	10	195	NaN	135.546	65	-4.9	1.75	0.76	NaN	NaN
YCR020C-A	Non	0	8	146	NaN	266	1	NaN	NaN	10	2140	NaN	27.2606	NaN	-25.22	0.62	NaN	NaN	NaN
YCR020W-B	HTL1	16	62	779	0	236	NaN	NaN	NaN	4	3550	NaN	20.2844	30	-11.8	NaN	NaN	17.045	-1.162
YCR021C	HSP30	NaN	77	138	351	998	0	NaN	0.069207	12	7800	NaN	38.1454	NaN	-4.1	0.79	3.12	NaN	NaN
YCR022C	Non	NaN	NaN	NaN	NaN	344	0	NaN	NaN	1	NaN	74	NaN	NaN	NaN	0.89	0.19	NaN	NaN
YCR023C		232	76	245	NaN	1835	0	NaN	0.065463	5	NaN	23	29.9926	48	-14.8	1.07	0.68	NaN	NaN
YCR024C		184	21	63	232	1478	1	NaN	NaN	10	784	33	37.2222	27	-7.8	0.92	0.39	NaN	NaN
YCR024C-A	PMP1	NaN	NaN	NaN	NaN	122	2	NaN	NaN	11	124000	20	25.2699	NaN	-6.6	2.07	NaN	14.18	1.39
YCR024C-B	Non	NaN	NaN	172	184	266	NaN	NaN	NaN	8	NaN	NaN	24.7589	NaN	-19.4	NaN	NaN	NaN	NaN
YCR025C	Non	NaN	NaN	NaN	NaN	410	1	NaN	NaN	2	NaN	78	NaN	NaN	NaN	0.95	0.25	NaN	NaN
YCR026C	Non	799	63	215	NaN	2228	0	NaN	NaN	8	3420	18	41.8418	11	-12.85	3.3	1.45	NaN	NaN
YCR027C	RHB1	2548	199	169	799	629	1	NaN	0.057455	8	1600	11	13.7494	34	-18.5	0.79	NaN	23.525	-2.621
YCR028C	FEN2	272	89	140	2548	1538	3	NaN	0.055642	6	NaN	29	19.253	NaN	-20.6	3.68	NaN	21.775	0.856
YCR028C-A	RIM1	162	59	165	272	490	NaN	NaN	NaN	5	3060	29	23.9335	NaN	-10.5	3.81	NaN	20.375	3.338
YCR030C	SYP1	934	50	165	162	2612	0	NaN	0.066286	8	4280	25	50.2589	300	-15.4	0.69	3.58	22.355	2.229
YCR031C	Non	1145	22	78	934	720	0	NaN	NaN	10	29600	35	28.9441	40	-6.8	12.86	327.71	NaN	NaN
YCR032W	Non	1092	130	133	39	6503	1	0	NaN	1	NaN	NaN	36.9081	NaN	-14.4	1.4	2.11	NaN	NaN
YCR033W	SNT1	39	294	113	283	3680	0	NaN	NaN	7	396	20	43.975	NaN	-11.44	3	1.97	NaN	NaN
YCR034W	FEN1	283	27	169	12	1043	0	NaN	0.026657	12	3510	11	14.0341	300	-15.1	1.92	NaN	12.555	-1.904
YCR035C	RRP43	177	18	154	18	1184	0	NaN	0.05906	8	3180	17	12.023	98	-13.5	1.1	2.54	NaN	NaN
YCR036W	RBK1	89	36	84	NaN	1001	0	0	NaN	7	1780	18	52.5049	61	-12.26	NaN	3.05	20.945	0.011
YCR037C	PHO87	NaN	NaN	NaN	NaN	2771	1	NaN	NaN	11	504	12	24.8841	10	-14.3	NaN	1.28	NaN	NaN
YCR038C	BUD5	NaN	NaN	6	NaN	1928	0	NaN	NaN	1	2110	31	29.6413	122	-17.3	0.27	NaN	NaN	NaN
YCR038W-A	Non	NaN	NaN	NaN	NaN	125	NaN	NaN	NaN	0	NaN	NaN	NaN	NaN	NaN	NaN	NaN	NaN	NaN
YCR039C	Non	NaN	NaN	NaN	NaN	632	8	NaN	NaN	8	NaN	10	NaN	107	-6.3	1.15	NaN	NaN	NaN
YCR040W	Non	NaN	NaN	NaN	NaN	527	8	NaN	NaN	1	NaN	8	NaN	NaN	-1.9	0.5	NaN	NaN	NaN
YCR041W	Non	NaN	NaN	NaN	NaN	332	8	NaN	NaN	1	NaN	31	NaN	NaN	NaN	0.91	0.91	NaN	NaN
YCR042C	TAF2	NaN	NaN	NaN	NaN	4223	0	0	NaN	7	1160	NaN	33.5681	136	-7.1	0.6	1.48	NaN	NaN
YCR043C		109	43	148	NaN	383	0	NaN	0.056215	7	4240	NaN	23.6013	27	-19.84	2.62	4.17	16.6	-1.331
YCR044C	PER1	NaN	39	81	109	1073	0	NaN	0.06892	9	3050	13	29.3536	300	-18.9	0.7	5.81	22.705	1.256
YCR045C	Non	NaN	NaN	NaN	NaN	1475	0	NaN	0.033291	1	NaN	NaN	23.2212	NaN	-13	1.65	0.93	NaN	NaN
YCR045W-A	Non	NaN	NaN	NaN	NaN	350	NaN	NaN	NaN	0	NaN	NaN	NaN	NaN	NaN	NaN	NaN	NaN	NaN
YCR046C	IMG1	NaN	17	88	NaN	509	0	NaN	NaN	9	4150	5	25.9281	234	-27.5	0.83	2.48	23.35	2.537
YCR047C	BUD23	NaN	89	146	NaN	827	0	0	NaN	9	1620	10	5.68836	44	-7.5	0.83	2.74	21.625	1.885
YCR047W-A	Non	NaN	NaN	NaN	NaN	206	NaN	NaN	NaN	0	NaN	NaN	NaN	NaN	NaN	NaN	NaN	NaN	NaN
YCR048W	ARE1	NaN	NaN	183	NaN	1832	0	NaN	0.06074	6	NaN	NaN	32.1925	36	-25.1	0.54	1.74	NaN	NaN
YCR049C	Non	NaN	NaN	NaN	NaN	446	0	NaN	NaN	0	NaN	12	NaN	NaN	NaN	0.97	NaN	NaN	NaN
YCR050C	Non	NaN	NaN	NaN	NaN	308	0	NaN	NaN	1	NaN	12	NaN	NaN	NaN	0.7	NaN	NaN	NaN
YCR051W		NaN	6	134	101	668	0	0	0.061028	9	784	9	15.5844	NaN	-24.2	0.85	13.23	23.865	0.775
YCR052W	Non	101	20	211	NaN	1451	0	NaN	0.099387	1	2470	11	26.4079	34	-11.6	0.67	2.98	NaN	NaN
YCR053W	THR4	NaN	NaN	88	0	1544	1	0	0.018328	6	26000	16	30.4249	148	-10.19	2.24	13.49	11.72	-1.507
YCR054C	CTR86	207	83	428	NaN	1691	0	NaN	0.086164	10	8970	12	25.5689	87	-6.94	0.58	0.88	23.09	-1.286
YCR057C	PWP2	0	127	100	207	2771	1	0	0.033007	9	16700	6	6.20229	300	-11.6	1.07	3.97	15.565	-1.071
YCR059C	YIH1	30	15	161	0	776	0	0	NaN	9	3030	12	20.6918	42	-16.4	0.78	4.65	23.865	2.556
YCR060W	TAH1	0	15	124	647	335	0	NaN	0.15691	11	1660	14	17.8548	47	-20.3	1.22	9.05	27.545	1.342
YCR061W		647	58	360	NaN	1895	2	0	NaN	12	NaN	15	133.088	NaN	-14.94	0.3	1.66	NaN	NaN
YCR063W	BUD31	NaN	NaN	NaN	NaN	473	0	0	NaN	8	1900	34	23.9848	26	-5.1	0.78	NaN	19.7	-0.403
YCR064C	Non	NaN	NaN	NaN	NaN	410	7	NaN	NaN	2	NaN	15	NaN	NaN	NaN	0.93	0.13	NaN	NaN
YCR065W	HCM1	NaN	88	36	425	1694	7	NaN	0.087954	4	358	5	22.3913	15	-5.94	0.84	1.2	NaN	NaN
YCR066W	Non	425	35	164	0	1463	1	1	0.113114	3	206	17	38.8457	22	-15.83	0.55	0.85	NaN	NaN
YCR067C	SED4	NaN	119	82	45	3197	0	NaN	0.285494	6	NaN	NaN	114.623	62	-11.24	0.86	2.66	25.2	0.667
YCR068W	Non	NaN	NaN	NaN	NaN	1562	0	0	0.090586	6	3060	11	38.401	12	-15.8	0.31	0.41	NaN	NaN
YCR069W	CPR4	NaN	210	120	0	956	0	NaN	0.122304	6	NaN	15	48.7129	41	-14.2	1.11	4.54	NaN	NaN
YCR071C	IMG2	165	37	50	0	440	0	NaN	0.133815	9	1710	16	24.5931	190	-19.5	1.11	1.58	24.045	1.306
YCR072C	Non	141	53	60	165	1547	0	0	0.01542	8	NaN	9	7.05281	NaN	-4.83	0.93	1.61	NaN	NaN
YCR073C	Non	263	3	43	141	3995	3	NaN	NaN	2	56.9	11	43.3342	NaN	-19.7	1.14	NaN	NaN	NaN
YCR073W-A	SOL2	322	15	114	NaN	947	NaN	NaN	0.022731	6	1160	19	43.5964	45	-14.02	0.56	NaN	NaN	NaN
YCR075C	Non	NaN	NaN	116	0	782	1	NaN	0.079733	12	NaN	52	32.6419	7	-11	0.57	1.02	NaN	NaN
YCR075W-A	Non	27	17	98	0	227	NaN	NaN	NaN	8	NaN	NaN	24.251	NaN	-4.2	NaN	NaN	NaN	NaN
YCR076C	Non	26	30	73	1	752	1	NaN	0.133552	6	358	24	50.8957	NaN	-8.7	0.84	1.15	NaN	NaN
YCR077C	PAT1	51	43	137	26	2390	0	2	0.046197	7	656	14	21.7349	15	-20.5	0.82	3.22	16.81	-1.298
YCR079W		0	89	123	NaN	1328	0	0	0.045831	5	432	NaN	32.9636	67	-12.6	0.61	2.37	NaN	NaN
YCR081C-A	Non	NaN	NaN	NaN	NaN	236	NaN	NaN	NaN	0	NaN	NaN	NaN	NaN	NaN	NaN	NaN	NaN	NaN
YCR081W	SRB8	NaN	NaN	NaN	NaN	4283	3	NaN	0.059696	1	1730	15	52.5068	41	-18.7	1.24	0.26	NaN	NaN
YCR082W	AHC2	NaN	35	94	191	386	2	NaN	0.101842	9	981	17	43.9751	21	-20.5	2.39	10.48	NaN	NaN
YCR083W	TRX3	191	24	118	30	383	1	NaN	NaN	10	1010	NaN	42.152	175	-15.32	NaN	NaN	NaN	NaN
YCR084C	TUP1	NaN	202	324	2	2141	0	NaN	0.026505	8	5840	12	21.4273	27	-11.3	1.18	7.94	NaN	NaN
YCR085W	Non	NaN	NaN	NaN	NaN	353	0	NaN	NaN	1	NaN	NaN	NaN	NaN	NaN	0.54	NaN	NaN	NaN
YCR086W	CSM1	NaN	NaN	NaN	NaN	572	0	NaN	0.033327	4	1920	17	33.235	NaN	-5.98	1	1.07	NaN	NaN
YCR087C-A		NaN	NaN	186	NaN	461	1	NaN	NaN	8	3430	NaN	13.7545	117	-11.8	NaN	NaN	24.29	0.212
YCR087W	Non	NaN	NaN	0	NaN	515	0	NaN	NaN	0	NaN	14	NaN	NaN	NaN	1.65	4.85	NaN	NaN
YCR088W	ABP1	371	44	77	214	1778	1	NaN	NaN	7	606	39	75.7463	18	-11.8	1.64	7.21	16.895	1.919
YCR089W	Non	214	297	594	0	4829	2	NaN	NaN	2	NaN	NaN	18.2014	NaN	-9.16	0.61	0.83	NaN	NaN
YCR090C		1389	24	51	0	548	1	NaN	NaN	11	3970	11	17.6603	8	-9.23	1.52	2.29	23.425	1.452
YCR091W	Non	1425	65	128	NaN	2162	1	NaN	0.113144	11	NaN	51	30.3986	NaN	-13.63	0.34	0.5	NaN	NaN
YCR092C	MSH3	NaN	NaN	135	0	3056	1	0	0.101691	4	736	8	29.6239	21	-18.2	0.86	0.32	NaN	NaN
YCR093W	CDC39	109	53	101	156	6326	1	0	0.046418	11	4300	NaN	21.7998	53	-10.2	1.55	2.18	15.985	-1.016
YCR094W	CDC50	156	62	73	97	1175	1	NaN	0.051208	7	589	9	34.6135	47	-15.2	1.02	2.03	26.835	1.422
YCR095C		NaN	63	79	92	1088	0	NaN	NaN	5	5370	14	35.9417	104	-13.8	0.81	0.77	NaN	NaN
YCR095W-A	Non	NaN	NaN	NaN	NaN	158	NaN	NaN	NaN	0	NaN	NaN	NaN	NaN	-14.84	NaN	NaN	NaN	NaN
YCR096C	Non	NaN	NaN	NaN	NaN	359	9	NaN	NaN	7	NaN	7	37.4733	NaN	-20.3	0.71	NaN	NaN	NaN
YCR097W	Non	NaN	31	19	NaN	486	NaN	NaN	NaN	12	NaN	23	21.1591	NaN	-21.07	0.54	NaN	NaN	NaN
YCR097W-A	Non	NaN	NaN	NaN	NaN	266	NaN	NaN	NaN	0	NaN	NaN	NaN	NaN	NaN	NaN	NaN	NaN	NaN
YCR098C	Non	NaN	NaN	NaN	NaN	1556	2	NaN	NaN	1	NaN	18	23.9253	NaN	-14.2	0.32	0.43	NaN	NaN
YCR099C	Non	NaN	NaN	NaN	NaN	467	1	NaN	NaN	1	NaN	14	26.2179	NaN	-13.6	0.49	0.33	NaN	NaN
YCR100C	Non	NaN	NaN	NaN	NaN	950	1	NaN	NaN	1	NaN	18	27.8841	NaN	-17.1	0.52	0.26	NaN	NaN
YCR101C	Non	NaN	NaN	NaN	NaN	548	0	NaN	NaN	10	NaN	18	23.1911	NaN	-19	0.43	0.21	NaN	NaN
YCR102C	Non	NaN	NaN	87	NaN	1106	1	NaN	NaN	1	NaN	NaN	23.4854	NaN	-6.84	0.28	0.91	NaN	NaN
YCR102W-A	Non	NaN	NaN	NaN	NaN	197	NaN	NaN	NaN	0	NaN	NaN	NaN	NaN	NaN	NaN	NaN	NaN	NaN
YCR104W	Non	NaN	NaN	NaN	NaN	374	0	NaN	NaN	5	NaN	14	28.5154	NaN	-11.9	0.31	NaN	NaN	NaN
YCR105W	Non	NaN	NaN	NaN	NaN	1085	5	NaN	NaN	5	2870	NaN	21.9648	NaN	-7.2	0.25	0.24	NaN	NaN
YCR106W	Non	NaN	NaN	56	NaN	2498	0	NaN	NaN	6	NaN	NaN	22.8104	NaN	-11.7	NaN	0.2	NaN	NaN
YCR107W	Non	NaN	NaN	NaN	NaN	1091	2	NaN	NaN	5	NaN	19	24.2604	NaN	-20.64	0.45	NaN	NaN	NaN
YCR108C	Non	NaN	NaN	NaN	NaN	191	NaN	NaN	NaN	0	NaN	NaN	22.0027	NaN	-8.09	NaN	NaN	NaN	NaN
YDL001W	RMD1	57	87	92	660	1292	0	NaN	0.022522	5	952	13	20.7098	2	-10.8	1.03	0.46	NaN	NaN
YDL002C	NHP10	244	70	262	211	611	0	NaN	0.039583	10	1760	24	22.4495	54	-13.4	2.11	1.28	21.57	-1.195
YDL003W	MCD1	819	111	128	386	1700	2	6	0.107737	6	1040	10	18.0271	NaN	-8.9	1.12	0.86	NaN	NaN
YDL004W	Non	474	43	242	819	482	2	0	0.037569	9	NaN	17	29.5675	NaN	-15.25	3.61	12.04	NaN	NaN
YDL005C	MED2	450	28	203	0	1295	2	NaN	0.129997	9	10800	12	25.1163	38	-17.7	0.95	1.04	30.44	5.4
YDL006W	Non	132	333	117	115	845	0	2	0.02681	7	1520	28	35.1883	300	-10.34	0.88	0.91	NaN	NaN
YDL007C-A	Non	NaN	NaN	NaN	NaN	257	NaN	NaN	NaN	0	NaN	NaN	NaN	NaN	NaN	NaN	NaN	NaN	NaN
YDL007W	Non	NaN	36	84	132	1313	0	NaN	NaN	10	NaN	12	41.6043	17	-14.2	2.24	5.04	NaN	NaN
YDL008W	APC11	NaN	12	113	NaN	497	0	NaN	NaN	12	377	62	23.7188	11	-12.48	1.19	2.35	19.15	-2.503
YDL009C	Non	NaN	NaN	NaN	NaN	323	0	NaN	NaN	2	NaN	39	NaN	NaN	NaN	1.32	NaN	NaN	NaN
YDL010W		NaN	NaN	257	NaN	695	1	NaN	NaN	11	1640	22	32.9488	2	-12.81	0.94	2.43	NaN	NaN
YDL011C	Non	NaN	NaN	0	782	323	0	NaN	NaN	0	NaN	16	NaN	NaN	NaN	1.05	1.12	NaN	NaN
YDL012C		782	9	134	0	409	1	NaN	NaN	9	2250	NaN	25.0893	320	-9.4	1.48	NaN	25.165	-2.26
YDL013W	Non	368	136	85	88	1859	0	NaN	NaN	6	NaN	NaN	36.5325	17	-23.9	0.62	0.3	NaN	NaN
YDL014W	Non	103	128	216	368	983	0	0	0.014464	8	NaN	7	7.89402	NaN	-10.66	5.68	27.52	NaN	NaN
YDL015C	TSC13	173	41	199	NaN	932	0	0	0.042712	7	23600	27	32.5866	59	-8.12	3.54	4.98	13.68	-1.736
YDL016C	Non	NaN	NaN	NaN	NaN	302	0	NaN	NaN	0	NaN	31	NaN	NaN	NaN	3.47	NaN	NaN	NaN
YDL017W	CDC7	534	80	456	NaN	1523	5	NaN	0.019434	7	1600	6	23.5533	35	-12.2	0.43	0.22	NaN	NaN
YDL018C	ERP3	182	61	85	1020	677	5	NaN	0.079631	6	3190	16	25.4513	300	-14.4	0.97	NaN	18.455	-0.449
YDL019C	OSH2	1020	214	92	618	3851	0	NaN	NaN	10	1070	NaN	28.5101	15	-5.13	1.9	0.52	22.5	-0.793
YDL020C	RPN4	618	245	117	86	1595	1	4	NaN	7	NaN	36	37.768	3	-12.5	1.04	5.95	NaN	NaN
YDL021W	GPM2	815	22	1198	0	935	0	NaN	NaN	4	2020	NaN	4.05855	47	-9	0.53	0.16	NaN	NaN
YDL022C-A	Non	NaN	NaN	NaN	NaN	248	NaN	NaN	NaN	0	NaN	NaN	NaN	NaN	NaN	NaN	NaN	NaN	NaN
YDL022W	GPD1	0	88	116	815	1175	1	NaN	NaN	9	807	99	78.5936	250	-5.57	1.7	4.16	21.74	7.871
YDL023C	Non	NaN	NaN	0	NaN	320	0	NaN	NaN	15	NaN	NaN	NaN	NaN	NaN	1.39	NaN	NaN	NaN
YDL024C	Non	NaN	NaN	93	955	1406	1	NaN	NaN	1	NaN	70	28.7436	NaN	-21.61	0.38	NaN	NaN	NaN
YDL025C		955	197	94	NaN	1862	0	NaN	NaN	9	861	NaN	38.5179	32	-13.7	0.39	0.19	26.965	1.969
YDL025W-A	Non	NaN	NaN	NaN	NaN	104	NaN	NaN	NaN	0	NaN	NaN	NaN	NaN	NaN	NaN	NaN	NaN	NaN
YDL026W	Non	NaN	NaN	NaN	NaN	311	0	NaN	NaN	2	NaN	NaN	NaN	NaN	NaN	2.26	NaN	NaN	NaN
YDL027C		NaN	NaN	100	246	1262	1	NaN	NaN	9	450	77	53.7902	22	-19.1	1.57	0.55	NaN	NaN
YDL028C	MPS1	246	58	636	0	2294	0	0	0.049417	4	NaN	NaN	34.4891	3	-13.2	3.99	2.28	NaN	NaN
YDL029W	ARP2	123	8	129	172	1298	0	NaN	NaN	10	6650	39	38.8333	300	-8.2	2.4	NaN	NaN	NaN
YDL030W	PRP9	198	58	80	123	1592	1	NaN	0.116323	6	3920	NaN	20.0235	21	-21.1	2.46	NaN	NaN	NaN
YDL031W	Non	NaN	49	77	198	2987	0	0	0.040949	7	NaN	10	6.94308	NaN	-11.3	2.06	4.61	NaN	NaN
YDL032W	Non	NaN	NaN	NaN	NaN	311	2	NaN	NaN	2	NaN	NaN	NaN	NaN	NaN	2.07	NaN	NaN	NaN
YDL033C	MTO2	NaN	NaN	32	NaN	1253	0	NaN	0.088716	10	1510	12	35.3138	44	-16.7	1.27	0.65	NaN	NaN
YDL034W	Non	NaN	NaN	109	NaN	344	2	NaN	NaN	3	NaN	32	NaN	NaN	NaN	1.95	0.47	NaN	NaN
YDL035C	Non	NaN	NaN	128	119	2885	2	NaN	NaN	6	NaN	NaN	40.1598	31	-8.5	1.67	NaN	NaN	NaN
YDL036C		119	24	103	1644	1388	2	NaN	NaN	10	639	15	20.5695	129	-16.3	2.57	0.65	NaN	NaN
YDL037C	Non	1644	179	513	NaN	986	3	NaN	NaN	7	NaN	51	20.5833	NaN	-19.5	1.16	9.82	NaN	NaN
YDL038C	Non	NaN	NaN	177	NaN	1751	0	NaN	NaN	7	NaN	41	20.0957	NaN	-13.79	1.8	4.75	NaN	NaN
YDL039C	Non	NaN	NaN	104	416	347	0	NaN	NaN	6	NaN	132	22.6246	NaN	-14.6	1.33	NaN	NaN	NaN
YDL040C	NAT1	416	28	87	NaN	2564	0	0	NaN	6	7600	14	29.4088	65	-11.7	2.31	5.92	14.255	-1.478
YDL041W	Non	NaN	NaN	33	358	353	0	NaN	NaN	1	NaN	34	NaN	NaN	NaN	1.67	3.5	NaN	NaN
YDL042C	SIR2	NaN	NaN	114	128	1688	0	NaN	0.074568	2	3350	12	16.4915	21	-13.92	1.41	0.71	NaN	NaN
YDL043C	PRP11	128	35	93	280	800	0	NaN	NaN	4	3460	NaN	17.5061	108	-14.37	1.33	0.7	NaN	NaN
YDL044C	MTF2	280	18	74	147	1322	2	NaN	0.124086	6	2060	17	39.6001	NaN	-13.82	1.9	0.62	NaN	NaN
YDL045C	FAD1	147	138	31	89	920	0	0	0.049643	7	NaN	30	42.4888	1197	-16	1.17	2.59	NaN	NaN
YDL045W-A	MRP10	183	33	119	0	287	1	0	0.010107	13	259	29	24.4993	NaN	-19.87	2.38	NaN	NaN	NaN
YDL046W	NPC2	282	66	271	183	521	0	0	0.055484	12	2840	20	36.5847	6	-13.9	1.93	27.96	25.355	-0.463
YDL047W	SIT4	1311	194	185	282	935	0	NaN	NaN	9	3970	12	30.2805	34	-8.55	1.43	2.1	21.905	1.361
YDL048C	STP4	1336	37	53	626	1472	0	NaN	NaN	4	623	24	42.4697	2	-16.88	1.49	NaN	NaN	NaN
YDL049C	Non	626	186	229	NaN	806	3	NaN	0.061698	0	NaN	NaN	19.5234	NaN	-11.7	1.32	0.5	NaN	NaN
YDL050C	Non	NaN	NaN	NaN	NaN	371	0	NaN	NaN	2	NaN	17	NaN	NaN	NaN	4.29	8.63	NaN	NaN
YDL051W	LHP1	275	30	103	NaN	827	1	0	0.028899	10	NaN	14	12.9631	NaN	-19.7	3.26	9.52	16.65	0.115
YDL052C	SLC1	231	35	64	182	911	1	0	0.103507	9	NaN	14	36.0093	138	-18.2	2.25	4.95	13.005	-2.183
YDL053C	PBP4	182	170	170	189	557	0	NaN	0.089216	6	1560	24	36.0455	44	-1.42	1.99	3.38	18.125	-0.764
YDL054C	MCH1	189	55	102	2814	1460	0	NaN	NaN	7	NaN	15	31.8671	NaN	-8.79	1.46	0.88	NaN	NaN
YDL055C	PSA1	2814	150	222	0	1085	2	NaN	NaN	9	97100	12	19.6822	NaN	-13.3	17.95	67.33	NaN	NaN
YDL056W	MBP1	261	170	170	0	2501	0	NaN	NaN	8	521	10	32.135	20	-13.5	1.73	0.65	NaN	NaN
YDL057W	Non	227	34	26	261	986	0	NaN	0.138844	4	NaN	63	34.8216	NaN	-11.5	1.13	0.46	NaN	NaN
YDL058W	USO1	467	33	136	227	5372	2	NaN	0.124996	9	2330	29	23.2488	66	-16.5	2.13	0.33	19.74	0.851
YDL059C	RAD59	493	83	212	0	716	2	NaN	0.096784	1	468	NaN	66.1075	23	-18.42	0.93	1.18	NaN	NaN
YDL060W	TSR1	635	42	98	71	2366	2	0	0.048091	7	1390	9	6.32025	27	-14	1.67	1.52	16.54	-0.542
YDL061C	RPS29B	278	445	144	NaN	170	2	NaN	NaN	12	5410	20	20.8965	300	-10.6	13.67	NaN	10.9	-2.732
YDL062W	Non	NaN	NaN	NaN	NaN	425	0	NaN	NaN	1	NaN	25	NaN	NaN	NaN	4.36	1.04	NaN	NaN
YDL063C		NaN	103	178	0	1862	0	NaN	NaN	5	2600	NaN	6.95674	35	-20.8	2.43	0.72	21.45	0.193
YDL064W	UBC9	121	31	89	10	583	0	0	NaN	8	2600	15	19.8223	86	-9.3	2.64	4.48	NaN	NaN
YDL065C	PEX19	90	31	58	50	1028	0	1	0.091035	7	5350	14	32.7952	56	-16.6	2.43	1.96	19.14	-0.509
YDL066W	IDP1	198	20	143	0	1286	1	NaN	NaN	8	NaN	33	47.2584	NaN	-21.9	3.31	4.26	18.82	2.765
YDL067C	COX9	248	48	221	NaN	179	1	NaN	NaN	11	35500	NaN	16.2788	300	-12.1	2.63	16.57	NaN	NaN
YDL068W	Non	NaN	NaN	62	278	329	4	NaN	NaN	1	NaN	NaN	NaN	NaN	NaN	2.61	NaN	NaN	NaN
YDL069C	Non	NaN	NaN	107	NaN	689	0	NaN	NaN	3	556	20	28.9615	120	-17.6	1.92	0.59	NaN	NaN
YDL070W	BDF2	NaN	NaN	155	NaN	1916	0	NaN	0.105941	10	2930	5	23.3959	9	-18.4	3.14	5.16	20.99	0.071
YDL071C	Non	NaN	NaN	NaN	NaN	374	4	NaN	NaN	1	NaN	16	NaN	NaN	NaN	1.04	NaN	NaN	NaN
YDL072C	YET3	NaN	44	76	78	611	0	0	0.028699	10	2840	24	54.4483	NaN	-11.72	3.21	24.02	16.8	0.924
YDL073W	Non	263	115	56	169	2954	1	0	0.123158	4	NaN	16	36.0447	NaN	-20.1	1.71	NaN	NaN	NaN
YDL074C	BRE1	335	73	86	952	2102	1	NaN	NaN	8	2980	7	21.4545	61	-21.5	2.21	1.28	22.6	-0.297
YDL075W	Non	480	21	70	916	762	2	NaN	NaN	8	NaN	24	29.7307	NaN	-8.8	8.55	NaN	NaN	NaN
YDL076C	RXT3	484	120	173	204	884	2	NaN	NaN	8	3060	19	29.8702	NaN	-12	1.53	1.13	28.125	1.688
YDL077C	VAM6	204	171	50	479	3149	0	1	NaN	2	319	31	45.3337	NaN	-16.8	1.54	0.2	NaN	NaN
YDL078C	MDH3	479	54	59	NaN	1031	0	NaN	0.047206	4	3300	23	30.285	64	-10.53	1.62	NaN	19.85	1.251
YDL079C	Non	NaN	NaN	NaN	NaN	1797	0	NaN	NaN	2	NaN	29	32.0958	NaN	-16.4	1.76	NaN	NaN	NaN
YDL080C	THI3	NaN	23	156	317	1829	0	NaN	NaN	3	2140	25	32.0828	33	-9.62	1.6	0.72	NaN	NaN
YDL081C	RPP1A	317	47	84	304	320	0	NaN	NaN	8	NaN	18	28.6444	NaN	-8.4	20.42	NaN	12.115	-0.657
YDL082W	RPL13A	511	26	143	224	964	5	NaN	NaN	11	133000	18	14.3889	30	-15.8	13.14	34.17	11.095	-2.073
YDL083C	RPS16B	472	20	98	95	863	5	NaN	NaN	12	NaN	24	17.6538	NaN	-13.6	9.13	116.58	16.86	-0.259
YDL084W	SUB2	NaN	156	111	218	1340	1	NaN	NaN	7	51700	37	28.2684	17	-12.5	4.14	25.58	NaN	NaN
YDL085C-A		NaN	61	222	0	206	NaN	NaN	0.039188	5	876	NaN	34.8413	73	-18.2	NaN	NaN	18.15	-0.643
YDL085W	Non	NaN	NaN	NaN	NaN	1637	1	NaN	0.043605	0	NaN	32	33.5545	48	-16.4	1.36	0.14	NaN	NaN
YDL086C-A	Non	NaN	NaN	NaN	NaN	434	NaN	NaN	NaN	0	NaN	NaN	NaN	NaN	NaN	NaN	NaN	NaN	NaN
YDL086W	Non	NaN	28	58	NaN	821	0	NaN	0.012161	5	NaN	19	45.5913	NaN	-15.8	1.85	6.22	NaN	NaN
YDL087C	LUC7	NaN	NaN	NaN	NaN	785	0	0	0.050452	7	2270	NaN	27.6132	300	-13.51	1.16	NaN	NaN	NaN
YDL088C	ASM4	NaN	156	134	0	1586	0	NaN	0.126104	7	2740	22	47.3032	32	-12.76	1.2	0.72	22.545	1.862
YDL089W		350	116	63	0	1454	2	NaN	0.161326	5	606	23	64.2609	27	-14.8	2.44	0.55	NaN	NaN
YDL090C	RAM1	422	6	25	NaN	1295	2	0	0.103367	3	3910	10	21.6053	65	-25.6	1.22	0.75	NaN	NaN
YDL091C	UBX3	NaN	NaN	69	93	1367	1	NaN	0.076276	4	233	NaN	81.8756	7	-13.5	1.48	0.88	NaN	NaN
YDL092W	SRP14	364	9	138	NaN	440	6	NaN	NaN	11	8000	12	20.8083	300	-8.4	3.26	3.58	15.74	-2.084
YDL093W	Non	NaN	NaN	268	364	2231	1	NaN	NaN	8	NaN	35	30.3073	NaN	-11.24	1.75	0.95	NaN	NaN
YDL094C	Non	NaN	NaN	1193	0	509	6	NaN	NaN	2	NaN	47	NaN	NaN	NaN	1.85	0.83	NaN	NaN
YDL095W	PMT1	NaN	81	97	NaN	2453	0	NaN	NaN	7	41500	18	26.9882	171	-16.6	2.95	22.11	22.315	-1.223
YDL096C	Non	NaN	NaN	NaN	NaN	326	1	NaN	NaN	0	NaN	22	NaN	NaN	NaN	2.54	1.37	NaN	NaN
YDL097C	RPN6	NaN	42	40	185	1304	0	NaN	NaN	4	16800	11	37.4007	51	-9.2	3.43	19.22	13.69	-2.152
YDL098C	SNU23	185	1	113	0	584	0	NaN	0.102096	5	907	26	16.7631	35	-15.7	0.88	NaN	NaN	NaN
YDL099W		142	44	79	57	1025	1	NaN	0.194964	8	5220	11	50.4896	63	-14.9	1.29	1.82	18.76	-0.65
YDL100C	ARR4	139	25	57	185	1064	1	NaN	0.021937	8	17300	36	47.1139	19	-20.4	1.99	11.52	14.27	-2.191
YDL101C	DUN1	185	22	105	0	1541	2	NaN	0.038944	8	3480	NaN	38.1075	102	-14.85	0.91	0.69	NaN	NaN
YDL102W	CDC2	117	82	126	0	3293	0	NaN	NaN	2	NaN	41	16.4589	NaN	-12.2	NaN	0.36	17.62	-1.762
YDL103C	QRI1	108	57	92	118	1433	0	0	0.057979	10	5480	21	39.1354	60	-10.6	0.88	3.76	19.395	-0.429
YDL104C	QRI7	118	62	30	NaN	1223	0	NaN	NaN	3	1400	NaN	28.5066	130	-15.6	NaN	1.09	NaN	NaN
YDL105W	QRI2	NaN	NaN	NaN	NaN	1208	1	NaN	NaN	2	NaN	NaN	19.6773	25	-6.1	0.78	0.45	NaN	NaN
YDL106C	PHO2	NaN	65	231	0	1679	1	NaN	NaN	7	6420	42	47.9334	48	-16.6	NaN	0.66	NaN	NaN
YDL107W	MSS2	96	50	200	0	1055	0	NaN	0.102983	8	736	NaN	31.2552	NaN	-10	0.79	NaN	NaN	NaN
YDL108W	KIN28	NaN	49	76	96	1001	0	0	NaN	8	4400	27	30.8357	336	-8.2	0.7	0.94	NaN	NaN
YDL109C	Non	NaN	NaN	NaN	NaN	1943	0	NaN	0.149231	0	195	18	27.816	15	-16.55	1.15	0.33	NaN	NaN
YDL110C		NaN	59	158	NaN	452	0	NaN	0.044908	9	2110	45	41.1712	19	-18	0.8	2.49	25.45	5.594
YDL111C	RRP42	NaN	NaN	NaN	NaN	797	0	0	0.029788	5	7110	6	18.4993	300	-17.8	2.01	2.59	20.04	0.162
YDL112W	TRM3	221	43	110	NaN	4310	0	NaN	0.114905	8	861	17	9.98138	18	-16.5	1.09	NaN	NaN	NaN
YDL113C	ATG20	199	51	96	NaN	1922	0	NaN	NaN	3	358	26	59.0423	55	-26.8	2.45	0.61	NaN	NaN
YDL114W	Non	NaN	NaN	84	0	926	5	NaN	NaN	10	NaN	32	23.8807	NaN	-9.8	NaN	0.14	NaN	NaN
YDL114W-A	Non	NaN	NaN	NaN	NaN	113	NaN	NaN	NaN	10	NaN	NaN	NaN	NaN	NaN	NaN	NaN	NaN	NaN
YDL115C	IWR1	0	452	82	NaN	1131	5	NaN	NaN	6	1080	32	51.6367	40	-16.9	1.12	0.79	NaN	NaN
YDL116W	NUP84	149	51	57	0	2180	1	0	0.071409	10	8580	17	41.7825	230	-15.8	0.84	0.85	16.48	-1.897
YDL117W	CYK3	439	262	128	149	2657	2	3	0.056542	2	377	19	42.9356	41	-9.3	0	3.67	NaN	NaN
YDL118W	Non	NaN	NaN	198	439	380	0	NaN	NaN	3	NaN	NaN	NaN	NaN	NaN	0.58	0.31	NaN	NaN
YDL119C		NaN	NaN	128	32	923	2	0	0.058897	6	1550	23	34.6437	429	-9.8	1.37	0.29	NaN	NaN
YDL120W	YFH1	95	82	169	NaN	524	0	0	0.126585	11	1560	12	28.3699	300	-14.5	1.21	NaN	21.73	-0.641
YDL121C		145	27	164	0	449	0	NaN	0.07767	9	3260	NaN	15.058	300	-13.6	1.62	6.15	16.42	-0.767
YDL122W	UBP1	668	33	83	42	2429	1	NaN	NaN	6	8970	15	14.5395	38	-11.22	1.4	0.99	22.86	3.911
YDL123W	SNA4	97	51	11	668	422	0	NaN	0.087284	8	6780	NaN	44.4282	63	-18.26	1.07	3.08	18.585	0.835
YDL124W		484	56	73	97	938	0	NaN	NaN	3	4030	NaN	76.5628	55	-17.6	2.11	14.89	28.585	11.612
YDL125C	HNT1	369	211	113	202	587	0	NaN	NaN	9	5410	31	28.3045	267	-16.8	2.81	NaN	14.665	-1.559
YDL126C	CDC48	202	40	59	NaN	2507	2	0	NaN	11	78400	38	36.8155	34	-14.7	3.5	21.15	15.13	1.142
YDL127W	Non	NaN	NaN	NaN	NaN	926	7	NaN	NaN	9	NaN	13	24.2388	NaN	-9.7	1.16	0.49	NaN	NaN
YDL128W	VCX1	411	90	174	NaN	1235	2	NaN	NaN	6	7770	10	21.9828	35	-13.8	1.21	3.22	21.8	2.82
YDL129W		254	148	252	411	875	2	NaN	NaN	10	450	NaN	17.2986	NaN	-17.3	0.81	1.91	NaN	NaN
YDL130W	RPP1B	294	17	95	254	621	1	NaN	NaN	12	22400	31	25.9689	395	-16.62	NaN	NaN	11.39	-1.157
YDL130W-A	STF1	299	53	164	294	260	NaN	NaN	NaN	7	NaN	NaN	79.3226	NaN	-8.89	NaN	NaN	25.21	3.021
YDL131W	LYS21	523	52	104	299	1322	0	NaN	NaN	7	21900	6	22.4821	450	-10.2	NaN	17.77	16.825	1.019
YDL132W	CDC53	262	302	67	523	2447	0	NaN	NaN	9	377	58	10.4244	NaN	-10.2	1.24	0.98	22.59	0.076
YDL133C-A	RPL41B	603	23	179	289	77	NaN	NaN	NaN	9	4910	NaN	NaN	NaN	-4.49	NaN	NaN	12.215	-0.574
YDL133W	Non	324	123	0	262	1313	2	NaN	NaN	9	NaN	28	34.6936	NaN	-12.2	0.76	1.75	NaN	NaN
YDL134C	PPH21	289	485	30	178	1109	0	NaN	NaN	4	5620	16	35.7079	45	-11.4	1.55	5.56	20.09	-1.8
YDL135C	RDI1	178	166	66	219	608	0	NaN	NaN	8	1670	32	31.9156	300	-10.96	3.05	2.88	16.97	-0.646
YDL136W	RPL35B	344	28	137	10	767	2	NaN	NaN	8	19100	23	NaN	142	-16	10.88	78.65	11.05	-2.485
YDL137W	ARF2	373	372	154	344	545	1	NaN	NaN	5	25000	21	34.6794	113	-12.23	9.15	29.13	23.125	1.968
YDL138W	Non	NaN	NaN	141	373	2291	0	NaN	0.120203	8	NaN	17	29.4434	3	-9.8	2.19	0.51	NaN	NaN
YDL139C	SCM3	NaN	NaN	NaN	NaN	671	0	NaN	0.116315	2	556	17	30.9252	28	-12.3	0.65	0.31	NaN	NaN
YDL140C	RPO21	NaN	48	100	0	5201	1	NaN	NaN	9	NaN	33	22.4451	22	-11.6	2.38	3.46	15.705	1.193
YDL141W	BPL1	0	185	264	0	2072	0	NaN	NaN	10	1970	39	32.5607	23	-8.54	0.92	1.15	20.405	-0.438
YDL142C	CRD1	144	61	504	0	851	0	NaN	0.151236	6	876	28	71.1953	NaN	-15.8	2.01	3.78	NaN	NaN
YDL143W	Non	133	41	100	0	1586	0	0	0.012894	9	5530	20	30.2341	125	-13.4	2.22	8.63	NaN	NaN
YDL144C		141	23	90	157	1070	0	NaN	0.061917	4	5170	12	58.203	145	-15.5	2.76	3.63	23.695	-0.959
YDL145C	COP1	157	239	138	68	3605	1	0	0.02638	8	15200	35	26.8523	92	-11.72	1.99	7.48	11.375	-3.261
YDL146W		202	140	121	0	1475	1	0	0.060892	8	329	37	44.3292	3	-5.11	NaN	0.7	NaN	NaN
YDL147W	RPN5	67	40	147	202	1337	1	0	0.027742	7	5710	16	39.6358	87	-14.2	2.75	2.73	12.78	-2.131
YDL148C	Non	147	44	231	NaN	2432	1	0	0.062928	8	NaN	10	7.99851	NaN	-13.1	2.34	1.55	NaN	NaN
YDL149W	Non	NaN	NaN	NaN	NaN	2993	2	NaN	NaN	1	NaN	37	66.0536	2	-14.66	0.69	0.16	NaN	NaN
YDL150W	RPC53	NaN	NaN	97	NaN	1268	0	0	0.076774	3	998	NaN	11.7722	31	-17.9	1.17	NaN	20.955	1.194
YDL151C	Non	NaN	NaN	13	NaN	581	2	NaN	NaN	1	NaN	NaN	NaN	NaN	NaN	0.91	NaN	NaN	NaN
YDL152W		NaN	NaN	NaN	NaN	365	2	NaN	NaN	1	NaN	23	NaN	NaN	NaN	1.63	NaN	NaN	NaN
YDL153C	Non	NaN	NaN	121	NaN	1832	0	NaN	0.068796	9	NaN	10	11.1499	NaN	-16.8	1.43	NaN	NaN	NaN
YDL154W	Non	NaN	NaN	78	NaN	2705	2	NaN	0.103522	0	NaN	28	47.821	NaN	-10.6	0.57	NaN	NaN	NaN
YDL155W	CLB3	NaN	131	130	NaN	1283	0	NaN	0.073114	7	892	12	19.5578	20	-10.72	0.93	NaN	NaN	NaN
YDL156W		NaN	NaN	NaN	NaN	1568	0	NaN	0.042784	6	3810	NaN	19.9939	113	-12.5	0.57	0.49	NaN	NaN
YDL157C		NaN	10	161	NaN	356	0	NaN	0.044426	8	752	32	24.4575	37	-21.32	2.59	NaN	NaN	NaN
YDL158C	Non	NaN	NaN	NaN	NaN	308	0	NaN	NaN	1	NaN	31	NaN	NaN	NaN	NaN	3.74	NaN	NaN
YDL159C-B	Non	NaN	NaN	NaN	NaN	176	NaN	NaN	NaN	0	NaN	NaN	NaN	NaN	NaN	NaN	NaN	NaN	NaN
YDL159W	STE7	NaN	36	124	NaN	1547	2	NaN	NaN	7	672	11	32.6629	14	-22.5	0.79	1.29	28.225	3.611
YDL159W-A	Non	NaN	NaN	NaN	NaN	131	NaN	NaN	NaN	8	NaN	NaN	22.4303	NaN	-15	NaN	NaN	NaN	NaN
YDL160C	DHH1	NaN	277	54	734	1520	2	NaN	NaN	12	42900	41	45.8353	176	-6.5	1.35	6.73	13.67	-2.422
YDL160C-A	Non	734	14	176	NaN	242	NaN	NaN	NaN	8	NaN	NaN	15.3202	NaN	-9.8	NaN	NaN	NaN	NaN
YDL161W	ENT1	NaN	NaN	105	169	1364	1	NaN	0.059254	7	NaN	NaN	33.7027	39	-12.2	NaN	NaN	19.225	-0.62
YDL162C	Non	NaN	NaN	NaN	NaN	356	0	NaN	NaN	1	NaN	57	NaN	NaN	NaN	NaN	0.15	NaN	NaN
YDL163W	Non	NaN	NaN	NaN	NaN	302	0	NaN	NaN	1	NaN	18	NaN	NaN	NaN	0.86	NaN	NaN	NaN
YDL164C	CDC9	NaN	52	132	0	2267	1	NaN	NaN	10	149	22	20.9056	NaN	-16.5	0.61	5.24	NaN	NaN
YDL165W	CDC36	141	50	36	34	575	0	NaN	0.011828	5	2120	NaN	25.8005	300	-7.7	1.18	9.74	23.715	1.152
YDL166C	FAP7	178	34	57	194	593	0	0	0.035113	10	8350	11	8.48169	16513	-9.6	1.23	10.06	17.405	-1.575
YDL167C	NRP1	194	44	151	18	2159	0	0	0.11108	10	3570	5	8.20289	20	-14.4	1.13	0.87	20.645	0.018
YDL168W	SFA1	675	62	54	133	1160	1	0	NaN	6	8370	53	53.1991	48	-16.63	1.26	NaN	32.975	9.108
YDL169C	Non	807	8	132	0	671	1	NaN	NaN	0	NaN	NaN	27.4926	NaN	-15.7	0.5	0.34	NaN	NaN
YDL170W	UGA3	611	30	146	6	1586	4	NaN	0.052375	4	1200	33	31.8184	22	-12.3	1.55	0.26	NaN	NaN
YDL171C	GLT1	422	110	37	NaN	6437	4	NaN	NaN	8	18900	32	19.0951	61	-10.45	2.36	6.79	18.885	2.591
YDL172C	Non	NaN	NaN	NaN	NaN	479	0	NaN	NaN	2	NaN	NaN	NaN	NaN	NaN	2.16	NaN	NaN	NaN
YDL173W		506	29	143	NaN	887	2	NaN	0.069147	11	1140	14	33.4158	72	-26.8	1.38	2.93	21.3	2.015
YDL174C	DLD1	398	61	67	223	1763	2	NaN	NaN	5	10800	26	43.5797	61	-24.3	3.18	2.86	NaN	NaN
YDL175C	AIR2	223	18	223	0	1034	0	NaN	0.064728	10	1800	40	39.1925	30	-14.1	0.82	0.43	NaN	NaN
YDL176W		256	44	232	11	2126	1	NaN	NaN	6	339	NaN	32.4549	3	-14.7	1.05	0.23	NaN	NaN
YDL177C	Non	94	50	76	11	512	1	NaN	0.089065	1	907	45	28.3255	110	-13.15	0.82	NaN	NaN	NaN
YDL178W	DLD2	158	8	74	0	1592	0	NaN	0.033321	8	11400	6	24.3292	38	-6.69	NaN	NaN	22.61	3.527
YDL179W	Non	NaN	NaN	151	158	914	1	NaN	0.137054	8	NaN	23	34.4487	NaN	-11.9	0.55	NaN	NaN	NaN
YDL180W		0	385	34	NaN	1643	0	NaN	0.117964	5	NaN	33	31.7566	NaN	-8.72	3.02	0.52	NaN	NaN
YDL181W	INH1	276	87	88	0	257	1	NaN	NaN	10	981	26	14894.8	44	-14.9	1.29	NaN	30.785	8.46
YDL182W	LYS20	1482	21	93	276	1286	1	NaN	NaN	3	28100	7	20.4538	186	-10.8	4.08	8.33	19.43	3.861
YDL183C	Non	1444	67	101	263	962	0	NaN	NaN	3	NaN	NaN	54.6479	NaN	-10.2	0.72	0.25	NaN	NaN
YDL184C	RPL41A	263	23	189	NaN	77	3	NaN	NaN	12	11900	23	22.4979	34	-8.24	46.12	NaN	10.04	-2.441
YDL185C-A	Non	NaN	NaN	NaN	NaN	227	NaN	NaN	NaN	0	NaN	NaN	NaN	NaN	NaN	NaN	NaN	NaN	NaN
YDL185W	TFP1	NaN	NaN	130	252	3215	1	NaN	NaN	8	200000	47	41.277	109	-13.33	3.94	10.9	12.01	-1.011
YDL186W	Non	NaN	NaN	0	NaN	833	3	NaN	NaN	1	NaN	52	21.5384	NaN	-16.4	0.6	0.41	NaN	NaN
YDL187C	Non	NaN	NaN	NaN	NaN	329	1	NaN	NaN	2	NaN	NaN	NaN	NaN	NaN	1.12	NaN	NaN	NaN
YDL188C	PPH22	NaN	161	85	52	1133	3	NaN	NaN	9	4110	19	30.4871	61	-8.03	1.34	1.87	NaN	NaN
YDL189W	RBS1	360	139	231	0	1373	1	NaN	NaN	5	892	10	29.2691	25	-12.1	0.91	NaN	22.495	0.563
YDL190C	UFD2	207	186	125	16	2885	1	NaN	NaN	6	2600	NaN	50.6272	300	-16.16	NaN	NaN	18.575	-1.249
YDL191W	RPL35A	691	49	101	0	853	2	NaN	NaN	10	NaN	26	25.9381	NaN	-17.32	16.48	104.05	11.62	-1.4
YDL192W	ARF1	341	37	58	691	545	0	NaN	NaN	10	19300	17	26.329	300	-13.9	20.22	NaN	8.43	-4.71
YDL193W		289	62	144	341	1127	2	NaN	0.068167	7	NaN	34	56.8822	NaN	-8	1.17	3.88	17.705	-1.059
YDL194W	Non	NaN	NaN	87	289	2654	0	NaN	0.082453	0	NaN	40	19.6748	NaN	-18.7	NaN	0.36	NaN	NaN
YDL195W	SEC31	NaN	103	144	NaN	3821	0	0	0.065452	7	1840	41	29.6818	26	-13.39	1.81	4.74	17.22	2.724
YDL196W	Non	NaN	NaN	NaN	NaN	329	0	NaN	NaN	1	NaN	35	NaN	NaN	NaN	1.58	0.19	NaN	NaN
YDL197C	ASF2	NaN	43	165	61	1577	0	NaN	0.323643	1	1910	NaN	27.1125	24	-15.6	1.05	1.74	NaN	NaN
YDL198C	Non	61	140	97	NaN	902	1	0	NaN	8	NaN	9	15.1721	NaN	-12.59	1.27	NaN	NaN	NaN
YDL199C	Non	NaN	NaN	NaN	NaN	2063	0	NaN	0.09391	2	NaN	41	45.2946	NaN	-14	0.52	0.26	NaN	NaN
YDL200C	Non	NaN	23	45	0	566	0	NaN	0.112038	1	NaN	41	21.3335	NaN	-17.8	1.4	1.46	NaN	NaN
YDL201W	TRM8	184	57	85	0	860	0	0	0.02598	7	2630	7	8.89189	9287	-17.9	2.71	1.31	23.82	2.128
YDL202W	MRPL11	248	41	96	184	749	0	NaN	0.113709	8	6070	10	28.6315	300	-12.43	1.23	1.95	21.13	1.792
YDL203C		339	87	233	0	1871	0	NaN	0.085723	5	98.9	NaN	31.3287	24	-13.28	1.01	1.47	NaN	NaN
YDL204W	RTN2	504	267	179	30	1181	0	NaN	0.11033	4	NaN	68	43.4329	193	-10.2	0.86	0.34	NaN	NaN
YDL205C	HEM3	480	201	89	167	983	0	0	0.016739	9	8480	21	17.0472	300	-8.15	NaN	3.04	18.37	0.219
YDL206W	Non	193	42	248	0	2288	1	NaN	0.119141	5	NaN	NaN	64.1455	NaN	-7.3	NaN	2.38	NaN	NaN
YDL207W	GLE1	82	56	77	193	1616	0	0	0.07473	6	1040	6	22.3174	31	-12.9	NaN	2.27	NaN	NaN
YDL208W	NHP2	NaN	26	128	82	470	1	NaN	0.025722	8	NaN	6	6.33304	NaN	-8.65	NaN	29.05	13.985	-0.724
YDL209C	CWC2	NaN	NaN	NaN	NaN	1019	1	NaN	NaN	10	2650	NaN	19.9468	75	-15.9	NaN	0.88	NaN	NaN
YDL210W	Non	NaN	NaN	NaN	NaN	1715	1	NaN	NaN	2	NaN	NaN	21.6766	NaN	-18.3	NaN	0.21	NaN	NaN
YDL211C		NaN	NaN	NaN	NaN	1118	0	NaN	NaN	5	3360	NaN	18.1247	NaN	-17.8	NaN	1.24	NaN	NaN
YDL212W	SHR3	364	46	145	NaN	632	0	0	NaN	9	6510	14	16.8788	95	-9.66	NaN	34.29	14.45	-2.009
YDL213C	NOP6	298	17	50	NaN	677	0	0	0.04829	9	8970	11	11.713	300	-15	NaN	NaN	14.555	-1.679
YDL214C	Non	NaN	NaN	NaN	NaN	2099	1	NaN	0.1358	0	NaN	NaN	29.2155	NaN	-13.2	NaN	0.13	NaN	NaN
YDL215C	GDH2	NaN	213	143	NaN	3278	2	0	0.014437	3	7400	19	41.3904	NaN	-11.3	1.13	0.69	26.305	2.438
YDL216C	RRI1	NaN	NaN	100	135	1322	0	0	0.102053	5	NaN	NaN	38.9508	24	-25.3	NaN	0.35	NaN	NaN
YDL217C	Non	135	156	145	NaN	623	0	NaN	0.012614	5	NaN	12	16.5992	NaN	-19.1	NaN	1.94	NaN	NaN
YDL218W	Non	NaN	NaN	NaN	NaN	953	0	NaN	0.065607	0	NaN	36	33.0407	NaN	-15.1	1.2	0.27	NaN	NaN
YDL219W	DTD1	NaN	44	61	NaN	523	0	NaN	NaN	11	4610	33	27.242	466	-12.8	1.83	NaN	NaN	NaN
YDL220C	CDC13	NaN	NaN	NaN	NaN	2774	0	NaN	0.199334	2	319	44	23.3406	42	-13.8	1.85	12.98	NaN	NaN
YDL221W	Non	NaN	NaN	NaN	NaN	551	0	NaN	NaN	3	NaN	NaN	NaN	NaN	NaN	0.88	26.49	NaN	NaN
YDL222C	FMP45	NaN	NaN	NaN	NaN	929	0	NaN	NaN	1	329	86	44.6113	74	-13.5	0.73	NaN	NaN	NaN
YDL223C	HBT1	NaN	NaN	NaN	NaN	3140	2	NaN	NaN	2	NaN	NaN	65.5369	NaN	-10.7	1.81	0.31	NaN	NaN
YDL224C	WHI4	NaN	365	139	117	1949	2	NaN	0.07826	5	NaN	17	51.6033	NaN	-18.1	1.24	4.24	22.535	0.324
YDL225W	SHS1	150	41	93	0	1655	3	NaN	0.037657	8	5620	5	25.5555	76	-11.7	1.63	NaN	18.875	1.084
YDL226C	GCS1	163	16	81	NaN	1058	3	0	0.059923	5	9560	14	20.9814	109	-17.4	2.34	3.93	14.825	-1.97
YDL227C	HO	NaN	NaN	NaN	NaN	1760	3	NaN	0.03051	10	NaN	NaN	13.1193	2	-3.4	1.8	0.38	NaN	NaN
YDL228C	Non	NaN	NaN	NaN	NaN	641	0	NaN	NaN	2	NaN	33	NaN	NaN	NaN	NaN	NaN	NaN	NaN
YDL229W	SSB1	266	32	108	NaN	1841	1	NaN	0.051208	7	170000	NaN	20.5674	149	-11.7	1.57	NaN	13.435	-1.265
YDL230W	PTP1	336	54	60	266	1007	0	NaN	0.04441	5	2690	18	43.6605	11	-16.4	0.82	2.69	NaN	NaN
YDL231C	Non	NaN	NaN	66	186	3377	0	NaN	NaN	10	NaN	23	49.4325	NaN	-17.8	1.63	0.42	NaN	NaN
YDL232W	OST4	134	18	290	NaN	110	0	NaN	NaN	10	2430	21	24.2022	NaN	-9.74	2.28	9.74	11.975	-2.074
YDL233W		216	42	162	134	1376	0	NaN	NaN	6	1010	25	70.0783	45	-17.13	0.65	1.38	NaN	NaN
YDL234C	GYP7	20	138	62	158	2240	0	0	NaN	5	2460	46	269.055	77	-8.2	1.38	NaN	NaN	NaN
YDL235C	YPD1	158	100	126	29	503	0	NaN	0.039306	9	6330	26	38.5051	107	-20.3	1.34	NaN	16.54	-1.546
YDL236W	PHO13	360	26	183	0	938	0	0	0.037225	10	2980	16	19.0618	NaN	-10.9	1.8	8.47	22.335	4.423
YDL237W	Non	46	17	81	360	1172	0	NaN	0.097238	9	NaN	23	47.6935	NaN	-17.5	1.58	2.41	NaN	NaN
YDL238C	GUD1	109	13	140	50	1469	0	0	0.09805	7	279	NaN	29.8912	172	-14.16	1.29	0.33	NaN	NaN
YDL239C	Non	50	20	33	320	2372	1	NaN	NaN	3	NaN	32	49.3633	NaN	-21.4	1.29	0.3	NaN	NaN
YDL240C-A	Non	NaN	NaN	NaN	NaN	137	NaN	NaN	NaN	7	NaN	NaN	NaN	NaN	NaN	NaN	NaN	NaN	NaN
YDL240W	LRG1	NaN	174	2	505	3053	1	NaN	NaN	4	468	NaN	16.2598	62	-12.2	2.68	0.45	NaN	NaN
YDL241W	Non	NaN	78	111	NaN	371	0	NaN	NaN	9	1300	NaN	17.88	13	-16.2	NaN	NaN	NaN	NaN
YDL242W	Non	NaN	NaN	NaN	NaN	353	0	NaN	NaN	0	NaN	21	NaN	NaN	NaN	NaN	0.27	NaN	NaN
YDL243C	Non	NaN	NaN	NaN	NaN	989	0	NaN	NaN	6	NaN	NaN	28.9349	NaN	-22.6	1.54	NaN	NaN	NaN
YDL244W	Non	NaN	NaN	NaN	NaN	1022	0	NaN	NaN	2	NaN	25	29.8298	NaN	-1.9	0.5	NaN	NaN	NaN
YDL245C	Non	NaN	NaN	NaN	NaN	1703	8	NaN	NaN	1	NaN	NaN	21.5629	NaN	-16	0.7	NaN	NaN	NaN
YDL246C	Non	NaN	NaN	NaN	NaN	1073	8	NaN	NaN	1	NaN	NaN	33.7494	NaN	-6.3	NaN	NaN	NaN	NaN
YDL247W	Non	NaN	NaN	NaN	NaN	1829	1	NaN	NaN	11	NaN	33	72.6976	NaN	-15.2	0.7	NaN	NaN	NaN
YDL247W-A	Non	NaN	NaN	NaN	NaN	74	NaN	NaN	NaN	10	NaN	NaN	NaN	NaN	NaN	NaN	NaN	NaN	NaN
YDL248W	COS7	NaN	NaN	NaN	NaN	1151	NaN	NaN	NaN	7	NaN	21	25.0071	NaN	-16.8	1.48	0.6	NaN	NaN
YDR001C	NTH1	192	192	94	763	2255	0	NaN	0.013947	7	1840	NaN	277.266	30	-7.1	1.42	NaN	22.485	2.359
YDR002W	Non	416	60	186	238	605	0	0	NaN	10	NaN	32	36.0016	NaN	-10	7.04	NaN	NaN	NaN
YDR003W	RCR2	238	48	66	NaN	632	1	NaN	0.091548	11	1230	21	25.7923	78	-18	1.1	2.11	20.765	0.068
YDR003W-A	Non	NaN	NaN	194	NaN	122	NaN	NaN	NaN	6	NaN	NaN	22.8653	NaN	-12.3	NaN	NaN	NaN	NaN
YDR004W	RAD57	NaN	NaN	1084	0	1382	0	NaN	0.07268	9	238	NaN	37.0679	34	-18.1	NaN	0.57	NaN	NaN
YDR005C	MAF1	257	115	161	NaN	1267	0	0	NaN	8	1720	NaN	23.9282	31	-10.7	1.45	NaN	NaN	NaN
YDR006C	SOK1	355	122	67	257	2705	0	NaN	NaN	6	NaN	34	39.3976	NaN	-12.2	1.59	NaN	NaN	NaN
YDR007W	TRP1	419	109	118	NaN	674	0	NaN	NaN	6	1850	21	NaN	52	-20.8	0.91	NaN	25.785	-1.568
YDR008C	Non	NaN	NaN	NaN	NaN	350	1	NaN	NaN	1	NaN	NaN	NaN	NaN	NaN	1.27	8.51	NaN	NaN
YDR009W	GAL3	NaN	43	206	NaN	1562	1	NaN	0.074675	1	721	NaN	22.4645	18	-13.6	0.85	0.27	NaN	NaN
YDR010C	Non	NaN	NaN	NaN	NaN	332	4	NaN	NaN	0	NaN	96	NaN	NaN	NaN	1.61	NaN	NaN	NaN
YDR011W	SNQ2	NaN	317	164	1230	4505	4	NaN	NaN	9	1300	32	24.9256	NaN	-5.8	1.88	5.23	17.7	1.17
YDR012W	RPL4B	1230	35	80	96	1088	0	NaN	NaN	5	151000	8	26.1444	300	-11.1	16.11	NaN	13.8	0.405
YDR013W	Non	96	40	79	132	626	0	NaN	NaN	6	1430	22	28.9678	67	-13	1.29	NaN	NaN	NaN
YDR014W	RAD61	132	52	264	NaN	1943	0	NaN	NaN	1	721	23	21.0385	15	-8.7	1.01	1.26	NaN	NaN
YDR014W-A	Non	NaN	NaN	NaN	NaN	488	NaN	NaN	NaN	0	NaN	NaN	NaN	NaN	NaN	NaN	NaN	NaN	NaN
YDR015C	Non	NaN	NaN	NaN	NaN	239	0	NaN	NaN	0	NaN	20	NaN	NaN	NaN	NaN	0.2	NaN	NaN
YDR016C	DAD1	188	17	85	NaN	284	0	NaN	NaN	6	799	50	28.6487	80	-16.1	1.33	3.4	23.275	-0.803
YDR017C	KCS1	181	96	152	188	3152	0	NaN	NaN	8	1940	22	21.1748	19	-9.18	1.75	1.31	22.37	-0.501
YDR018C	Non	73	74	126	181	1190	0	NaN	NaN	1	NaN	36	27.388	NaN	-14.3	NaN	0.45	NaN	NaN
YDR019C	GCV1	0	33	156	73	1202	1	NaN	NaN	6	4090	NaN	NaN	95	-10.2	2.32	4.44	22.29	6.072
YDR020C		243	88	386	0	698	0	NaN	NaN	4	4280	NaN	14.3836	27	-14.62	1.32	2.96	25.03	1.737
YDR021W	FAL1	0	77	29	0	1199	0	NaN	NaN	4	3090	33	9.01987	46	-8.22	1.33	1.02	25.23	-1.58
YDR022C	CIS1	592	96	81	0	590	0	NaN	NaN	7	486	29	24.8256	165	-13.7	1.51	0.4	NaN	NaN
YDR023W	SES1	744	21	158	NaN	1388	1	NaN	NaN	10	NaN	33	22.1501	NaN	-19.9	8.48	15.09	13.845	0.083
YDR024W		NaN	NaN	NaN	NaN	485	2	NaN	NaN	3	NaN	NaN	NaN	NaN	NaN	1.54	NaN	NaN	NaN
YDR025W	RPS11A	NaN	16	90	59	809	2	NaN	NaN	8	NaN	27	18.3011	26	-26.5	16.3	NaN	NaN	NaN
YDR026C		222	83	61	155	1712	0	NaN	NaN	4	432	NaN	25.4463	NaN	-19.4	1.63	1.22	NaN	NaN
YDR027C	VPS54	146	114	76	222	2669	1	NaN	NaN	5	2540	36	51.9378	29	-18.4	1.6	NaN	24.4	-2.882
YDR028C	REG1	NaN	318	257	146	3044	0	NaN	NaN	5	2560	28	62.5525	NaN	-13.82	1.86	1.71	19.9	-0.884
YDR029W	Non	NaN	NaN	NaN	NaN	314	0	NaN	NaN	2	NaN	51	NaN	NaN	NaN	1.69	NaN	NaN	NaN
YDR030C	Non	NaN	NaN	31	NaN	1520	5	NaN	NaN	0	NaN	52	39.7817	NaN	-14.43	2.07	0.43	NaN	NaN
YDR031W		168	26	149	31	365	5	NaN	0.054589	9	NaN	19	34.9773	NaN	-15.8	2.74	NaN	NaN	NaN
YDR032C	PST2	2955	56	131	79	596	0	NaN	0.006491	13	2330	119	61.8933	40	-8.1	2.81	17.9	20.635	2.147
YDR033W	MRH1	3082	239	441	42	962	2	NaN	0.053807	13	182000	32	28.8811	208	-2.9	11.23	23.73	17.84	4.465
YDR034C	LYS14	8234	145	70	319	2372	1	NaN	NaN	7	450	23	59.162	48	-12.6	2.19	0.68	NaN	NaN
YDR034C-A	Non	490	2	28	8234	176	0	NaN	NaN	3	NaN	NaN	21.2937	NaN	-19.9	NaN	NaN	NaN	NaN
YDR034W-B		511	83	130	137	155	NaN	NaN	NaN	0	861	NaN	57.8838	300	-8.1	NaN	NaN	23.78	0.801
YDR035W	ARO3	137	80	231	0	1112	0	NaN	NaN	9	8970	19	17.0621	61	-8.1	3.08	3.89	16.52	0.13
YDR036C	EHD3	603	56	122	81	1502	0	0	0.06983	8	3950	26	31.1892	67	-21.7	1.75	3.11	20.85	1.357
YDR037W	Non	534	71	68	NaN	1775	0	NaN	NaN	8	NaN	22	23.7949	NaN	-12.2	7.69	38.27	NaN	NaN
YDR038C	ENA5	NaN	NaN	205	0	3275	0	NaN	NaN	7	606	19	30.9053	43	-11.5	2.89	0.78	NaN	NaN
YDR039C	ENA2	NaN	NaN	NaN	NaN	3275	1	NaN	NaN	10	639	27	NaN	288	-11.5	1.55	NaN	NaN	NaN
YDR040C	ENA1	NaN	NaN	NaN	NaN	3275	4	NaN	NaN	9	688	17	NaN	300	-11	2.05	0.46	NaN	NaN
YDR041W	RSM10	NaN	10	156	NaN	611	4	NaN	NaN	7	8480	17	31.9894	NaN	-10.6	2.71	1.92	NaN	NaN
YDR042C	Non	NaN	NaN	84	93	602	19	NaN	NaN	3	NaN	70	39.2139	NaN	-12.4	NaN	NaN	NaN	NaN
YDR043C	NRG1	2965	170	127	NaN	695	2	NaN	0.056798	6	556	NaN	NaN	10	-12.16	0.66	NaN	NaN	NaN
YDR044W	HEM13	3023	123	138	89	986	0	0	NaN	10	22000	11	22.4282	NaN	-9.72	1.41	3.37	23.42	5.296
YDR045C	Non	267	123	186	41	332	0	0	0.004949	8	NaN	10	14.6282	NaN	-13.8	1.35	NaN	NaN	NaN
YDR046C	BAP3	1126	78	62	267	1814	2	NaN	NaN	3	NaN	4	18.5794	27	-26.8	1.02	3.39	14.9	-0.369
YDR047W	HEM12	1029	193	80	NaN	1088	2	0	NaN	5	9220	10	36.5631	845	-11.9	1.25	3.04	20.17	-0.556
YDR048C	Non	NaN	NaN	50	0	314	7	NaN	NaN	3	NaN	18	NaN	NaN	NaN	1.14	0.16	NaN	NaN
YDR049W		NaN	NaN	103	440	1898	1	NaN	0.131045	11	3930	10	21.7041	37	-13.5	1.03	0.28	22.49	-1.446
YDR050C	TPI1	511	31	56	NaN	746	1	NaN	NaN	7	207000	32	30.164	96	-3.9	8.14	183.33	12.38	-0.669
YDR051C		213	31	42	511	1004	0	NaN	NaN	7	3170	16	39.0202	46	-16.4	1.04	1.37	23.895	-0.759
YDR052C	DBF4	NaN	NaN	207	213	2114	2	NaN	0.085398	6	NaN	NaN	23.1843	12	-18.9	1.23	1.12	NaN	NaN
YDR053W	Non	NaN	NaN	97	527	395	0	NaN	NaN	1	NaN	21	NaN	NaN	NaN	1.34	1.16	NaN	NaN
YDR054C	CDC34	868	172	340	NaN	887	1	NaN	0.00756	6	8170	15	20.3278	NaN	-12.5	1.81	2.01	18.205	-0.148
YDR055W	PST1	810	50	160	0	1334	1	NaN	0.050563	7	11700	20	139.97	20	-12.8	1.58	NaN	26.09	6.308
YDR056C		162	60	86	26	617	1	NaN	0.112665	6	1600	15	26.0113	127	-12.26	1.57	9.93	17.875	-0.071
YDR057W	Non	172	29	65	NaN	1628	1	NaN	0.138561	5	NaN	NaN	28.6906	NaN	-7.93	1	NaN	NaN	NaN
YDR058C	Non	NaN	NaN	112	27	980	1	NaN	0.039367	2	NaN	17	53.2258	NaN	-10.4	0.8	0.72	NaN	NaN
YDR059C	UBC5	740	48	95	NaN	536	0	NaN	NaN	9	981	20	50.773	77	-17	1.37	1.64	NaN	NaN
YDR060W	MAK21	733	50	90	292	3077	0	0	NaN	10	15000	NaN	8.41127	103	-13.65	0.84	4.69	18	0.999
YDR061W		292	56	112	506	1619	0	0	0.181289	4	1580	11	38.783	37	-15.4	0.99	0.46	26.605	1.826
YDR062W	LCB2	506	73	290	111	1685	0	NaN	0.02395	8	54500	17	19.2547	29	-13.7	1.39	9.52	17.21	-0.777
YDR063W		111	104	79	246	449	0	NaN	0.050037	7	3040	43	46.54	300	-13	2.35	3.54	22.445	-0.819
YDR064W	Non	246	21	84	49	994	2	0	NaN	12	NaN	31	26.1921	NaN	-9	6.74	160.19	NaN	NaN
YDR065W		49	102	387	0	1097	2	NaN	0.117359	9	1670	NaN	32.9566	31	-14.8	1.42	1.62	NaN	NaN
YDR066C		141	91	91	0	590	1	NaN	0.227504	1	1050	27	27.0183	113	-13	1	0.53	NaN	NaN
YDR067C		35	38	61	141	674	2	NaN	NaN	6	NaN	26	45.5948	126	-12.92	1.31	0.89	NaN	NaN
YDR068W	DOS2	119	68	175	75	932	2	0	0.133545	9	3270	10	35.4786	100	-10.5	0.93	0.82	21.32	1.146
YDR069C	DOA4	191	44	281	0	2780	0	NaN	NaN	2	428	NaN	43.9088	69	-17.9	1.05	0.38	NaN	NaN
YDR070C	FMP16	337	51	144	191	281	0	NaN	NaN	3	937	NaN	79.2862	43	-15.1	2.37	NaN	34.58	10.538
YDR071C	PAA1	221	78	60	337	575	0	NaN	NaN	11	8680	14	25.0373	47	-4.1	3.83	7.04	19.9	-0.741
YDR072C	IPT1	0	682	60	221	1583	2	NaN	0.107286	8	606	29	27.3946	23	-10.14	1.57	2.9	NaN	NaN
YDR073W	SNF11	880	154	493	376	509	2	NaN	0.105381	9	1030	NaN	19.6031	30	-14.41	1.33	2.74	NaN	NaN
YDR074W	TPS2	376	76	239	163	2690	0	0	NaN	6	22700	NaN	52.0523	NaN	-12.85	1.14	1.6	25.85	9.966
YDR075W	PPH3	163	171	151	NaN	926	0	NaN	NaN	10	2840	17	16.019	61	-20	1.2	0.91	NaN	NaN
YDR076W	RAD55	NaN	NaN	NaN	NaN	1220	0	NaN	0.08573	4	1050	NaN	24.5592	14	-11.2	0.58	0.5	NaN	NaN
YDR077W	SED1	NaN	73	327	0	1016	8	NaN	0.080135	11	1630	89	51.2007	NaN	-8.59	9.44	NaN	23.43	10.152
YDR078C	Non	0	135	307	9	671	1	NaN	0.094738	6	NaN	32	61.3945	NaN	-11.7	1.26	NaN	NaN	NaN
YDR079C-A	TFB5	50	57	168	0	218	NaN	NaN	NaN	11	NaN	NaN	22.5696	NaN	-12.3	NaN	NaN	NaN	NaN
YDR079W	PET100	0	36	292	0	335	1	NaN	0.022383	9	468	28	23.6501	15	-14.24	2.15	1.88	NaN	NaN
YDR080W	VPS41	3	26	90	217	2978	3	NaN	NaN	4	1170	26	52.6083	124	-7.6	3.04	0.28	NaN	NaN
YDR081C	PDC2	0	11	0	292	2777	0	NaN	NaN	6	572	21	26.6074	85	-17.52	1.43	0.77	NaN	NaN
YDR082W	Non	267	93	442	0	1484	0	NaN	NaN	7	NaN	25	54.2505	NaN	-19	1.32	0.41	NaN	NaN
YDR083W	RRP8	0	114	117	0	1178	0	0	0.062129	8	2780	NaN	5.55446	81	-11.9	2.94	36.61	24.42	1.127
YDR084C	TVP23	166	55	109	0	599	11	0	0.035532	7	1040	17	30.6423	NaN	-16.9	1.32	3.91	30.42	3.545
YDR085C	Non	417	189	63	166	1862	4	NaN	NaN	6	NaN	42	83.9384	NaN	-16.1	0.53	0.88	NaN	NaN
YDR086C	SSS1	125	107	172	417	242	1	NaN	0.019538	8	NaN	12	21.28	NaN	-13.2	6.51	NaN	16.055	-0.994
YDR087C	RRP1	NaN	NaN	68	125	836	0	0	0.076518	11	6960	11	9.95589	51	-8.9	1.8	4.28	18.875	0.132
YDR088C	SLU7	2187	187	162	NaN	1148	0	NaN	NaN	10	1490	NaN	13.8706	79	-10.3	0.95	0.61	NaN	NaN
YDR089W		2196	109	93	137	2609	0	NaN	NaN	9	172	NaN	69.2925	3	-17.21	1.22	0.33	NaN	NaN
YDR090C		282	115	332	0	932	0	NaN	NaN	4	NaN	16	23.5362	87	-15.07	0.69	2.32	22.205	1.465
YDR091C	RLI1	1182	74	313	282	1826	1	NaN	NaN	8	6280	10	8.53905	38	-15	2.58	4.04	13.98	-0.732
YDR092W	UBC13	956	73	86	NaN	729	1	NaN	NaN	6	8970	19	28.6957	300	-8.8	1.7	4.59	17.515	-0.119
YDR093W	DNF2	NaN	NaN	NaN	NaN	4838	0	NaN	NaN	5	NaN	23	28.6713	19	-7.2	1.16	1.15	20.165	-0.393
YDR094W	Non	NaN	NaN	NaN	NaN	335	0	NaN	NaN	5	NaN	14	NaN	NaN	NaN	1.56	5.19	NaN	NaN
YDR095C	Non	NaN	NaN	NaN	NaN	410	0	NaN	NaN	0	NaN	44	NaN	NaN	NaN	0.87	NaN	NaN	NaN
YDR096W	GIS1	NaN	109	242	0	2684	0	NaN	NaN	12	432	17	26.4735	28	-13.4	0.9	0.85	NaN	NaN
YDR097C	MSH6	223	92	175	2	3728	1	0	NaN	5	5330	NaN	18.8868	31	-14	1.03	0.29	NaN	NaN
YDR098C	GRX3	NaN	NaN	26	223	857	0	NaN	NaN	7	11000	15	31.7324	226	-9.6	1.67	NaN	24.2	-0.708
YDR099W	BMH2	7719	827	223	334	821	0	NaN	0.005633	3	47600	20	40.4104	300	-6.3	5.07	11.12	11.81	-2.019
YDR100W	TVP15	334	28	128	86	431	1	NaN	0.040834	8	4540	10	35.0853	76	-12.9	1.06	NaN	22.33	2.156
YDR101C	ARX1	NaN	28	74	140	1781	0	NaN	0.033638	7	45100	10	5.49122	96	-11.3	1.98	7.29	15.41	-0.21
YDR102C	Non	NaN	NaN	NaN	NaN	332	2	NaN	NaN	0	NaN	31	NaN	NaN	NaN	1.06	0.12	NaN	NaN
YDR103W	STE5	NaN	269	35	NaN	2753	2	NaN	0.126965	7	1900	14	46.5331	5	-13.4	0.76	0.68	NaN	NaN
YDR104C	Non	NaN	NaN	12	0	3737	0	NaN	NaN	2	NaN	19	33.2111	NaN	-15.7	NaN	0.24	NaN	NaN
YDR105C	TMS1	NaN	255	61	NaN	1421	0	0	NaN	5	NaN	12	36.3625	NaN	-11.5	0.66	2.77	21.83	0.289
YDR106W	Non	NaN	NaN	NaN	NaN	854	0	NaN	NaN	0	NaN	21	32.1507	NaN	-8.76	0.51	NaN	NaN	NaN
YDR107C	Non	NaN	NaN	77	NaN	2018	1	NaN	NaN	5	NaN	NaN	21.4466	NaN	-11.34	0.71	1.02	NaN	NaN
YDR108W	GSG1	NaN	NaN	NaN	NaN	2096	1	NaN	NaN	2	8760	24	35.1876	42	-14.83	0.79	0.75	NaN	NaN
YDR109C	Non	NaN	NaN	NaN	NaN	2147	0	NaN	0.140938	6	NaN	NaN	40.0619	3	-18.2	0.59	0.76	NaN	NaN
YDR110W	FOB1	NaN	NaN	NaN	NaN	1700	0	NaN	NaN	7	1510	19	16.0149	12	-26.9	NaN	0.45	NaN	NaN
YDR111C	ALT2	NaN	NaN	227	NaN	1523	0	NaN	0.057431	5	3480	NaN	22.562	35	-13.1	0.78	1.01	NaN	NaN
YDR112W	Non	NaN	NaN	149	390	308	1	NaN	NaN	3	NaN	NaN	NaN	NaN	NaN	0.79	NaN	NaN	NaN
YDR113C	Non	NaN	105	49	NaN	1121	2	NaN	0.131283	4	NaN	NaN	27.0634	NaN	-16.35	0.56	1.13	NaN	NaN
YDR114C	Non	NaN	NaN	NaN	NaN	302	0	NaN	NaN	2	NaN	20	NaN	NaN	NaN	2.49	0.05	NaN	NaN
YDR115W		NaN	NaN	121	86	317	2	0	NaN	9	195	20	28.4953	93	-20.7	1.35	NaN	NaN	NaN
YDR116C	MRPL1	326	25	97	NaN	857	0	0	0.057788	11	7010	13	22.3465	47	-11.4	1.95	2.66	24.35	2.227
YDR117C	Non	NaN	40	14	326	1697	0	NaN	0.094317	7	3870	17	25.9731	300	-17	1.13	2.95	NaN	NaN
YDR118W	APC4	NaN	NaN	NaN	NaN	1958	0	NaN	NaN	0	1330	31	35.46	100	-15.1	1.04	0.7	NaN	NaN
YDR118W-A	Non	NaN	NaN	NaN	NaN	116	NaN	NaN	NaN	0	NaN	NaN	NaN	NaN	NaN	NaN	NaN	NaN	NaN
YDR119W		NaN	85	48	395	2306	0	NaN	NaN	11	NaN	11	17.8379	9	-16.25	1.29	1.56	17.48	-0.274
YDR119W-A	Non	395	38	0	322	200	NaN	NaN	NaN	0	NaN	NaN	NaN	NaN	NaN	NaN	NaN	NaN	NaN
YDR120C	TRM1	206	13	185	112	1712	0	NaN	0.037131	9	15500	8	6.49946	29	-11.7	1.77	1.57	20.875	0.29
YDR121W	DPB4	41	98	105	389	590	0	0	0.068168	6	2100	8	15.9754	137	-15.5	1.03	NaN	NaN	NaN
YDR122W	KIN1	389	31	345	222	3194	0	NaN	NaN	5	279	21	75.7905	487	-9	1.11	2.37	26.965	0.282
YDR123C	INO2	NaN	93	136	493	914	0	NaN	NaN	7	784	NaN	26.2571	13	-14.9	0.56	0.28	NaN	NaN
YDR124W	Non	NaN	NaN	NaN	NaN	974	0	NaN	NaN	2	3510	25	31.4643	65	-20.7	0.73	0.28	NaN	NaN
YDR125C	ECM18	NaN	NaN	NaN	NaN	1361	1	NaN	0.094768	1	143	NaN	25.3071	33	-13.8	0.43	1.76	NaN	NaN
YDR126W	Non	NaN	NaN	NaN	NaN	1010	1	8	NaN	4	NaN	26	23.1682	NaN	-10.53	0.61	0.48	NaN	NaN
YDR127W	ARO1	NaN	172	54	209	4766	2	NaN	0.02806	7	6420	37	25.3674	60	-9.3	2.27	2.65	17.865	1.841
YDR128W		209	36	129	158	3446	0	0	NaN	4	556	NaN	49.4037	3	-13.4	0.84	0.9	NaN	NaN
YDR129C	SAC6	199	58	121	188	2039	1	2	NaN	6	3510	62	49.3756	96	-20.7	2.56	8.06	16.105	1.63
YDR130C	FIN1	68	22	111	199	875	1	NaN	NaN	7	NaN	17	25.4433	NaN	-20.9	0.48	0.7	NaN	NaN
YDR131C		263	2	78	68	1670	0	NaN	0.108557	0	NaN	18	40.748	NaN	-12.8	0.77	0.21	NaN	NaN
YDR132C		455	54	91	263	1487	1	NaN	NaN	6	172	32	19.4919	11	-7.46	NaN	0.47	NaN	NaN
YDR133C	Non	1396	237	150	455	335	3	NaN	NaN	11	NaN	NaN	NaN	NaN	NaN	NaN	NaN	NaN	NaN
YDR135C	YCF1	NaN	36	74	1396	4547	1	NaN	NaN	6	396	34	30.7252	56	-15	2.1	8.93	19.245	-0.23
YDR136C	Non	NaN	NaN	NaN	NaN	572	1	NaN	NaN	1	NaN	40	NaN	NaN	NaN	NaN	0.61	NaN	NaN
YDR137W	RGP1	NaN	NaN	131	171	1991	1	3	0.108281	6	589	22	39.5682	32	-21.5	0.74	0.73	NaN	NaN
YDR138W	HPR1	171	26	429	327	2258	1	NaN	NaN	4	1340	NaN	35.0192	27	-19.9	0.86	0.92	NaN	NaN
YDR139C	RUB1	138	26	153	603	306	0	NaN	NaN	11	1310	37	23.1425	NaN	-20.4	2.66	NaN	NaN	NaN
YDR140W		0	86	50	42	665	0	0	0.081638	5	3390	18	21.4636	239	-13.1	0.98	1.42	24.235	-2.977
YDR141C	DOP1	349	6	155	0	5096	0	0	NaN	5	2700	29	39.5362	23	-12.3	1.43	NaN	20.05	-1.207
YDR142C	Non	236	120	121	349	1127	2	NaN	NaN	3	589	26	33.6835	174	-12.7	0.64	0.73	NaN	NaN
YDR143C	Non	294	45	86	236	1832	0	NaN	0.156976	10	172	15	34.9833	7	-7.39	1.01	2.91	NaN	NaN
YDR144C	MKC7	325	132	98	294	1790	3	NaN	NaN	9	538	NaN	14.6332	31	-12.7	1.23	2.88	NaN	NaN
YDR145W	TAF12	480	59	180	NaN	1619	3	0	NaN	10	930	11	52.5537	48	-29	1.08	1.74	25.355	3.814
YDR146C	SWI5	NaN	NaN	226	0	2129	5	NaN	NaN	9	688	8	21.1461	NaN	-10	0.68	1.21	NaN	NaN
YDR147W	EKI1	509	154	19	217	1604	5	NaN	NaN	8	3420	NaN	30.8659	37	-20.7	0.78	0.71	NaN	NaN
YDR148C	KGD2	NaN	204	128	158	1391	3	0	NaN	9	7970	30	42.4461	51	-9.11	1.33	6.49	26.45	-0.557
YDR149C	Non	NaN	NaN	NaN	NaN	707	0	NaN	NaN	0	NaN	22	NaN	NaN	NaN	0.95	NaN	NaN	NaN
YDR150W	NUM1	NaN	NaN	50	131	8246	3	NaN	NaN	1	NaN	NaN	31.1905	NaN	-18.7	1.49	0.64	23.975	-1.438
YDR151C	Non	391	123	12	NaN	977	2	NaN	NaN	12	NaN	14	42.2837	NaN	-12.6	NaN	1.08	NaN	NaN
YDR152W	GIR2	508	31	37	107	797	2	NaN	0.058154	7	10300	NaN	20.965	39	-17	NaN	4.25	14.985	-1.243
YDR153C	ENT5	296	89	109	93	1235	0	NaN	0.044216	8	8100	NaN	37.4631	21	-5.5	NaN	4.04	15.93	-1.165
YDR154C	Non	NaN	NaN	47	296	350	2	NaN	NaN	7	NaN	30	NaN	NaN	NaN	NaN	NaN	NaN	NaN
YDR155C	CPR1	394	36	85	NaN	488	2	NaN	NaN	8	86000	34	36.0258	300	-7.44	NaN	NaN	12.935	0.087
YDR156W	RPA14	405	35	95	NaN	413	2	NaN	0.05258	8	3100	6	12.8794	300	-19	NaN	NaN	23.86	1.649
YDR157W	Non	NaN	NaN	1027	0	401	2	NaN	NaN	2	NaN	NaN	NaN	NaN	NaN	NaN	0.29	NaN	NaN
YDR158W	HOM2	0	22	124	220	1097	2	0	0.012452	4	18400	NaN	32.3207	105	-8	NaN	10.63	15.055	-0.384
YDR159W	SAC3	220	79	67	246	3905	0	NaN	0.138446	2	339	NaN	25.3345	35	-22.5	NaN	0.28	NaN	NaN
YDR160W	Non	246	68	59	226	2558	1	NaN	NaN	3	NaN	NaN	34.1114	NaN	-18.5	NaN	0.81	NaN	NaN
YDR161W		226	37	81	0	1163	0	NaN	0.056861	6	1630	NaN	10.6768	107	-15.5	NaN	1.69	18.76	-0.331
YDR162C	Non	NaN	121	164	0	710	0	NaN	NaN	3	521	NaN	43.0601	NaN	-8.1	1.21	2.06	NaN	NaN
YDR163W	Non	NaN	NaN	NaN	NaN	527	0	0	NaN	4	NaN	21	42.9243	NaN	-13.94	1.13	1.29	NaN	NaN
YDR164C	SEC1	504	61	90	NaN	2174	2	0	0.041613	9	639	28	37.6592	2	-14.1	1.44	0.71	NaN	NaN
YDR165W	TRM82	379	187	91	0	1334	2	0	NaN	7	5910	NaN	9.67256	26	-13.6	2.77	4.23	18.205	0.61
YDR166C	SEC5	90	54	84	0	2915	1	NaN	NaN	6	3400	42	43.9662	28	-16.2	2.05	1.36	23.09	0.648
YDR167W	TAF10	124	20	84	152	620	1	0	0.04556	4	3370	9	22.3164	300	-14.9	1.19	3.08	NaN	NaN
YDR168W	CDC37	152	23	105	28	1520	0	0	0.056995	10	10200	64	63.2269	454	-11.4	3.48	3.31	16.02	-0.88
YDR169C	STB3	NaN	367	40	437	1541	1	NaN	0.068127	8	639	22	32.7845	39	-15.2	0.86	1.06	NaN	NaN
YDR169C-A	Non	NaN	NaN	NaN	NaN	149	NaN	NaN	NaN	0	NaN	NaN	21.5309	NaN	-14.56	NaN	NaN	NaN	NaN
YDR170C	SEC7	4040	273	173	NaN	6029	0	NaN	0.045039	11	3670	29	24.0552	65	-14.43	1.77	0.77	17.63	-0.456
YDR171W	HSP42	4149	77	86	453	1127	0	NaN	NaN	8	1470	NaN	91.0186	72	-13.6	0.48	3.35	28.5	7.956
YDR172W	SUP35	453	37	178	0	2057	0	NaN	NaN	9	78900	12	17.2188	NaN	-11	3.17	22.34	12.215	-1.413
YDR173C	ARG82	293	12	73	74	1067	0	NaN	NaN	6	2720	30	152.728	367	-14.3	0.77	0.53	NaN	NaN
YDR174W	HMO1	387	18	173	130	740	0	NaN	NaN	7	19000	16	23.2489	300	-21.2	4.71	NaN	19.18	2.888
YDR175C	RSM24	154	40	211	114	959	0	0	0.079103	4	3150	8	30.5109	30	-13.1	1.19	0.72	NaN	NaN
YDR176W	NGG1	54	35	106	129	2108	0	0	0.086834	6	2470	17	20.2731	28	-11.5	1.06	0.43	NaN	NaN
YDR177W	UBC1	129	83	64	174	647	0	0	0.006305	10	8940	19	27.9475	45	-12.3	1.96	3.6	17.6	-1.304
YDR178W	SDH4	174	187	171	0	545	0	NaN	0.058634	12	7920	33	50.073	481	-17.21	1.33	11.03	NaN	NaN
YDR179C	CSN9	3	63	105	0	488	7	NaN	0.169926	1	358	28	16.6442	40	-12.2	1.42	1.73	NaN	NaN
YDR179W-A	Non	45	87	171	NaN	1391	7	NaN	0.189584	0	259	14	24.3939	24	-15.1	0.99	NaN	NaN	NaN
YDR180W	SCC2	NaN	NaN	42	64	4481	0	0	NaN	1	3310	22	20.4775	21	-23.5	1.7	0.32	NaN	NaN
YDR181C	SAS4	116	28	113	NaN	1445	0	NaN	NaN	10	768	12	30.8974	21	-14.3	1.1	NaN	NaN	NaN
YDR182W	CDC1	73	41	83	NaN	1475	0	0	0.114551	7	583	19	29.8093	6	-12.5	1.55	0.99	NaN	NaN
YDR182W-A	Non	NaN	NaN	83	114	203	NaN	NaN	NaN	0	NaN	NaN	3.53699	NaN	-18.6	NaN	NaN	NaN	NaN
YDR183C-A	Non	NaN	NaN	0	86	257	NaN	NaN	NaN	0	NaN	NaN	NaN	NaN	NaN	NaN	NaN	NaN	NaN
YDR183W	PLP1	114	34	35	NaN	692	0	NaN	0.084786	3	2250	21	32.5408	20	-12.5	0.99	1.21	NaN	NaN
YDR184C	ATC1	383	31	221	NaN	884	0	NaN	0.086935	6	846	NaN	18.0844	2	-20.3	1.43	2.97	NaN	NaN
YDR185C		185	105	7	383	539	0	NaN	0.052069	4	672	28	31.2215	25	-12.9	0.85	1.61	NaN	NaN
YDR186C		NaN	48	96	185	2633	1	NaN	NaN	4	195	NaN	50.7548	NaN	-10.2	1.64	1.49	NaN	NaN
YDR187C	Non	NaN	NaN	NaN	NaN	518	1	NaN	NaN	2	NaN	11	NaN	NaN	NaN	1.64	6.88	NaN	NaN
YDR188W	Non	NaN	48	166	121	1640	1	NaN	NaN	8	NaN	8	20.1239	NaN	-8.5	2.79	2.96	NaN	NaN
YDR189W	SLY1	121	44	90	73	2000	1	0	0.026267	6	5780	13	33.3897	32	-7.2	1.28	1.2	16.09	-1.601
YDR190C	RVB1	184	49	38	130	1391	2	0	0.01438	8	11600	12	17.3436	300	-11.8	2.31	6.48	20.735	4.15
YDR191W	HST4	NaN	NaN	109	NaN	1112	2	NaN	0.056528	2	377	NaN	24.7306	33	-18.6	0.76	0.81	NaN	NaN
YDR192C	Non	NaN	NaN	82	NaN	1292	0	NaN	0.196769	6	NaN	21	34.5774	NaN	-15.2	1.8	1.14	NaN	NaN
YDR193W		NaN	NaN	NaN	NaN	398	0	NaN	NaN	2	NaN	NaN	NaN	NaN	NaN	0.76	NaN	NaN	NaN
YDR194C	MSS116	NaN	24	132	NaN	1994	2	NaN	0.047967	13	10300	9	23.9107	162	-19.7	3.11	3.3	20.02	2.935
YDR194W-A	Non	NaN	NaN	NaN	NaN	152	NaN	NaN	NaN	0	NaN	NaN	21.345	NaN	-19.1	NaN	NaN	NaN	NaN
YDR195W	REF2	NaN	220	76	0	1601	2	NaN	NaN	6	7450	18	36.5729	NaN	-8.7	0.91	1.14	24.055	-1.03
YDR196C		144	30	73	0	725	0	NaN	NaN	10	1660	NaN	38.6473	300	-13.34	1.49	9.05	29.505	4.188
YDR197W	CBS2	122	34	55	70	1169	0	NaN	NaN	7	2140	NaN	34.7922	73	-13	1	NaN	NaN	NaN
YDR198C	Non	NaN	11	25	77	1439	0	NaN	NaN	6	768	NaN	24.2537	28	-10.5	0.79	0.54	NaN	NaN
YDR199W	Non	NaN	NaN	NaN	NaN	365	0	NaN	NaN	1	NaN	NaN	NaN	NaN	NaN	1.76	NaN	NaN	NaN
YDR200C	VPS64	80	66	108	NaN	1814	0	NaN	NaN	8	377	NaN	37.7526	29	-15.6	0.97	0.32	NaN	NaN
YDR201W	SPC19	77	39	78	NaN	497	0	NaN	0.073491	12	639	NaN	18.9644	300	-13.16	1.3	NaN	NaN	NaN
YDR202C	RAV2	NaN	NaN	56	0	1055	0	NaN	0.045085	6	2860	37	78.2428	1058	-15.7	0.89	1.31	NaN	NaN
YDR203W	Non	NaN	NaN	NaN	NaN	317	0	NaN	NaN	2	NaN	31	NaN	NaN	NaN	1.57	0.21	NaN	NaN
YDR204W	COQ4	NaN	94	108	85	1007	0	0	0.073402	12	NaN	70	NaN	NaN	-10.99	0.96	1.5	NaN	NaN
YDR205W	MSC2	85	9	100	282	2174	0	NaN	0.11222	8	1070	17	22.129	NaN	-21.5	0.74	1.16	22.42	-2.317
YDR206W	Non	282	152	216	11	2654	0	NaN	0.166958	4	NaN	15	60.0164	NaN	-16.9	0.82	0.48	NaN	NaN
YDR207C	UME6	510	77	176	0	2510	3	NaN	0.119249	8	217	17	31.8257	NaN	-17.4	0.7	0.93	NaN	NaN
YDR208W	MSS4	489	37	115	181	2339	3	NaN	NaN	8	NaN	NaN	31.8377	NaN	-9.9	1.29	0.59	NaN	NaN
YDR209C	Non	12935	177	0	0	413	0	NaN	NaN	3	NaN	25	NaN	NaN	NaN	2.02	7.15	NaN	NaN
YDR210W		0	34	184	13185	227	1	NaN	NaN	9	13100	30	36.4469	300	-14.97	2.12	NaN	22.95	2.031
YDR211W	GCD6	13185	57	166	140	2138	0	0	NaN	8	33800	11	23.064	300	-16.3	1.94	1.51	15.575	-1.066
YDR212W	Non	140	61	66	NaN	1679	0	0	0.009534	10	NaN	NaN	28.5003	NaN	-8.95	2.67	4.93	NaN	NaN
YDR213W	UPC2	NaN	NaN	242	36	2741	0	NaN	NaN	7	752	NaN	31.6674	33	-7.26	0.75	1.08	NaN	NaN
YDR214W	AHA1	36	105	92	NaN	1052	0	0	NaN	4	13900	116	25.2778	34	-13.9	1.83	3.81	16.105	0.627
YDR215C	Non	NaN	NaN	NaN	NaN	383	0	NaN	NaN	1	NaN	79	NaN	NaN	NaN	0.67	NaN	NaN	NaN
YDR216W	ADR1	NaN	64	102	396	3971	0	NaN	NaN	0	NaN	47	36.071	58	-3.96	2.45	0.28	NaN	NaN
YDR217C	RAD9	NaN	47	42	439	3929	1	NaN	0.171074	7	400	15	17.9781	300	-13.34	1.36	1.55	NaN	NaN
YDR218C	Non	NaN	NaN	NaN	NaN	1271	0	NaN	0.071662	0	NaN	NaN	27.9813	NaN	-12.8	1.21	0.27	NaN	NaN
YDR219C		NaN	122	192	NaN	1397	2	NaN	0.100173	7	1360	NaN	33.5384	53	-7.7	0.93	1.61	26.11	-1.102
YDR220C	Non	NaN	NaN	NaN	NaN	293	0	NaN	NaN	1	NaN	NaN	NaN	NaN	NaN	1.64	NaN	NaN	NaN
YDR221W		NaN	24	181	364	2108	2	0	NaN	9	9760	16	28.394	26	-22	0.94	0.71	22.59	-3.907
YDR222W		364	71	152	NaN	1247	0	NaN	0.050446	12	1010	29	54.2127	76	-15.8	1.26	0.82	NaN	NaN
YDR223W	Non	NaN	NaN	NaN	NaN	1403	1	NaN	0.309716	1	NaN	NaN	25.4427	NaN	-15.54	1.04	0.25	NaN	NaN
YDR224C	HTB1	627	35	105	NaN	395	5	NaN	NaN	9	NaN	7	18.0761	300	-4.3	26.39	73.98	NaN	NaN
YDR225W	HTA1	651	62	156	358	398	5	NaN	NaN	9	NaN	6	15.5357	NaN	-6.6	17.27	40.95	NaN	NaN
YDR226W	ADK1	358	44	129	207	668	0	NaN	NaN	7	123000	27	26.193	217	-17.1	12.9	28.03	10.705	-2.535
YDR227W	SIR4	207	81	195	0	4076	1	NaN	NaN	5	NaN	18	24.3657	NaN	-16.05	2.97	NaN	25.255	-1.62
YDR228C	PCF11	832	91	113	85	1880	1	0	0.070625	9	2800	15	62.6136	34	-17.5	0.89	0.56	NaN	NaN
YDR229W	IVY1	770	96	56	NaN	1361	1	NaN	0.077138	7	2840	10	42.7191	36	-11.8	0.96	1.02	26.845	4.744
YDR230W	Non	NaN	NaN	NaN	NaN	347	0	NaN	NaN	1	NaN	32	NaN	3	NaN	1.17	3.39	NaN	NaN
YDR231C	COX20	339	26	147	NaN	617	1	NaN	0.071979	9	NaN	12	38.0011	NaN	-29.69	1.7	3.41	NaN	NaN
YDR232W	HEM1	167	228	177	168	1646	1	NaN	NaN	13	22600	10	14.7847	NaN	-17.4	1.83	10.01	27.21	6.382
YDR233C	RTN1	627	27	76	68	887	2	NaN	0.049213	7	37100	10	17.714	300	-7.77	6.77	14.63	14.735	1.104
YDR234W	LYS4	445	251	118	NaN	2081	2	0	NaN	6	7350	12	12.4962	40	-16.8	1	7.43	22.51	4.402
YDR235W	PRP42	NaN	NaN	84	0	1634	0	NaN	NaN	9	1730	33	30.857	90	-17.3	1.31	1.58	NaN	NaN
YDR236C	FMN1	585	18	86	NaN	656	0	NaN	NaN	8	830	23	40.0035	300	-23.1	1.52	NaN	NaN	NaN
YDR237W	Non	494	143	120	142	878	0	0	NaN	8	NaN	19	25.1834	NaN	-13.62	1.2	2	NaN	NaN
YDR238C	SEC26	55	140	168	91	2921	0	NaN	NaN	7	26000	38	34.2141	NaN	-15.1	1.98	2.66	11.46	-2.97
YDR239C		216	28	46	55	2363	1	NaN	0.155423	0	155	20	39.3622	NaN	-11.3	0.7	0.4	23.295	-1.442
YDR240C	SNU56	NaN	NaN	10	216	1478	3	NaN	0.159273	5	361	30	22.0612	268	-14.1	0.9	0.65	NaN	NaN
YDR241W	Non	NaN	NaN	379	719	287	1	NaN	NaN	1	NaN	NaN	NaN	NaN	NaN	1.18	0.46	NaN	NaN
YDR242W	Non	719	271	142	0	1649	0	NaN	NaN	3	NaN	25	43.7766	NaN	-17.7	0.92	0.6	NaN	NaN
YDR243C	PRP28	153	20	0	0	1766	0	NaN	NaN	0	NaN	NaN	17.7305	31	-11.6	1.31	NaN	NaN	NaN
YDR244W	PEX5	253	26	106	236	1838	0	0	NaN	4	2070	37	49.3081	23	-9.76	1.15	0.74	NaN	NaN
YDR245W	MNN10	236	57	144	139	1181	2	6	0.05657	5	6280	14	12.8452	84	-17.5	1.86	5.52	20.67	-2.121
YDR246W	TRS23	139	24	151	NaN	659	0	NaN	NaN	7	3130	19	25.0549	NaN	-11.74	1.11	NaN	21.705	0.052
YDR246W-A	Non	NaN	NaN	NaN	NaN	200	NaN	NaN	NaN	0	NaN	NaN	31.7584	NaN	-12.1	NaN	NaN	NaN	NaN
YDR247W	VHS1	NaN	261	391	0	1385	0	NaN	NaN	13	784	50	23.6333	28	-6.1	0.69	15.49	22.46	0.042
YDR248C		192	60	75	24	581	1	1	0.044476	6	504	31	28.8916	44	-15.7	1.16	1.62	NaN	NaN
YDR249C	Non	NaN	29	90	192	1121	0	NaN	0.164333	3	NaN	NaN	23.5535	NaN	-14.2	0.87	0.61	NaN	NaN
YDR250C		NaN	NaN	NaN	NaN	275	0	NaN	NaN	0	NaN	NaN	NaN	NaN	NaN	0.83	NaN	NaN	NaN
YDR251W	PAM1	NaN	277	137	NaN	2492	0	NaN	NaN	10	300	10	31.0912	112	-7.37	0.96	2.47	NaN	NaN
YDR252W	BTT1	NaN	NaN	591	0	449	0	NaN	0.067811	6	1820	38	19.0274	262	-7.9	0.64	NaN	NaN	NaN
YDR253C	MET32	251	209	124	NaN	575	0	NaN	0.13385	2	NaN	12	24.0357	NaN	-10.01	0.91	0.2	NaN	NaN
YDR254W	CHL4	353	71	88	0	1376	0	7	NaN	1	606	NaN	39.7994	35	-14.9	0.58	0.39	NaN	NaN
YDR255C	Non	NaN	30	46	0	1265	0	0	0.047946	5	NaN	42	41.9664	NaN	-19.6	0.81	0.63	NaN	NaN
YDR256C	Non	NaN	NaN	NaN	NaN	1547	4	0	0.02445	0	623	NaN	341.6	31	-13	0.47	0.74	NaN	NaN
YDR257C	SET7	240	10	61	NaN	1484	1	0	0.118454	8	4010	94	37.6471	300	-14.2	0.89	0.95	19.695	-0.431
YDR258C	HSP78	248	19	84	240	2435	0	0	0.028299	8	2990	NaN	90.442	57	-13.4	0.74	1.78	26.84	7.467
YDR259C	Non	691	99	121	248	1151	8	NaN	NaN	3	1350	NaN	222.072	21	-11.5	0.49	0.95	NaN	NaN
YDR260C	Non	159	38	145	691	512	0	NaN	NaN	7	NaN	33	15.1634	NaN	-14.4	0.76	NaN	NaN	NaN
YDR261C	EXG2	13663	64	95	159	1688	2	NaN	NaN	5	2410	22	314.442	11	-19.93	0.99	2.39	26.685	0.366
YDR262W		13792	38	198	89	818	0	NaN	NaN	6	4850	31	66.8638	83	-8.2	0.84	4.67	22.77	-2.692
YDR263C	Non	253	3	279	0	1292	4	NaN	NaN	0	NaN	NaN	73.991	NaN	-8.8	0.57	0.31	NaN	NaN
YDR264C	AKR1	304	57	239	253	2294	0	0	NaN	8	4070	16	32.7989	90	-15.8	1.48	2.55	17.5	-0.417
YDR265W	PEX10	199	103	180	0	1013	0	NaN	0.168193	6	NaN	26	51.6308	300	-17.4	0.95	0.99	NaN	NaN
YDR266C		129	217	98	26	1919	0	NaN	0.068909	7	1910	20	23.5329	22	-12.93	1.19	1.3	21.705	-1.06
YDR267C		356	45	141	129	992	0	0	0.032753	7	5640	8	19.375	97	-15.84	0.73	2.06	NaN	NaN
YDR268W	MSW1	278	83	101	NaN	1139	0	0	0.054274	7	672	13	22.4014	300	-14.2	0.7	1.76	NaN	NaN
YDR269C	Non	NaN	NaN	NaN	NaN	323	0	NaN	NaN	1	NaN	31	NaN	NaN	NaN	0.85	NaN	NaN	NaN
YDR270W	CCC2	NaN	NaN	NaN	NaN	3014	0	0	0.082763	8	NaN	15	NaN	NaN	-20	0.65	NaN	27.1	0.48
YDR271C	Non	NaN	NaN	NaN	NaN	371	0	NaN	NaN	8	NaN	23	NaN	NaN	NaN	0.98	NaN	NaN	NaN
YDR272W	GLO2	NaN	42	54	224	824	0	NaN	0.075293	10	13700	21	32.0291	298	-6.2	1.34	2.6	17.445	-0.25
YDR273W	Non	224	64	112	NaN	1097	0	NaN	0.215513	6	NaN	90	436.717	NaN	-17	0.74	NaN	NaN	NaN
YDR274C	Non	NaN	NaN	NaN	NaN	371	1	NaN	NaN	2	NaN	NaN	NaN	NaN	NaN	1.55	0.36	NaN	NaN
YDR275W	BSC2	NaN	170	405	61	707	1	NaN	0.140686	8	922	NaN	25.2374	73	-17.45	1.88	0.68	NaN	NaN
YDR276C	PMP3	613	51	199	148	167	0	NaN	NaN	12	NaN	13	25.4607	77	-11.9	3.22	NaN	NaN	NaN
YDR277C	Non	NaN	NaN	94	613	1301	0	NaN	0.052137	9	NaN	41	27.8908	28	-15.1	0.57	1.39	NaN	NaN
YDR278C	Non	NaN	NaN	NaN	NaN	317	6	NaN	NaN	1	NaN	NaN	NaN	NaN	NaN	NaN	NaN	NaN	NaN
YDR279W	RNH202	NaN	151	12	165	1052	3	NaN	NaN	4	2340	NaN	16.0858	31	-11.09	0.96	0.7	NaN	NaN
YDR280W	RRP45	165	150	109	193	917	1	NaN	NaN	9	4800	NaN	14.6576	NaN	-12.8	1.36	2.85	19.595	1.623
YDR281C	PHM6	976	41	110	83	314	2	NaN	0.228497	13	NaN	NaN	21.5611	NaN	-10.59	1.23	NaN	NaN	NaN
YDR282C	Non	NaN	NaN	173	976	1244	6	NaN	NaN	5	NaN	31	28.1201	NaN	-21	0.79	0.3	NaN	NaN
YDR283C	GCN2	246	191	102	NaN	4979	1	0	NaN	6	279	NaN	56.819	29	-9.3	1.04	0.4	NaN	NaN
YDR284C	DPP1	NaN	266	64	246	869	2	NaN	0.060425	6	3040	26	34.7455	NaN	-13.4	1.14	1.92	NaN	NaN
YDR285W	Non	NaN	NaN	NaN	NaN	2627	2	NaN	NaN	1	391	NaN	30.6123	NaN	-15.8	0.77	0.15	NaN	NaN
YDR286C	Non	307	38	86	NaN	344	3	NaN	NaN	6	NaN	NaN	28.967	NaN	-10.8	1.57	NaN	NaN	NaN
YDR287W	Non	315	19	75	199	878	3	NaN	NaN	1	NaN	NaN	51.651	NaN	-13.2	0.48	1.1	NaN	NaN
YDR288W	NSE3	199	48	97	NaN	911	0	NaN	0.121153	7	2540	14	27.6614	22	-17.9	0.87	0.64	NaN	NaN
YDR289C	Non	NaN	NaN	NaN	NaN	1229	0	5	NaN	3	3930	10	34.9112	86	-7.4	0.89	NaN	NaN	NaN
YDR290W	Non	NaN	NaN	NaN	NaN	329	0	NaN	NaN	2	NaN	NaN	NaN	NaN	NaN	NaN	NaN	NaN	NaN
YDR291W		NaN	NaN	216	0	3233	0	NaN	NaN	5	259	19	30.9782	16	-14.9	1.16	0.75	NaN	NaN
YDR292C	Non	212	116	63	NaN	1865	2	0	NaN	6	2000	11	26.9591	49	-19.2	1.39	0.84	NaN	NaN
YDR293C	SSD1	836	199	301	212	3752	0	4	0.026458	10	1100	21	54.4563	18	-6.11	1.1	3.41	18.68	2.446
YDR294C	DPL1	306	37	32	836	1769	4	NaN	0.056537	5	13100	29	NaN	32	-16.9	0.84	2.61	17.45	-1.051
YDR295C	HDA2	411	78	52	306	2024	1	NaN	0.111458	4	1500	NaN	73.4572	41	-13.3	1.47	0.37	NaN	NaN
YDR296W	MHR1	458	55	76	524	680	1	NaN	NaN	9	2610	NaN	32.9779	1417	-14.03	0.66	NaN	20.235	1.078
YDR297W	SUR2	524	59	165	278	1049	0	0	0.029847	7	54300	8	11.2473	300	-18.12	1.37	10.08	15.995	0.388
YDR298C	ATP5	586	133	156	361	638	1	NaN	NaN	8	32400	13	27.408	300	-18.14	2.36	20.21	25.515	10.879
YDR299W	BFR2	603	54	94	37	1604	1	NaN	NaN	8	15400	7	7.6097	20	-17.8	1.83	1.49	17.105	-0.435
YDR300C	PRO1	289	143	107	113	1286	1	NaN	NaN	8	10400	12	10.3778	300	-13.9	1.63	2.26	15.49	-0.589
YDR301W	CFT1	436	18	129	34	4073	1	0	0.041577	6	639	NaN	27.5609	300	-12	1.97	0.5	NaN	NaN
YDR302W	GPI11	34	143	58	1	659	0	NaN	0.037345	10	NaN	16	16.6948	305	-11.3	1.33	1.92	15.85	-1.183
YDR303C	RSC3	167	280	110	86	2657	0	NaN	NaN	7	1750	15	27.2892	25	-8.5	0.88	0.83	NaN	NaN
YDR304C	CPR5	109	42	47	167	677	0	NaN	0.036171	9	NaN	34	50.768	NaN	-16	4.52	5.06	26.315	3.849
YDR305C	HNT2	161	14	38	109	742	0	NaN	NaN	7	1920	NaN	40.7766	126	-27	1.21	1.28	NaN	NaN
YDR306C	Non	400	153	72	161	1436	0	0	0.063051	5	NaN	NaN	22.5771	NaN	-20.59	1.5	0.86	NaN	NaN
YDR307W		554	68	141	3	1988	2	NaN	NaN	2	NaN	NaN	33.4065	29	-14.5	0.78	1.03	22.285	0.374
YDR308C	SRB7	551	30	138	0	422	1	0	0.024768	7	1390	15	12.3072	300	-9.56	1.43	NaN	NaN	NaN
YDR309C	GIC2	798	51	18	551	1151	6	NaN	NaN	9	1130	10	49.948	13	-11	1.67	NaN	30.655	4.621
YDR310C	SUM1	428	230	80	798	3188	1	NaN	0.099413	8	149	NaN	23.4078	12	-13.9	1.13	0.36	NaN	NaN
YDR311W	TFB1	641	29	92	NaN	1928	1	NaN	NaN	8	5150	NaN	29.35	35	-12.4	0.81	0.52	25.3	-2.125
YDR312W	SSF2	NaN	NaN	NaN	NaN	1361	4	NaN	NaN	12	1350	10	12.2916	50	-12.5	1.62	0.52	28.015	3.937
YDR313C	PIB1	281	66	174	NaN	860	1	NaN	NaN	4	195	26	41.9943	NaN	-14.1	0.73	2.39	NaN	NaN
YDR314C		81	72	7	281	2078	1	NaN	NaN	4	78.6	NaN	31.1859	11	-24.1	1	0.21	NaN	NaN
YDR315C	Non	NaN	NaN	77	81	845	0	NaN	NaN	8	NaN	31	32.6996	NaN	-16.2	1.01	0.78	NaN	NaN
YDR316W	OMS1	73	27	74	NaN	1415	0	NaN	NaN	8	504	20	31.176	24	-13.52	1.37	0.46	NaN	NaN
YDR317W	Non	NaN	NaN	NaN	NaN	1244	6	NaN	NaN	0	NaN	NaN	24.3728	NaN	-8	0.74	0.16	NaN	NaN
YDR318W	MCM21	NaN	154	106	0	1189	0	NaN	0.056601	4	952	NaN	24.8726	104	-14.3	1.08	1.32	NaN	NaN
YDR319C		42	137	53	0	824	0	NaN	0.104483	8	NaN	44	22.6922	44	-6.3	0.82	2.49	NaN	NaN
YDR320C	SWA2	78	47	89	42	2006	0	1	NaN	8	768	NaN	46.228	22	-25.2	0.58	1.33	22.28	0.113
YDR320C-A	DAD4	NaN	NaN	54	78	218	NaN	NaN	NaN	8	967	NaN	24.7162	NaN	-20.12	NaN	NaN	22.59	0.124
YDR320W-B	Non	NaN	NaN	2	52	137	NaN	NaN	NaN	0	NaN	NaN	NaN	NaN	NaN	NaN	NaN	NaN	NaN
YDR321W	Non	52	27	90	NaN	1145	0	NaN	0.04164	11	NaN	21	20.8479	NaN	-12.8	2.88	22.62	NaN	NaN
YDR322C-A	TIM11	NaN	33	184	NaN	290	1	NaN	NaN	10	4590	NaN	25.6236	NaN	-14.6	NaN	NaN	26.56	1.864
YDR322W	MRPL35	NaN	NaN	96	182	1103	1	0	0.078463	7	7700	NaN	23.7392	1206	-18.5	1.03	1.26	20.115	0.024
YDR323C	PEP7	NaN	NaN	NaN	NaN	1547	1	0	NaN	1	768	NaN	34.192	3	-14.9	0.8	NaN	NaN	NaN
YDR324C	UTP4	NaN	NaN	154	NaN	2330	2	NaN	NaN	6	5440	NaN	6.2874	46	-22.8	NaN	0.87	18.265	-1.09
YDR325W	YCG1	0	261	176	15	3107	2	0	NaN	0	1920	NaN	25.6519	23	-12.54	1.27	NaN	NaN	NaN
YDR326C		0	185	146	0	4316	1	NaN	0.06766	9	NaN	NaN	43.6708	NaN	-12.56	1.12	0.6	NaN	NaN
YDR327W	Non	174	57	232	0	326	1	NaN	NaN	9	NaN	NaN	NaN	NaN	NaN	2.53	71.36	NaN	NaN
YDR328C	SKP1	121	68	173	0	584	0	0	0.0179	11	NaN	29	49.8552	NaN	-12.32	2.13	9.3	16.1	-1.495
YDR329C	PEX3	155	41	63	121	1325	1	NaN	0.080854	6	1400	NaN	62.4634	2	-14.2	0.88	0.94	32.915	6.596
YDR330W	UBX5	173	41	81	NaN	1502	1	0	NaN	6	6630	NaN	60.0617	41	-12.54	0.57	1.06	23.265	-0.058
YDR331W	GPI8	NaN	NaN	69	0	1235	0	0	0.060606	7	1560	NaN	18.2894	21	-10.8	1.37	1.77	18.525	-0.903
YDR332W		0	167	128	27	2069	1	NaN	0.068583	8	172	NaN	44.7134	46	-11.4	0.71	0.31	NaN	NaN
YDR333C		360	35	192	0	2171	0	0	NaN	5	339	NaN	46.0818	19	-13.2	0.98	0.57	NaN	NaN
YDR334W	SWR1	231	78	106	224	4544	0	8	0.079719	1	656	NaN	30.9329	NaN	-6.8	1.29	NaN	NaN	NaN
YDR335W	MSN5	224	361	82	157	3674	0	NaN	NaN	5	3500	NaN	60.8608	300	-16.03	0.96	0.42	20.785	0.045
YDR336W	Non	157	11	76	157	944	0	NaN	0.19521	10	NaN	NaN	128.134	NaN	-16.8	0.86	0.82	NaN	NaN
YDR337W	MRPS28	157	50	52	29	860	0	NaN	0.052619	8	6960	13	25.2716	50	-17	1.17	2.93	NaN	NaN
YDR338C		332	119	109	41	2087	1	NaN	NaN	3	195	NaN	25.8749	18	-8.91	NaN	0.48	NaN	NaN
YDR339C	Non	176	28	34	332	569	1	0	0.013455	14	NaN	NaN	17.3302	NaN	-10.29	2.06	6.37	NaN	NaN
YDR340W	Non	NaN	NaN	157	399	302	1	NaN	NaN	2	NaN	NaN	NaN	NaN	NaN	1.19	NaN	NaN	NaN
YDR341C	Non	403	64	133	NaN	1823	1	NaN	NaN	7	20600	29	21.4019	NaN	-15.8	4.38	NaN	NaN	NaN
YDR342C	Non	NaN	NaN	123	403	1712	0	NaN	NaN	7	7350	59	69.8399	81	-8.2	2.91	NaN	NaN	NaN
YDR343C	HXT6	NaN	NaN	140	NaN	1712	4	NaN	NaN	4	NaN	56	NaN	NaN	-10.2	2.67	NaN	22.175	8.832
YDR344C		NaN	NaN	NaN	NaN	443	0	NaN	NaN	1	NaN	24	NaN	NaN	NaN	0.64	NaN	NaN	NaN
YDR345C	HXT3	2199	103	117	NaN	1703	4	NaN	NaN	9	37200	25	20.3487	300	-7.07	5.33	6.21	18.03	4.729
YDR346C	SVF1	250	158	252	2199	1445	0	NaN	NaN	6	45200	8	12.5756	55	-11.5	3.24	3.97	12.495	-2.197
YDR347W	MRP1	177	90	111	0	965	0	NaN	0.07638	6	2840	14	33.5797	44	-20.8	1.28	8.18	NaN	NaN
YDR348C		241	224	156	0	1499	0	0	0.072723	6	1480	NaN	22.1681	31	-11.1	0.84	2.62	NaN	NaN
YDR349C	YPS7	1784	90	96	241	1790	0	NaN	0.116224	8	149	NaN	33.1715	NaN	-14	0.69	4.99	NaN	NaN
YDR350C	TCM10	304	34	288	1784	1835	1	NaN	0.129617	8	NaN	NaN	54.0285	NaN	-19.5	0.59	1.02	NaN	NaN
YDR351W	Non	0	410	154	285	2594	1	NaN	0.108925	5	NaN	NaN	47.4376	NaN	-11.25	0.83	0.52	NaN	NaN
YDR352W		285	102	230	276	953	0	NaN	0.080493	6	6350	NaN	20.1775	NaN	-15.2	0.76	1.02	22.41	3.66
YDR353W	TRR1	276	39	68	324	959	0	NaN	0.023203	5	292000	15	25.3008	NaN	-18	3.46	21.86	12.76	-0.923
YDR354C-A	Non	NaN	NaN	NaN	NaN	143	NaN	NaN	NaN	0	NaN	NaN	NaN	NaN	NaN	NaN	NaN	NaN	NaN
YDR354W	TRP4	324	97	64	NaN	1142	0	0	0.068553	6	1760	9	18.5846	24	-8.91	0.85	1.43	26.785	3.994
YDR355C	Non	NaN	NaN	NaN	NaN	302	0	NaN	NaN	3	NaN	NaN	NaN	NaN	NaN	NaN	NaN	NaN	NaN
YDR356W	SPC110	NaN	NaN	54	129	2834	1	NaN	0.085414	8	279	15	19.9138	36	-14.9	1.44	0.37	NaN	NaN
YDR357C		254	75	38	NaN	368	0	NaN	0.076523	11	589	NaN	29.2791	22	-15.7	1.88	8.43	NaN	NaN
YDR358W	GGA1	404	50	163	NaN	1673	0	NaN	0.128429	6	656	88	111.753	NaN	-9.4	0.58	0.49	28.55	2.784
YDR359C	Non	NaN	NaN	NaN	NaN	2948	0	5	NaN	6	NaN	12	22.2899	NaN	-14.52	0.66	0.71	NaN	NaN
YDR360W	Non	NaN	NaN	NaN	NaN	386	0	NaN	NaN	0	NaN	NaN	NaN	NaN	NaN	0.8	NaN	NaN	NaN
YDR361C	BCP1	329	33	231	NaN	851	1	0	0.042391	8	4590	8	8.84332	169	-15.1	2.66	6.26	16.86	-0.705
YDR362C	TFC6	0	112	54	329	2018	0	0	NaN	5	1130	NaN	29.2571	11	-11	0.55	0.39	NaN	NaN
YDR363W	ESC2	272	160	925	627	1370	0	NaN	NaN	9	1890	NaN	22.7276	NaN	-15.8	1.16	1.13	NaN	NaN
YDR363W-A	SEM1	627	23	76	327	269	NaN	NaN	NaN	7	5590	NaN	27.7499	37	-14.39	NaN	NaN	12.755	-2.324
YDR364C	CDC40	178	43	114	309	1367	0	0	0.084695	2	1630	NaN	29.9942	38	-16.82	1.02	0.98	NaN	NaN
YDR365C	ESF1	NaN	134	66	178	1886	0	NaN	NaN	10	656	9	10.5086	2	-15	3.04	1.52	26.365	9.524
YDR366C	Non	NaN	NaN	NaN	NaN	398	3	NaN	NaN	2	NaN	56	21.6044	NaN	-17.3	3.37	0.22	NaN	NaN
YDR367W		NaN	90	29	190	766	0	NaN	NaN	10	3420	23	16.0666	173	-8.8	1.77	NaN	19.9	0.951
YDR368W	YPR1	190	71	164	0	938	3	NaN	0.030692	10	14100	44	57.5582	74	-8.12	2.11	7.59	19.54	2.148
YDR369C	XRS2	115	30	96	7	2564	0	NaN	0.242488	1	358	NaN	32.1283	NaN	-11.68	0.42	0.18	NaN	NaN
YDR370C		NaN	NaN	57	115	1328	1	NaN	NaN	8	1040	NaN	30.604	54	-19.6	0.92	1	NaN	NaN
YDR371C-A	Non	NaN	NaN	NaN	NaN	104	NaN	NaN	NaN	0	NaN	NaN	NaN	NaN	NaN	NaN	NaN	NaN	NaN
YDR371W	CTS2	205	41	99	NaN	1535	1	NaN	NaN	8	3050	23	66.3485	62	-23	0.66	0.55	NaN	NaN
YDR372C	VPS74	266	250	122	1	1037	5	1	0.026215	6	1850	NaN	35.2814	127	-7.06	1.84	2.97	18.635	-0.497
YDR373W	FRQ1	427	61	94	NaN	572	5	NaN	0.007621	7	7160	22	42.3432	34	-20.51	2.16	NaN	25.005	3.053
YDR374C	Non	NaN	NaN	62	20	920	0	NaN	0.080566	2	NaN	NaN	23.4738	NaN	-19.61	1.14	NaN	NaN	NaN
YDR374W-A	Non	260	41	166	0	269	NaN	NaN	NaN	0	NaN	NaN	NaN	NaN	NaN	NaN	NaN	NaN	NaN
YDR375C	BCS1	236	13	33	66	1370	1	NaN	0.029928	6	1990	NaN	24.083	NaN	-12.4	0.64	0.78	NaN	NaN
YDR376W	ARH1	212	41	37	195	1481	1	0	NaN	11	1600	NaN	33.2926	78	-10.6	1.27	1.3	NaN	NaN
YDR377W	ATP17	195	76	405	17	305	3	NaN	NaN	9	14600	17	25.0659	50	-17.1	2.75	NaN	27.135	7.688
YDR378C	Non	490	11	184	173	260	1	NaN	NaN	9	NaN	NaN	18.9479	NaN	-16.4	1.77	NaN	NaN	NaN
YDR379C-A		464	114	142	0	239	NaN	0	NaN	8	861	NaN	66.0244	11	-10.4	NaN	NaN	NaN	NaN
YDR379W	RGA2	279	95	57	0	3029	1	NaN	NaN	8	254	20	31.6793	300	-12.1	0.82	0.34	NaN	NaN
YDR380W	ARO10	413	146	123	226	1907	1	NaN	NaN	3	6560	NaN	3.4369	30	-11.9	5.11	27.94	NaN	NaN
YDR381C-A	Non	427	68	107	117	538	NaN	NaN	NaN	9	NaN	NaN	39.7594	NaN	-14.8	NaN	NaN	NaN	NaN
YDR381W	YRA1	226	84	193	47	1446	1	NaN	NaN	15	NaN	NaN	12.3991	NaN	-7.47	5.63	14.79	NaN	NaN
YDR382W	RPP2B	469	66	147	0	332	1	NaN	NaN	9	602000	24	28.9974	300	-11	32.16	NaN	10.215	-2.428
YDR383C	Non	323	56	50	20	716	0	NaN	0.077558	9	NaN	NaN	35.7383	NaN	-10	1.11	1.68	NaN	NaN
YDR384C	ATO3	965	81	149	323	827	2	NaN	0.024166	6	NaN	21	31.9395	36	-10.8	1.41	8.84	24.145	3.361
YDR385W	EFT2	1022	28	153	NaN	2528	2	NaN	0.108206	6	78100	34	25.8411	300	-5.1	23.36	NaN	14.545	1.956
YDR386W	Non	NaN	NaN	99	0	1898	1	3	0.081226	0	300	NaN	33.4842	20	-16.5	0.87	NaN	NaN	NaN
YDR387C	Non	105	137	132	NaN	1667	0	NaN	NaN	10	NaN	28	42.8945	NaN	-12.8	0.54	1.06	NaN	NaN
YDR388W	RVS167	190	43	123	526	1448	0	19	0.068271	6	14600	51	91.2097	41	-15.7	1.96	3.79	16.07	-0.878
YDR389W	SAC7	526	254	168	248	1964	0	NaN	NaN	6	1420	NaN	19.4711	16	-6.95	1.48	1.95	21.145	-2.826
YDR390C	UBA2	417	20	54	128	1910	0	0	NaN	4	18800	10	25.5018	47	-14.8	0.93	1.79	22.285	-2.369
YDR391C		494	15	74	417	698	0	NaN	0.102655	7	6020	NaN	70.1344	40	-11.1	0.93	1.79	30.93	3.787
YDR392W	SPT3	442	124	131	NaN	1013	0	1	0.015022	5	1710	NaN	37.3396	329	-21.6	0.8	0.9	NaN	NaN
YDR393W	Non	NaN	NaN	106	212	1370	1	1	0.117632	8	279	14	25.8279	NaN	-24	0.77	1.35	NaN	NaN
YDR394W	RPT3	212	92	88	163	1286	0	0	NaN	6	NaN	14	48.8313	NaN	-12.57	1.95	6.11	22.42	0.709
YDR395W	SXM1	163	106	93	NaN	2834	0	NaN	NaN	6	16300	25	24.9448	196	-15.48	1.47	19.93	16.92	0.274
YDR396W	Non	NaN	NaN	NaN	NaN	500	0	NaN	NaN	1	NaN	NaN	NaN	NaN	NaN	2.79	4.88	NaN	NaN
YDR397C	NCB2	430	51	81	NaN	532	1	0	NaN	10	2950	NaN	10.6587	99	-21.36	2.5	5.05	17.25	-0.907
YDR398W	UTP5	330	162	92	518	1931	1	0	0.059946	9	33100	8	7.58705	NaN	-19.2	1.49	2.53	16.35	-0.89
YDR399W	HPT1	518	56	114	10	665	0	NaN	0.020135	10	36500	NaN	13.4366	300	-14.1	4.34	NaN	13.44	-0.817
YDR400W	URH1	10	206	151	NaN	1022	0	NaN	0.06273	8	NaN	NaN	22.5652	106	-22.9	1.6	3.09	23.335	-1.361
YDR401W	Non	NaN	NaN	NaN	NaN	563	0	NaN	NaN	1	NaN	95	NaN	NaN	NaN	0.97	0.16	NaN	NaN
YDR402C	Non	NaN	NaN	NaN	NaN	1469	1	NaN	0.07451	0	NaN	NaN	30.978	NaN	-14.7	0.99	0.18	NaN	NaN
YDR403W	Non	NaN	NaN	NaN	NaN	1610	1	NaN	NaN	2	NaN	54	25.8102	NaN	-15.1	0.42	0.31	NaN	NaN
YDR404C	RPB7	145	194	125	NaN	515	1	NaN	NaN	9	6420	11	22.1619	35	-14.1	1.17	NaN	NaN	NaN
YDR405W	MRP20	301	51	138	NaN	791	1	0	NaN	11	2170	NaN	41.2963	5525	-7	1.09	1.55	22.235	-0.428
YDR406W	Non	NaN	NaN	NaN	NaN	4589	0	NaN	NaN	7	NaN	37	53.5361	NaN	-4.9	1.12	2.34	NaN	NaN
YDR406W-A	Non	NaN	NaN	NaN	NaN	245	NaN	NaN	NaN	0	NaN	NaN	NaN	NaN	NaN	NaN	NaN	NaN	NaN
YDR407C	TRS120	NaN	NaN	41	NaN	3869	0	0	NaN	9	259	15	53.8984	300	-18.3	0.64	NaN	NaN	NaN
YDR408C	ADE8	NaN	58	144	NaN	644	1	NaN	0.046715	6	3910	12	25.4332	346	-18.2	1.36	4.62	17.25	0.077
YDR409W	SIZ1	NaN	NaN	NaN	NaN	2714	1	NaN	NaN	2	149	32	33.426	7	-22.6	1.13	0.43	NaN	NaN
YDR410C	STE14	206	34	1	NaN	719	1	0	0.083767	13	2690	NaN	20.6536	249	-13.7	1.18	2.8	NaN	NaN
YDR411C	DFM1	105	51	38	206	1025	1	NaN	NaN	14	NaN	16	60.2598	82	-9.2	0.74	3.51	22.74	-0.83
YDR412W		225	36	143	NaN	707	1	NaN	NaN	10	2950	NaN	6.32482	82	-17.2	1.54	NaN	21.525	-0.989
YDR413C	Non	NaN	NaN	NaN	NaN	575	0	NaN	NaN	2	NaN	7	NaN	NaN	NaN	1.83	NaN	NaN	NaN
YDR414C	ERD1	52	161	138	NaN	1088	0	NaN	NaN	7	NaN	NaN	23.7131	NaN	-10.4	1.05	2.98	NaN	NaN
YDR415C	Non	205	46	138	52	1124	1	NaN	NaN	3	NaN	14	20.917	NaN	-13.3	1.75	0.86	NaN	NaN
YDR416W	SYF1	72	61	20	NaN	2579	1	NaN	NaN	1	2170	NaN	30.407	26	-12.32	1.92	NaN	NaN	NaN
YDR417C	Non	NaN	NaN	0	483	371	1	NaN	NaN	2	NaN	26	NaN	NaN	NaN	31.47	111.37	NaN	NaN
YDR418W	RPL12B	NaN	NaN	102	NaN	497	3	NaN	NaN	7	50300	23	22.7119	4849	-6.44	53.12	NaN	9.875	-2.996
YDR419W	RAD30	NaN	NaN	342	822	1898	1	NaN	NaN	7	1860	NaN	23.3936	61	-14.72	0.68	0.62	NaN	NaN
YDR420W	Non	822	31	142	NaN	5408	1	NaN	NaN	4	NaN	NaN	16.994	NaN	-12.51	1.77	2.54	NaN	NaN
YDR421W	ARO80	NaN	NaN	95	161	2852	1	NaN	NaN	0	319	26	35.0575	4	-16.3	0.71	0.94	NaN	NaN
YDR422C	SIP1	43	178	0	NaN	2447	1	NaN	NaN	8	623	19	38.0026	23	-14.7	0.71	2.81	NaN	NaN
YDR423C	CAD1	74	1	52	43	1229	0	NaN	NaN	10	623	12	35.382	26	-8.3	0.86	1.24	NaN	NaN
YDR424C	DYN2	NaN	16	37	74	454	0	NaN	NaN	11	1310	NaN	33.4995	10	-10.8	1.2	NaN	NaN	NaN
YDR425W	SNX41	NaN	NaN	NaN	NaN	1877	0	NaN	NaN	1	1800	NaN	54.05	54	-10.64	0.78	0.95	NaN	NaN
YDR426C	Non	NaN	NaN	NaN	NaN	377	0	NaN	NaN	1	NaN	NaN	NaN	NaN	NaN	0.94	1.01	NaN	NaN
YDR427W	RPN9	NaN	32	99	0	1181	0	0	0.032084	8	12400	19	38.6132	116	-11.07	2.5	10.43	14.18	-0.826
YDR428C	Non	125	35	701	0	785	0	NaN	0.114994	9	NaN	NaN	26.1798	NaN	-14	1.05	1.08	NaN	NaN
YDR429C	TIF35	155	18	78	125	824	0	0	0.020148	8	NaN	8	14.7654	NaN	-15.6	5.73	19.41	NaN	NaN
YDR430C	CYM1	NaN	NaN	27	155	2969	0	NaN	NaN	10	6140	31	50.4917	NaN	-15.9	NaN	1.7	21.875	0.164
YDR431W	Non	NaN	NaN	NaN	NaN	311	0	NaN	NaN	5	NaN	NaN	NaN	NaN	NaN	1.19	NaN	NaN	NaN
YDR432W	NPL3	NaN	NaN	NaN	NaN	1244	0	0	0.026947	6	78700	28	31.9356	NaN	-9.25	3.23	13.66	12.14	-0.976
YDR433W	Non	NaN	NaN	225	875	440	0	NaN	NaN	5	NaN	34	NaN	NaN	NaN	4.34	65.14	NaN	NaN
YDR434W	GPI17	875	97	117	0	1604	2	NaN	0.051569	5	7520	NaN	32.0204	83	-14.91	1	2.86	22.105	1.99
YDR435C	Non	685	26	140	0	986	0	0	0.105215	6	NaN	21	31.4422	NaN	-14.84	0.62	3.49	NaN	NaN
YDR436W	PPZ2	481	231	141	NaN	2132	0	NaN	0.075069	3	189	NaN	140.678	43	-11.1	0.46	0.3	NaN	NaN
YDR437W		NaN	NaN	183	43	422	0	NaN	0.069351	10	752	NaN	23.7554	300	-15.5	0.6	0.64	NaN	NaN
YDR438W	Non	43	274	84	0	1112	0	NaN	0.139829	2	NaN	NaN	26.6698	NaN	-6.44	NaN	0.72	NaN	NaN
YDR439W	LRS4	0	242	441	1257	1043	0	NaN	NaN	5	1390	NaN	28.1899	38	-16.3	0.65	0.65	NaN	NaN
YDR440W	DOT1	1257	76	82	0	1748	0	NaN	0.123449	7	2160	10	10.7843	63	-24.96	NaN	NaN	NaN	NaN
YDR441C	APT2	NaN	216	99	101	545	9	NaN	0.087401	12	937	8	14.9009	28	-13.4	1.25	4.11	24.14	0.273
YDR442W	Non	NaN	NaN	NaN	NaN	392	9	NaN	NaN	0	NaN	NaN	NaN	NaN	NaN	NaN	1.54	NaN	NaN
YDR443C	SSN2	NaN	NaN	NaN	NaN	4262	0	NaN	0.050195	8	NaN	15	36.8706	NaN	-14.2	1.62	0.49	NaN	NaN
YDR444W		NaN	NaN	NaN	NaN	2063	0	NaN	0.079633	3	2070	NaN	21.3522	4	-15.4	0	0.54	NaN	NaN
YDR445C	Non	NaN	NaN	NaN	NaN	407	0	NaN	NaN	4	NaN	46	NaN	NaN	NaN	1.51	0.18	NaN	NaN
YDR446W	Non	NaN	NaN	134	44	908	0	NaN	0.11645	1	NaN	NaN	21.6647	NaN	-3.7	0	0.18	NaN	NaN
YDR447C	RPS17B	349	18	97	NaN	724	1	NaN	NaN	12	30500	28	21.8059	140	-9.8	19.44	273.34	12.245	-0.736
YDR448W	ADA2	358	57	145	16	1304	1	NaN	0.020231	6	1720	14	33.2875	59	-9.04	NaN	NaN	24.58	-2.563
YDR449C	UTP6	852	50	109	45	1322	5	0	0.038515	8	7520	5	6.80661	34	-11.94	1.91	2.36	18.005	-0.33
YDR450W	RPS18A	889	23	119	108	875	5	NaN	NaN	12	48100	22	27.232	63	-19.8	10.25	169.63	20.17	-0.415
YDR451C	YHP1	563	95	148	151	1061	7	NaN	0.122125	9	NaN	9	29.0309	3	-10.6	0.96	1.04	NaN	NaN
YDR452W	PPN1	398	151	39	72	2024	7	1	0.088	10	319	12	34.4633	9	-18.78	1.53	2.87	NaN	NaN
YDR453C	TSA2	465	59	66	0	590	1	NaN	NaN	11	4820	37	79.9876	149	-10.93	1.25	0.64	33.77	11.399
YDR454C	GUK1	NaN	38	78	465	563	1	0	0.03442	6	20500	NaN	33.6466	300	-12.3	6.83	NaN	14.39	-1.13
YDR455C	Non	NaN	NaN	NaN	NaN	308	0	NaN	NaN	0	NaN	23	NaN	NaN	NaN	1.41	0.45	NaN	NaN
YDR456W	NHX1	NaN	NaN	73	196	1901	1	0	0.032789	7	521	12	31.3144	147	-15	1	4.58	22.66	-0.516
YDR457W	TOM1	196	135	73	355	9806	0	0	NaN	8	358	NaN	32.7069	46	-11	1.34	1.1	NaN	NaN
YDR458C		71	31	179	145	1991	0	NaN	0.148332	2	1250	17	24.5357	28	-12.9	1.2	0.7	NaN	NaN
YDR459C	Non	147	76	171	71	1124	0	NaN	0.143377	7	NaN	26	27.7537	NaN	-21.3	0.82	1.5	NaN	NaN
YDR460W	TFB3	79	118	145	238	965	0	0	NaN	8	3050	14	27.6025	82	-18.4	0.99	1.15	NaN	NaN
YDR461C-A	Non	163	20	142	79	242	NaN	NaN	NaN	0	NaN	NaN	NaN	NaN	NaN	NaN	NaN	NaN	NaN
YDR461W	MFA1	238	17	147	71	110	2	NaN	NaN	9	28900	NaN	39.8893	93	-10.1	1.46	NaN	27.62	13.68
YDR462W	MRPL28	127	38	124	160	443	0	NaN	NaN	9	6280	23	58.0354	8	-18.27	1.27	4.54	20.94	0.503
YDR463W	STP1	160	16	189	248	1559	3	NaN	0.099586	7	1310	7	38.5304	23	-8.9	1.26	0.8	NaN	NaN
YDR464C-A	Non	NaN	NaN	NaN	NaN	188	NaN	NaN	NaN	0	NaN	NaN	NaN	NaN	NaN	NaN	NaN	NaN	NaN
YDR464W	SPP41	248	60	354	NaN	4307	0	NaN	0.129055	6	NaN	NaN	16.7445	NaN	-11.1	1.38	0.48	NaN	NaN
YDR465C	RMT2	461	45	136	0	1238	1	0	0.088658	8	1600	12	9.74603	69	-15.3	1.8	NaN	21.9	1.832
YDR466W	Non	314	97	41	NaN	2696	1	NaN	0.14231	7	NaN	NaN	36.5735	NaN	-20.6	0.8	0.51	NaN	NaN
YDR467C	Non	NaN	NaN	NaN	NaN	326	0	NaN	NaN	1	NaN	29	NaN	NaN	NaN	1.43	0.75	NaN	NaN
YDR468C	Non	99	147	53	NaN	674	1	NaN	0.047167	6	NaN	19	22.5747	NaN	-10.82	1.51	2.18	NaN	NaN
YDR469W	SDC1	239	23	69	NaN	527	1	NaN	0.259315	10	937	NaN	15.0909	179	-15.3	1.72	7.55	NaN	NaN
YDR470C	Non	NaN	NaN	NaN	NaN	1508	3	NaN	NaN	9	NaN	NaN	31.2888	NaN	-21.4	1.15	1.09	NaN	NaN
YDR471W	RPL27B	NaN	20	119	256	794	3	NaN	NaN	9	22900	16	11.0734	NaN	-14.3	32.21	56.9	12.38	-0.939
YDR472W	TRS31	256	383	125	108	851	2	NaN	NaN	7	8350	34	19.6691	NaN	-10.7	1.43	NaN	22.26	0.39
YDR473C	PRP3	1483	39	150	0	1409	5	0	NaN	3	432	NaN	21.4228	NaN	-14.05	1.1	NaN	NaN	NaN
YDR475C	Non	105	73	88	1483	2630	0	NaN	NaN	6	NaN	NaN	39.0797	NaN	-11.9	0.76	0.62	NaN	NaN
YDR476C		1106	8	181	105	674	0	NaN	0.077404	9	2120	14	28.2046	50	-19.9	0.83	5.04	27.62	4.113
YDR477W	SNF1	814	251	132	154	1901	0	0	0.023405	8	589	18	31.6764	34	-14.99	0.84	3.27	17.44	-1.139
YDR478W	SNM1	154	15	67	NaN	596	0	NaN	0.164714	5	172	17	17.7736	75	-10.66	0.87	0.9	NaN	NaN
YDR479C	PEX29	NaN	NaN	NaN	NaN	1664	0	NaN	0.067169	5	5040	44	90.5216	52	-19.29	0.59	0.29	NaN	NaN
YDR480W	DIG2	NaN	282	326	NaN	971	0	NaN	0.181133	4	1310	15	23.2448	40	-19.9	0.96	0.41	NaN	NaN
YDR481C	PHO8	NaN	NaN	86	0	1700	1	0	0.067867	9	3060	20	37.0339	3	-13.39	1.41	7.53	NaN	NaN
YDR482C	CWC21	94	111	169	NaN	407	0	0	0.114335	5	556	13	20.0067	2	-21.9	0.93	4.78	25.03	-1.59
YDR483W	KRE2	83	67	114	NaN	1328	0	NaN	0.087194	5	13000	31	31.564	2	-16.7	4.33	15.42	22.215	2.261
YDR484W	VPS52	NaN	NaN	96	NaN	1925	0	0	0.05559	5	3130	NaN	39.0448	29	-6	0.98	0.37	NaN	NaN
YDR485C	VPS72	NaN	NaN	234	NaN	2387	0	NaN	0.144645	9	358	NaN	33.2414	1855	-15	1.2	0.5	NaN	NaN
YDR486C	VPS60	126	28	124	NaN	689	0	0	0.016905	8	2110	18	32.1488	191	-10.2	1.38	2.21	24.035	2.165
YDR487C	RIB3	0	57	80	126	626	0	0	0.022631	11	5460	17	24.0094	20	-14.4	2.6	19.93	17.745	0.824
YDR488C	Non	NaN	NaN	824	0	1601	0	NaN	NaN	10	752	12	53.8112	55	-12.9	0.38	0.46	NaN	NaN
YDR489W	Non	NaN	NaN	NaN	NaN	884	0	0	0.042619	5	NaN	12	19.6874	NaN	-15.7	0.79	0.89	NaN	NaN
YDR490C	Non	NaN	96	531	NaN	2300	1	NaN	0.139393	6	NaN	NaN	40.0492	13	-21	0.59	0.12	NaN	NaN
YDR491C	Non	NaN	NaN	NaN	NaN	491	0	NaN	NaN	2	NaN	13	NaN	NaN	NaN	1.3	NaN	NaN	NaN
YDR492W	IZH1	NaN	156	78	180	950	1	NaN	0.041967	9	NaN	NaN	10.9128	49	-10.3	0.96	6.62	NaN	NaN
YDR493W	FMP36	180	85	103	183	371	0	NaN	0.074421	10	279	17	25.0504	210	-13.6	0.89	1.76	NaN	NaN
YDR494W	Non	183	56	74	NaN	1085	1	NaN	0.131634	8	NaN	7	32.2731	NaN	-8.4	0.97	NaN	NaN	NaN
YDR495C	VPS3	NaN	NaN	NaN	NaN	3035	5	NaN	0.135499	2	2270	NaN	46.0786	54	-12.3	0.7	0.42	NaN	NaN
YDR496C	PUF6	187	38	48	NaN	1970	0	0	NaN	10	21500	6	4.39377	NaN	-15.54	3.03	2.56	14.9	-0.767
YDR497C	ITR1	258	76	85	187	1754	3	NaN	0.036901	7	NaN	NaN	21.952	59	-15.99	1.75	11.08	20.075	3.228
YDR498C	SEC20	688	32	42	258	1151	1	NaN	0.11266	5	4910	10	26.8032	39	-12.44	0.86	0.97	NaN	NaN
YDR499W	LCD1	748	46	116	1	2243	1	NaN	NaN	1	606	NaN	40.2515	14	-11.01	0.59	1.7	NaN	NaN
YDR500C	RPL37B	0	8	67	12	655	8	NaN	NaN	11	19700	22	29.4113	53	-12.3	2.26	137.97	11.705	-1.822
YDR501W	Non	NaN	NaN	1461	0	1565	8	NaN	NaN	2	NaN	NaN	23.6296	NaN	-14.7	0.63	NaN	NaN	NaN
YDR502C	SAM2	388	32	271	NaN	1154	0	NaN	0.00883	6	22000	16	37.5534	NaN	-8.7	4.78	6.34	21.4	6.907
YDR503C	LPP1	216	23	158	388	824	1	NaN	0.055655	8	300	NaN	41.0866	NaN	-17.9	0.72	1.37	NaN	NaN
YDR504C	Non	NaN	NaN	206	216	383	1	NaN	NaN	9	NaN	51	78.2097	NaN	-13.32	1.96	4.37	NaN	NaN
YDR505C	PSP1	NaN	NaN	NaN	NaN	2525	1	NaN	0.082962	9	259	NaN	34.0023	21	-10.7	0.71	1.27	22.47	-2.943
YDR506C	Non	NaN	NaN	3	NaN	1826	0	NaN	NaN	1	589	NaN	19.9455	10	-19.8	0.31	0.16	NaN	NaN
YDR507C	GIN4	347	109	157	NaN	3428	3	NaN	NaN	7	736	NaN	18.2368	NaN	-11.4	1.23	0.84	22.255	1.163
YDR508C	GNP1	NaN	130	211	347	1991	5	NaN	NaN	10	10600	NaN	29.6877	NaN	-18	1.8	6.65	11.915	-1.716
YDR509W	Non	NaN	NaN	NaN	NaN	347	3	NaN	NaN	1	NaN	NaN	NaN	NaN	NaN	1.71	NaN	NaN	NaN
YDR510C-A	Non	NaN	NaN	NaN	NaN	116	NaN	NaN	NaN	0	NaN	NaN	NaN	NaN	NaN	NaN	NaN	NaN	NaN
YDR510W	SMT3	NaN	69	133	NaN	305	5	NaN	NaN	7	2940	19	32.6163	7	-16.4	5.31	13.44	12.16	-2.673
YDR511W	ACN9	NaN	5	84	NaN	401	0	0	0.074836	10	195	33	81.7346	27	-10.4	1.12	NaN	NaN	NaN
YDR512C	Non	NaN	NaN	34	43	563	0	0	NaN	2	NaN	20	22.8671	NaN	-15.1	1.06	0.29	NaN	NaN
YDR513W	TTR1	NaN	NaN	102	0	431	0	NaN	NaN	8	31400	71	54.4092	300	-15.8	2.52	0.17	26.37	-1.202
YDR514C		271	62	71	NaN	1451	0	NaN	0.08931	6	125	22	17.5617	35	-15.2	0.52	0.66	NaN	NaN
YDR515W	SLF1	272	87	97	7	1343	0	NaN	0.195312	2	861	NaN	31.2817	24	-12.4	0.63	1.41	22.865	0.563
YDR516C	EMI2	558	98	93	22	1502	0	NaN	0.011675	6	10600	NaN	64.4406	31	-14.2	0.6	2.35	34.995	10.258
YDR517W	GRH1	525	145	107	125	1118	0	0	0.07733	7	2730	25	37.4138	61	-17.7	1.17	2.86	16.865	-1.052
YDR518W	Non	125	19	51	166	1553	0	NaN	0.071956	7	NaN	NaN	29.8615	NaN	-8.31	1.27	2.2	NaN	NaN
YDR519W	FPR2	166	47	227	0	407	0	NaN	0.062623	9	5400	23	18.5053	300	-17.8	1.59	6.39	NaN	NaN
YDR520C		NaN	88	156	50	2318	2	NaN	0.092198	4	937	NaN	24.2907	16	-12.3	0.57	0.26	NaN	NaN
YDR521W	Non	NaN	NaN	NaN	NaN	335	0	NaN	NaN	1	NaN	NaN	NaN	NaN	NaN	NaN	0.19	NaN	NaN
YDR522C	Non	NaN	NaN	NaN	NaN	1508	6	NaN	NaN	1	238	24	21.6399	NaN	-17.8	NaN	0.26	NaN	NaN
YDR523C	SPS1	NaN	NaN	NaN	NaN	1472	4	NaN	NaN	1	NaN	NaN	59.0288	NaN	-13.4	0.51	0.17	NaN	NaN
YDR524C	AGE1	310	57	271	NaN	1448	2	NaN	0.235264	5	396	NaN	25.2473	NaN	-20.8	0.82	2.11	23.25	0.687
YDR524C-A	Non	NaN	NaN	43	6	119	NaN	NaN	NaN	0	NaN	NaN	NaN	NaN	NaN	NaN	NaN	NaN	NaN
YDR524C-B	Non	6	24	136	0	200	NaN	NaN	NaN	6	NaN	NaN	24.5774	NaN	-7.4	NaN	NaN	NaN	NaN
YDR524W-C	Non	16	126	46	36	89	NaN	NaN	NaN	0	NaN	NaN	NaN	NaN	NaN	NaN	NaN	NaN	NaN
YDR525W	Non	NaN	NaN	NaN	NaN	329	2	NaN	NaN	12	NaN	66	NaN	NaN	NaN	1.14	NaN	NaN	NaN
YDR525W-A	SNA2	NaN	76	229	NaN	239	NaN	NaN	NaN	14	20400	NaN	13.2656	224	-14.1	NaN	NaN	14.955	0.156
YDR526C	Non	NaN	NaN	144	20	470	6	NaN	NaN	1	NaN	14	NaN	NaN	NaN	1.77	3.6	NaN	NaN
YDR527W	RBA50	NaN	NaN	122	2031	1319	0	0	0.070158	5	688	NaN	15.5465	61	-13.8	2	1.38	22.45	0.305
YDR528W	HLR1	2031	20	106	156	1271	1	NaN	0.117129	10	259	14	27.379	55	-7	0.88	0.82	NaN	NaN
YDR529C	QCR7	127	46	170	118	383	2	0	0.02847	10	10100	28	45.0594	NaN	-11.3	3.98	14.51	22.775	7.238
YDR530C	APA2	349	32	70	127	977	0	NaN	0.114983	9	1770	36	42.8671	36	-15.53	1.13	0.88	NaN	NaN
YDR531W		351	43	83	0	1103	0	0	0.039926	4	6190	NaN	34.7974	NaN	-12	1.81	2.81	22.615	-3.151
YDR532C		798	47	17	1	1157	0	NaN	0.109782	4	377	29	27.2167	145	-5.8	0.88	NaN	NaN	NaN
YDR533C	HSP31	NaN	58	49	798	713	1	NaN	NaN	9	358	62	111.283	300	-6.4	1.17	3.5	NaN	NaN
YDR534C	Non	NaN	NaN	NaN	NaN	1586	0	NaN	NaN	4	NaN	26	36.5614	NaN	-5.6	0.64	3.72	NaN	NaN
YDR535C	Non	NaN	NaN	NaN	NaN	756	2	NaN	NaN	3	NaN	NaN	NaN	NaN	NaN	NaN	0.35	NaN	NaN
YDR536W	Non	NaN	NaN	NaN	NaN	1709	2	NaN	NaN	2	NaN	26	21.7841	NaN	-15	0.39	0.27	NaN	NaN
YDR537C	Non	0	36	34	NaN	605	0	NaN	NaN	0	NaN	NaN	NaN	NaN	NaN	0.56	1.5	NaN	NaN
YDR538W	PAD1	NaN	NaN	211	159	728	0	NaN	0.079071	5	1750	NaN	16.9514	27	-20.7	0.96	1.46	NaN	NaN
YDR539W		159	94	69	3358	1511	0	NaN	NaN	10	861	16	28.495	42	-7.2	0.69	0.92	30.875	3.663
YDR540C		1819	98	274	3157	539	0	NaN	NaN	2	172	NaN	21.5672	6	-11.6	0.66	1.27	NaN	NaN
YDR541C	Non	NaN	238	72	1819	1034	1	NaN	NaN	10	NaN	NaN	38.6924	NaN	-4.4	0.65	0.78	NaN	NaN
YDR542W	Non	NaN	NaN	NaN	NaN	362	0	NaN	NaN	6	NaN	10	NaN	NaN	-12.8	0.23	NaN	NaN	NaN
YDR543C	Non	NaN	NaN	NaN	NaN	299	11	NaN	NaN	3	NaN	NaN	NaN	NaN	NaN	0.16	NaN	NaN	NaN
YDR544C	Non	NaN	NaN	NaN	NaN	428	10	NaN	NaN	1	NaN	10	NaN	NaN	NaN	0.18	NaN	NaN	NaN
YDR545C-A	Non	NaN	NaN	NaN	NaN	479	NaN	NaN	NaN	0	NaN	NaN	NaN	NaN	NaN	NaN	NaN	NaN	NaN
YDR545W	Non	NaN	NaN	NaN	NaN	5390	10	NaN	NaN	9	NaN	NaN	NaN	NaN	-12.8	0.67	NaN	NaN	NaN
YEL001C		2226	25	80	154	677	4	NaN	0.117349	5	7110	25	37.7011	237	-13.06	4.14	NaN	17.445	1.938
YEL002C	WBP1	154	53	121	NaN	1292	1	0	0.062749	3	14900	29	31.032	NaN	-15.6	2.91	7.69	15.09	-0.538
YEL003W	GIM4	NaN	NaN	125	0	423	0	NaN	0.040654	7	1660	17	20.4674	300	-13.7	4.73	NaN	26.715	1.103
YEL004W	Non	0	164	60	NaN	1028	1	NaN	0.11929	1	NaN	51	45.995	49	-14.32	1.25	1.14	NaN	NaN
YEL005C	VAB2	127	9	72	497	848	1	NaN	0.179418	5	NaN	41	70.1112	75	-22.9	2.27	NaN	NaN	NaN
YEL006W		286	4	183	381	1007	0	NaN	0.059787	9	1630	51	33.0799	10	-15.1	1.8	2.12	NaN	NaN
YEL007W		NaN	234	145	286	2000	4	NaN	NaN	10	1710	20	67.2274	8	-2.65	2.56	2.64	19.945	0.669
YEL008C-A	Non	NaN	NaN	NaN	NaN	92	NaN	NaN	NaN	0	NaN	NaN	NaN	NaN	NaN	NaN	NaN	NaN	NaN
YEL008W		NaN	NaN	NaN	NaN	380	2	NaN	NaN	0	NaN	NaN	NaN	341	NaN	0.78	0.29	NaN	NaN
YEL009C	GCN4	NaN	571	72	NaN	845	2	NaN	NaN	8	NaN	19	27.1389	5	-3.7	20.98	41.44	NaN	NaN
YEL009C-A	Non	NaN	NaN	NaN	NaN	407	NaN	NaN	NaN	0	NaN	NaN	NaN	NaN	NaN	NaN	NaN	NaN	NaN
YEL010W	Non	NaN	NaN	NaN	NaN	350	0	NaN	NaN	0	NaN	70	NaN	NaN	NaN	0.97	0.44	NaN	NaN
YEL011W	GLC3	430	32	70	NaN	2114	3	NaN	NaN	6	1230	NaN	2.9949	NaN	-9.38	1.67	0.97	NaN	NaN
YEL012W	UBC8	1117	94	107	430	779	2	NaN	NaN	7	1590	34	54.5827	87	-15	1.27	0.79	27.65	0.297
YEL013W	VAC8	NaN	NaN	0	1117	1736	0	NaN	NaN	12	5680	36	34.2398	103	-14.2	2.14	3.73	16.56	-0.053
YEL014C		NaN	NaN	60	0	305	0	NaN	NaN	0	NaN	38	NaN	NaN	NaN	2.11	0.2	23.045	0.766
YEL015W	EDC3	313	23	56	NaN	1655	3	0	0.037315	3	2340	14	34.8906	61	-13.4	1.91	0.89	22.34	1.512
YEL016C	Non	190	165	75	0	1481	3	NaN	0.174288	4	NaN	21	28.0117	7	-17.1	1.26	1.02	NaN	NaN
YEL017C-A	PMP2	607	30	447	NaN	131	1	NaN	NaN	12	74700	29	31.8077	300	-0.8	9.72	NaN	10.935	-2.057
YEL017W	GTT3	153	128	91	0	1013	1	NaN	NaN	11	1300	17	30.0609	77	-8.7	1.36	1.47	NaN	NaN
YEL018C-A	Non	NaN	NaN	0	NaN	533	NaN	NaN	NaN	0	NaN	NaN	NaN	NaN	NaN	NaN	NaN	NaN	NaN
YEL018W	EAF5	NaN	NaN	84	374	839	0	NaN	NaN	8	937	22	20.4312	81	-19.3	1.34	1.29	NaN	NaN
YEL019C	MMS21	NaN	NaN	NaN	NaN	803	0	NaN	0.093767	0	2800	40	21.3251	121	-12.12	0.75	0.32	27.235	0.161
YEL020C		NaN	NaN	93	NaN	1682	1	NaN	0.070672	2	NaN	32	56.4768	NaN	-10.7	0.84	0.57	NaN	NaN
YEL020C-B	Non	NaN	NaN	22	NaN	197	NaN	NaN	NaN	0	NaN	NaN	NaN	NaN	NaN	NaN	NaN	NaN	NaN
YEL020W-A	Non	NaN	NaN	117	NaN	263	0	0	0.002362	9	NaN	NaN	19.1322	NaN	-11.31	NaN	NaN	NaN	NaN
YEL021W	Non	NaN	NaN	NaN	NaN	803	0	NaN	NaN	1	NaN	32	23.9292	NaN	-15.02	1.24	7.6	NaN	NaN
YEL022W	GEA2	NaN	115	79	NaN	4379	3	NaN	NaN	6	7700	NaN	28.9849	16	-13.6	2.63	NaN	17.84	-0.739
YEL023C	Non	NaN	NaN	NaN	NaN	2048	3	NaN	0.091455	0	NaN	NaN	39.9976	NaN	-6.9	1.41	0.23	NaN	NaN
YEL024W	RIP1	695	177	407	NaN	647	3	0	0.011902	7	NaN	15	43.3105	NaN	-13.6	NaN	NaN	27.915	5.277
YEL025C		669	37	241	0	3566	3	NaN	0.23178	2	NaN	19	41.582	NaN	-23.8	2.04	0.42	NaN	NaN
YEL026W	Non	339	105	72	149	380	0	0	0	4	NaN	16	14.0255	NaN	-9	9.17	NaN	NaN	NaN
YEL027W	CUP5	1530	57	248	339	482	1	NaN	NaN	11	8450	25	32.0649	NaN	-11.2	6.59	NaN	12.72	-1.141
YEL028W	Non	427	356	53	1530	461	0	NaN	NaN	1	NaN	36	NaN	NaN	NaN	1.91	0.47	NaN	NaN
YEL029C	BUD16	753	66	89	NaN	938	0	NaN	NaN	9	NaN	27	12.2659	17	-15.8	1.42	1.15	NaN	NaN
YEL030C-A	Non	NaN	NaN	NaN	NaN	314	NaN	NaN	NaN	0	NaN	NaN	NaN	NaN	NaN	NaN	NaN	NaN	NaN
YEL030W	Non	NaN	NaN	164	50	1934	1	NaN	NaN	2	NaN	249	25.6213	NaN	-8	2.18	0.78	NaN	NaN
YEL031W	SPF1	NaN	21	90	NaN	3647	0	NaN	0.022749	12	1870	NaN	26.8926	300	-14.6	1.98	5.23	11.465	-3.174
YEL032C-A	Non	NaN	NaN	NaN	NaN	161	NaN	NaN	NaN	0	NaN	NaN	NaN	NaN	NaN	NaN	NaN	NaN	NaN
YEL032W	Non	NaN	53	140	NaN	2915	1	0	NaN	7	35100	7	15.5059	31	-14.3	3.02	1.15	NaN	NaN
YEL033W	Non	NaN	NaN	NaN	NaN	419	1	NaN	NaN	1	NaN	33	NaN	NaN	NaN	7.82	NaN	NaN	NaN
YEL034C-A	Non	NaN	NaN	0	NaN	602	NaN	NaN	NaN	0	NaN	NaN	NaN	NaN	NaN	NaN	NaN	NaN	NaN
YEL034W	Non	NaN	NaN	219	NaN	473	1	NaN	NaN	8	NaN	18	29.7281	NaN	-6.2	24.37	NaN	NaN	NaN
YEL035C	Non	NaN	NaN	NaN	NaN	500	1	NaN	NaN	0	NaN	50	21.8216	NaN	-14.3	0.89	NaN	NaN	NaN
YEL036C	ANP1	NaN	122	57	239	1502	1	0	0.024912	7	NaN	13	33.1022	NaN	-19.5	1.55	1.56	21.05	-1.345
YEL037C	RAD23	239	151	144	92	1196	1	1	0.057883	8	10900	10	29.6889	NaN	-4	1.55	13.97	26.805	0.659
YEL038W	UTR4	377	26	55	56	683	2	NaN	0.10679	8	2850	26	29.9975	NaN	-17.2	1.78	5.52	24.675	0.413
YEL039C	CYC7	339	91	82	60	341	2	NaN	0.024544	7	1310	NaN	1059.34	236	-3.3	1.52	NaN	NaN	NaN
YEL040W	UTR2	NaN	38	96	0	1403	11	NaN	0.087016	9	NaN	9	12.8228	22	-10.2	3.7	8.94	14.415	-1.464
YEL041W	Non	NaN	NaN	NaN	NaN	1487	1	NaN	0.103316	1	300	43	71.8386	70	-13.02	1.65	0.09	NaN	NaN
YEL042W	GDA1	204	150	139	NaN	1556	0	0	0.106452	5	8680	11	14.4411	2	-13.2	1.69	3.41	23.505	-3.305
YEL043W		161	8	69	204	2870	0	NaN	NaN	6	149	20	45.5697	23	-12.96	1.76	2.53	24.08	-2.478
YEL044W	IES6	0	102	52	161	500	8	0	NaN	13	1720	14	13.3328	300	-11.5	1.59	1.97	NaN	NaN
YEL045C	Non	NaN	NaN	1171	NaN	425	8	NaN	NaN	9	NaN	17	NaN	NaN	NaN	1.22	NaN	NaN	NaN
YEL046C	GLY1	NaN	NaN	564	266	1163	8	NaN	NaN	6	106000	9	10.5993	1367	-6.8	2.5	50.57	11.24	-1.447
YEL047C		266	2	92	110	1412	3	NaN	0.040551	9	7620	NaN	46.527	201	-4.6	1.61	2.46	16.54	0.537
YEL048C		110	16	556	NaN	458	0	NaN	0.092642	9	8660	21	19.7651	607	-8.6	1.6	NaN	25.745	-0.021
YEL049W	Non	NaN	NaN	NaN	NaN	362	0	NaN	0.049655	4	NaN	NaN	46.3472	NaN	-9.5	0.25	0.23	NaN	NaN
YEL050C	RML2	NaN	46	130	NaN	1181	4	0	NaN	7	1580	19	26.6412	79	-12.98	1.4	2.32	NaN	NaN
YEL050W-A	Non	NaN	NaN	NaN	NaN	191	NaN	NaN	NaN	0	NaN	NaN	NaN	NaN	NaN	NaN	NaN	NaN	NaN
YEL051W	VMA8	175	42	109	NaN	770	0	1	NaN	8	8500	19	30.0576	NaN	-14.5	4.37	10.27	12.11	-3.049
YEL052W	AFG1	315	88	61	175	1529	1	1	0.051059	5	3570	20	20.0274	65	-18.6	1.17	2.7	25.365	2.246
YEL053C	MAK10	360	48	66	NaN	2201	1	4	0.095818	5	1970	15	13.2288	NaN	-24.7	2.44	0.54	NaN	NaN
YEL053W-A	Non	NaN	NaN	0	598	347	NaN	NaN	NaN	0	NaN	NaN	NaN	NaN	NaN	NaN	NaN	NaN	NaN
YEL054C	RPL12A	NaN	NaN	216	938	497	4	NaN	0.003462	9	68500	22	15.3196	10	-19.4	31.79	53.75	13.005	-1.651
YEL055C	POL5	938	28	49	0	3068	3	0	0.083505	7	4490	35	20.296	32	-17.54	2.59	NaN	20.25	-0.059
YEL056W	Non	1315	52	242	0	1205	0	NaN	0.074373	8	NaN	24	17.3682	NaN	-7.31	1.22	1.43	NaN	NaN
YEL057C	Non	NaN	NaN	80	0	701	0	NaN	0.129157	0	NaN	96	25.6046	NaN	-10.52	0.84	0.48	NaN	NaN
YEL058W	PCM1	NaN	32	76	NaN	1673	0	0	0.068703	5	14700	33	27.3164	43	-13.9	1.15	3.72	39.155	12.535
YEL059C-A	SOM1	NaN	126	54	137	224	0	NaN	0.097982	5	358	25	30.4413	NaN	-11.2	0.88	NaN	NaN	NaN
YEL059W	Non	NaN	NaN	NaN	NaN	308	0	NaN	NaN	1	NaN	27	NaN	NaN	NaN	0.67	NaN	NaN	NaN
YEL060C	PRB1	137	256	206	285	1907	0	NaN	0.082819	7	1600	NaN	61.1	3	-9.62	1.47	9.71	26.23	5.387
YEL061C	CIN8	285	18	248	0	3002	0	NaN	0.038605	8	238	20	22.4604	25	-5	2.98	0.35	NaN	NaN
YEL062W	NPR2	457	330	125	138	1847	2	1	0.067682	2	319	NaN	56.4062	14	-18.7	1.82	0.22	NaN	NaN
YEL063C	CAN1	778	38	154	280	1772	2	NaN	0.04082	13	NaN	NaN	22.221	29	-12.2	1.8	3.33	13.815	-2.175
YEL064C	Non	280	21	111	11	1442	0	NaN	0.0464	1	NaN	NaN	19.9465	NaN	-10.46	2.07	0.5	NaN	NaN
YEL065W	SIT1	262	132	79	154	1886	0	NaN	0.041612	7	NaN	13	24.406	NaN	-17.4	2.58	NaN	46.615	25
YEL066W	HPA3	NaN	NaN	57	262	539	1	NaN	NaN	8	1160	NaN	32.6849	3	-15.4	1.34	NaN	25.2	0.335
YEL067C	Non	NaN	NaN	NaN	NaN	587	0	NaN	NaN	0	NaN	30	NaN	NaN	NaN	1.43	0.25	NaN	NaN
YEL068C	Non	NaN	127	141	NaN	332	1	NaN	NaN	0	NaN	37	NaN	NaN	NaN	1.96	4.04	NaN	NaN
YEL069C	Non	NaN	NaN	NaN	NaN	1694	5	NaN	NaN	0	NaN	NaN	21.7171	NaN	-7.92	0.56	0.29	NaN	NaN
YEL070W	Non	NaN	NaN	NaN	NaN	1508	9	NaN	NaN	0	125	41	26.2544	227	-7.1	0.47	NaN	NaN	NaN
YEL071W	DLD3	1719	50	100	NaN	1490	0	NaN	NaN	5	13000	38	59.2338	56	-18.1	1.39	5.04	20.105	5.337
YEL072W	Non	NaN	126	171	1719	695	2	NaN	NaN	0	NaN	76	27.6822	NaN	-15.7	0.83	0.39	NaN	NaN
YEL073C		NaN	NaN	NaN	NaN	323	0	NaN	NaN	2	NaN	NaN	24.3061	NaN	-15.2	0.55	0.27	NaN	NaN
YEL074W	Non	NaN	NaN	NaN	NaN	338	3	NaN	NaN	9	NaN	14	NaN	NaN	NaN	0.32	NaN	NaN	NaN
YEL075C	Non	NaN	NaN	NaN	NaN	368	3	NaN	NaN	15	NaN	NaN	21.1846	NaN	-12.8	0.15	NaN	NaN	NaN
YEL075W-A	Non	NaN	NaN	NaN	NaN	611	NaN	NaN	NaN	7	NaN	NaN	NaN	NaN	NaN	NaN	NaN	NaN	NaN
YEL076C	Non	NaN	NaN	NaN	NaN	650	3	NaN	NaN	14	NaN	5	24.2937	NaN	-18.4	0.3	NaN	NaN	NaN
YEL076C-A	Non	NaN	NaN	NaN	NaN	929	3	NaN	NaN	14	NaN	NaN	26.0088	NaN	-18.4	0.24	NaN	NaN	NaN
YEL077C	Non	NaN	NaN	NaN	NaN	3833	3	NaN	NaN	10	NaN	6	NaN	NaN	-21	0.36	0.46	NaN	NaN
YEL077W-A	Non	NaN	NaN	NaN	NaN	482	NaN	NaN	NaN	0	NaN	NaN	NaN	NaN	NaN	NaN	NaN	NaN	NaN
YER001W	MNN1	2291	171	291	659	2288	5	NaN	NaN	7	1780	48	12.5235	215	-16.7	1.05	1.35	26.145	1.691
YER002W	NOP16	659	45	90	119	695	1	NaN	0.096607	8	2860	NaN	7.87234	37	-10.4	2.61	4.09	16.5	-1.156
YER003C	PMI40	192	29	56	137	1382	0	0	NaN	8	5220	33	27.4604	29	-8.29	2.23	6	15.69	-0.181
YER004W	FMP52	251	155	241	NaN	695	0	NaN	0.083996	12	1340	38	102.436	NaN	-19.1	2.18	8.65	22.815	1.912
YER005W	YND1	NaN	NaN	91	168	1892	0	0	0.086586	2	450	68	32.8341	35	-10.71	0.83	NaN	NaN	NaN
YER006C-A	Non	NaN	NaN	475	0	317	NaN	NaN	NaN	0	NaN	NaN	NaN	NaN	NaN	NaN	NaN	NaN	NaN
YER006W	NUG1	168	22	63	NaN	1562	0	0	0.03199	9	7130	10	9.18915	738	-12.74	3.49	7.33	17.675	1.451
YER007C-A		801	30	165	0	648	4	NaN	NaN	4	4220	19	25.5553	74	-8.46	1.9	NaN	17.2	0.205
YER007W	Non	0	195	224	0	1556	1	6	0.185094	2	2140	NaN	31.1504	22	-13.6	NaN	0.55	NaN	NaN
YER008C	SEC3	68	64	92	801	4010	0	NaN	NaN	5	377	46	46.6665	29	-15.3	1.58	1.33	21.35	0.041
YER009W	Non	189	16	165	0	377	0	0	0.004887	5	NaN	NaN	30.9214	NaN	-17.3	1.51	22.73	NaN	NaN
YER010C	Non	1659	95	76	50	704	0	NaN	0.08248	10	846	NaN	29.5147	21	-11.8	1.52	1.66	NaN	NaN
YER011W	TIR1	1770	64	156	1620	764	5	NaN	NaN	6	623	49	45.8981	2	-6.4	3.68	8.35	39.835	17.69
YER012W	Non	1620	47	132	241	596	0	0	0.024653	7	21800	14	34.2746	1131	-10.8	3.06	9.77	NaN	NaN
YER013W	PRP22	241	37	77	211	3437	2	NaN	0.068759	6	907	NaN	22.928	45	-15.1	1.07	1.2	NaN	NaN
YER014C-A	Non	NaN	NaN	NaN	NaN	969	NaN	NaN	NaN	0	NaN	NaN	24.3285	NaN	-18	NaN	NaN	NaN	NaN
YER014W	HEM14	211	34	107	NaN	1619	0	0	0.077451	6	5350	NaN	82.5265	151	-5.1	2.01	0.47	NaN	NaN
YER015W	Non	NaN	NaN	253	1206	2234	3	NaN	0.057471	4	358	NaN	31.0586	26	-13.25	0	0.26	NaN	NaN
YER016W	BIM1	1206	43	122	NaN	1034	0	33	0.080088	6	3630	10	25.5193	56	-11.2	1.86	1.65	24.965	-1.532
YER017C	AFG3	NaN	NaN	137	12	2285	0	NaN	0.04226	6	3870	10	46.6518	45	-11.92	0.85	2.6	22.125	-0.666
YER018C	SPC25	0	95	104	NaN	665	0	0	0.133678	13	3280	16	23.0129	167	-3.9	0.56	NaN	NaN	NaN
YER019C-A	SBH2	392	61	19	0	266	0	NaN	0.046534	5	414	14	22.3547	20	-13.6	4.4	NaN	15.955	-1.504
YER019W	Non	0	112	88	0	1433	0	NaN	NaN	8	2170	NaN	31.258	58	-18.8	NaN	18.71	NaN	NaN
YER020W	GPA2	504	106	176	205	1349	0	NaN	0.07372	6	4570	21	48.8216	16	-14.8	0.69	4.22	23.115	2.717
YER021W	RPN3	205	50	78	185	1571	1	0	0.040723	8	16700	18	43.6922	23	-11.1	2.59	4.45	NaN	NaN
YER022W	SRB4	185	30	92	82	2063	3	NaN	0.063281	9	3650	23	32.178	39	-13	1.19	0.78	21.175	-0.715
YER023C-A	Non	NaN	NaN	305	312	212	NaN	NaN	NaN	0	NaN	NaN	NaN	NaN	NaN	NaN	NaN	NaN	NaN
YER023W	PRO3	82	27	70	NaN	860	1	NaN	0.02439	7	43500	40	37.033	300	-8	2.45	22.53	15.285	-0.794
YER024W	YAT2	NaN	NaN	114	129	2771	0	NaN	NaN	1	319	19	68.4743	83	-7.7	0.81	0.34	NaN	NaN
YER025W	GCD11	129	45	262	481	1583	0	NaN	0.008299	8	20800	8	12.6388	NaN	-18.2	3.57	22.04	NaN	NaN
YER026C	Non	418	67	105	660	830	1	0	0.028024	7	NaN	13	29.8395	NaN	-14.6	1.35	NaN	NaN	NaN
YER027C	GAL83	304	108	20	418	1253	0	NaN	0.054702	8	3590	18	35.2903	34	-15.2	0.86	2.86	21.36	0.677
YER028C	MIG3	422	199	48	304	1184	2	NaN	NaN	7	NaN	NaN	34.4033	NaN	-18.5	NaN	1.99	NaN	NaN
YER029C	SMB1	81	53	90	422	590	0	0	0.043031	3	861	NaN	15.9273	300	-13	NaN	2.47	21.24	-1.373
YER030W		130	40	126	28	461	0	NaN	0.097501	9	623	21	38.1288	300	-18.9	2.31	NaN	18.91	NaN
YER031C	YPT31	268	24	116	22	671	2	NaN	NaN	6	5960	NaN	30.7971	77	-15	NaN	4.71	14.49	-2.389
YER032W	FIR1	158	42	24	307	2630	2	NaN	0.1713	8	NaN	16	24.3678	3	-14.9	1.07	1.11	NaN	NaN
YER033C	ZRG8	328	33	144	178	3230	2	NaN	0.145755	2	NaN	NaN	47.4726	NaN	-14.2	0.68	0.5	NaN	NaN
YER034W		372	43	198	0	557	2	NaN	0.197609	3	1100	26	10.6671	60	-8.2	1.02	1.12	20.69	-0.036
YER035W	EDC2	0	207	138	130	437	0	NaN	0.190391	10	538	18	35.6821	52	-7.2	NaN	7.52	20.475	1.074
YER036C		446	23	84	0	1832	1	NaN	NaN	5	17600	14	12.7675	53	-7.85	5.03	19.86	12.84	-0.806
YER037W	PHM8	596	10	221	NaN	965	1	NaN	0.064326	8	195	49	182.532	36	-13.5	NaN	0.95	NaN	NaN
YER038C	KRE29	NaN	NaN	577	0	1394	1	NaN	0.156404	1	NaN	35	25.8803	172	-13.3	0.85	0.63	NaN	NaN
YER038W-A	Non	NaN	NaN	NaN	NaN	380	NaN	NaN	NaN	0	NaN	NaN	NaN	NaN	NaN	NaN	NaN	NaN	NaN
YER039C	Non	NaN	NaN	NaN	NaN	749	0	NaN	NaN	1	NaN	16	39.3143	NaN	-14.1	0.35	0.39	NaN	NaN
YER039C-A	Non	NaN	NaN	NaN	NaN	218	NaN	NaN	NaN	0	98.9	NaN	25.5837	NaN	-11.6	NaN	NaN	NaN	NaN
YER040W	GLN3	NaN	71	256	168	2192	0	NaN	0.077677	4	589	16	28.7406	3	-12	0.48	1	NaN	NaN
YER041W	Non	168	50	164	0	2279	0	NaN	0.137517	6	131	NaN	37.2346	18	-14.7	0.49	0.21	NaN	NaN
YER042W	MXR1	0	88	164	98	554	0	NaN	0.030165	5	3070	33	88.8837	145	-13.3	1.6	NaN	22.565	1.839
YER043C	SAH1	333	17	193	0	1349	1	0	0.013061	5	NaN	35	17.9116	NaN	-6.2	14.09	34.57	12.05	-0.829
YER044C	ERG28	NaN	71	101	333	446	5	0	0.026516	10	377	NaN	36.779	3	-11.3	NaN	7.39	26.475	-1.097
YER044C-A	Non	NaN	NaN	NaN	NaN	1314	2	NaN	NaN	1	NaN	NaN	29.6601	NaN	-16	0.56	NaN	NaN	NaN
YER045C	Non	1513	92	116	NaN	1469	5	NaN	0.230255	3	NaN	25	206.875	NaN	-13.96	0.66	0.79	NaN	NaN
YER046W	Non	1461	102	74	NaN	431	1	NaN	0.07109	1	NaN	31	44.4608	NaN	-12.3	0.94	0.49	NaN	NaN
YER046W-A	Non	NaN	NaN	NaN	NaN	329	NaN	NaN	NaN	0	NaN	NaN	NaN	NaN	NaN	NaN	NaN	NaN	NaN
YER047C	SAP1	NaN	NaN	NaN	NaN	2693	0	NaN	0.104211	1	300	12	23.3601	34	-14.3	0.45	0.44	NaN	NaN
YER048C	Non	2163	66	102	NaN	1175	1	NaN	NaN	8	NaN	15	38.6927	NaN	-13.6	1.94	3.05	NaN	NaN
YER048W-A		2390	69	332	296	284	NaN	0	NaN	10	2440	NaN	27.0732	NaN	-12.77	NaN	NaN	16.745	0.425
YER049W		296	98	86	191	1934	1	0	0.032361	9	8910	14	8.42027	35	-8.8	1.77	2.09	23.71	0.648
YER050C	Non	21	32	85	126	416	0	0	0.094356	11	1210	16	31.977	66	-7.1	NaN	9.11	NaN	NaN
YER051W	Non	154	30	216	0	1478	0	NaN	0.1389	7	784	16	28.966	38	-15.7	NaN	0.38	NaN	NaN
YER052C	HOM3	579	80	90	121	1583	1	NaN	0.014976	8	48100	NaN	28.8471	78	-13	NaN	5.52	15.96	0.148
YER053C	PIC2	1190	99	120	579	902	1	NaN	NaN	9	NaN	NaN	145.701	NaN	-16.33	0.79	1.04	NaN	NaN
YER053C-A		870	80	5	1190	113	0	NaN	NaN	0	2360	NaN	44.4757	300	-11	NaN	NaN	33.49	16.117
YER054C	GIP2	855	229	56	870	1646	0	NaN	NaN	2	125	NaN	NaN	40	-14.81	0.39	0.41	NaN	NaN
YER055C	Non	550	89	110	855	893	1	NaN	NaN	8	NaN	9	16.099	NaN	-10.6	4.95	25.14	NaN	NaN
YER056C	FCY2	1163	88	88	550	1601	0	NaN	NaN	13	NaN	20	12.9349	30	-5.69	2.61	13.35	18.585	4.24
YER056C-A	RPL34A	473	19	58	1163	762	1	NaN	NaN	8	23600	25	23.9618	102	-14.2	10.78	NaN	10.555	-2.833
YER057C	Non	526	29	60	473	389	0	NaN	NaN	8	672	55	44.2061	300	-8.2	3.06	18.31	NaN	NaN
YER058W	Non	564	18	87	312	323	0	NaN	0.060377	10	NaN	NaN	25.9926	NaN	-15.8	NaN	2.2	NaN	NaN
YER059W	PCL6	312	134	72	463	1262	0	NaN	0.08324	9	1240	18	32.9753	52	-7.3	NaN	1	24.585	-2.627
YER060W	Non	463	146	121	NaN	1586	0	NaN	NaN	13	NaN	NaN	21.4441	NaN	-16	1.11	1.91	NaN	NaN
YER060W-A	Non	NaN	NaN	NaN	NaN	1592	NaN	NaN	NaN	11	NaN	28	27.1349	NaN	-17.2	2.51	NaN	NaN	NaN
YER061C	CEM1	115	42	29	NaN	1328	1	NaN	NaN	6	1660	21	23.2337	300	-15	0.82	1.37	NaN	NaN
YER062C	HOR2	682	198	147	115	752	0	NaN	0.008435	7	5000	18	NaN	300	-14.19	4.96	16.57	32.545	13.207
YER063W	THO1	815	66	148	98	656	0	0	0.12175	8	6580	17	13.4786	63	-12.4	1.74	NaN	NaN	NaN
YER064C		833	93	232	41	1517	0	NaN	0.148072	8	1730	21	30.7015	2	-10.5	NaN	2.62	NaN	NaN
YER065C	Non	2872	322	93	833	1673	0	NaN	NaN	0	NaN	NaN	29.9673	NaN	-9.33	NaN	0.44	NaN	NaN
YER066C-A	Non	NaN	NaN	NaN	NaN	500	1	NaN	NaN	2	NaN	NaN	NaN	NaN	NaN	1.53	NaN	NaN	NaN
YER066W	Non	3120	115	134	NaN	557	0	NaN	NaN	0	NaN	37	43.2681	NaN	-23.5	0.9	0.42	NaN	NaN
YER067C-A	Non	NaN	NaN	NaN	NaN	323	NaN	NaN	NaN	0	NaN	NaN	NaN	NaN	NaN	NaN	NaN	NaN	NaN
YER067W		NaN	NaN	92	NaN	485	0	NaN	0.024114	8	8450	NaN	79.292	300	-13.4	0.78	3.78	47.43	29.504
YER068C-A	Non	NaN	NaN	NaN	NaN	431	NaN	NaN	NaN	0	NaN	NaN	NaN	NaN	NaN	NaN	NaN	NaN	NaN
YER068W	MOT2	NaN	59	107	NaN	1763	1	NaN	0.037133	7	4280	20	30.0323	25	-8.63	0.92	2.15	17.015	-1.665
YER069W	ARG5,6	NaN	NaN	128	782	2591	3	0	NaN	7	1180	14	32.1712	NaN	-11.3	0.78	NaN	NaN	NaN
YER070W	RNR1	782	39	205	109	2666	5	NaN	0.017953	16	293000	7	8.68531	77	-8.37	2.63	3.34	35.545	23.443
YER071C		318	17	200	92	380	2	NaN	0.145797	13	799	36	28.6961	67	-13.3	1.31	NaN	NaN	NaN
YER072W	VTC1	237	42	144	515	389	2	0	0.006977	9	12100	NaN	22.442	NaN	-6.3	NaN	NaN	17.43	3.196
YER073W	ALD5	515	175	134	568	1562	2	NaN	NaN	3	23300	NaN	8.62529	64	-11.85	NaN	NaN	24.71	7.831
YER074W	RPS24A	568	28	104	324	873	4	NaN	NaN	10	NaN	16	27.844	NaN	-10.5	16.38	NaN	14.455	0.845
YER074W-A	Non	324	29	60	NaN	470	NaN	NaN	NaN	0	NaN	NaN	22.9039	NaN	-20.9	NaN	NaN	NaN	NaN
YER075C	PTP3	NaN	NaN	289	0	2786	0	NaN	NaN	2	768	21	22.0675	38	-10.03	NaN	4.25	NaN	NaN
YER076C	Non	NaN	NaN	244	NaN	908	0	NaN	NaN	0	NaN	42	38.8697	NaN	-8.7	0.39	2.03	NaN	NaN
YER076W-A	Non	NaN	NaN	194	529	347	NaN	NaN	NaN	0	NaN	NaN	NaN	NaN	NaN	NaN	NaN	NaN	NaN
YER077C		64	74	94	NaN	2066	0	NaN	NaN	0	432	24	42.5515	41	-8.6	0.75	0.48	NaN	NaN
YER078C		0	54	69	64	1535	10	0	0.045819	3	5080	27	27.5164	28	-18.7	0.87	1.2	NaN	NaN
YER078W-A	Non	NaN	NaN	486	0	164	NaN	NaN	NaN	0	NaN	NaN	24.2962	NaN	-20.2	NaN	NaN	NaN	NaN
YER079C-A	Non	NaN	NaN	0	287	338	NaN	NaN	NaN	0	NaN	NaN	NaN	NaN	NaN	NaN	NaN	NaN	NaN
YER079W		0	63	250	NaN	632	10	NaN	0.062055	7	1890	NaN	45.2596	42	-8.7	NaN	0.54	NaN	NaN
YER080W	FMP29	NaN	NaN	82	557	1883	0	NaN	0.058355	6	8200	38	42.9485	40	-17.2	1.96	1.49	20.295	0.555
YER081W	SER3	557	201	179	0	1409	1	NaN	0.013457	4	7670	NaN	45.1226	192	-7.6	NaN	1.01	NaN	NaN
YER082C	Non	139	74	69	0	1664	0	0	0.036998	6	5800	16	12.9439	54	-10.11	1.63	3.4	NaN	NaN
YER083C	RMD7	NaN	19	25	139	857	1	NaN	0.091869	6	NaN	16	27.3245	NaN	-12.9	1.06	4.98	19.525	-0.508
YER084W		NaN	NaN	NaN	NaN	386	0	NaN	NaN	1	NaN	7	NaN	17	NaN	0.46	0.12	26.885	0.448
YER084W-A	Non	NaN	NaN	NaN	NaN	512	NaN	NaN	NaN	0	NaN	NaN	NaN	NaN	NaN	NaN	NaN	NaN	NaN
YER085C	Non	NaN	NaN	NaN	NaN	521	1	NaN	0.231861	1	NaN	13	21.6733	NaN	-12.4	0.56	0.08	NaN	NaN
YER086W	ILV1	NaN	63	141	176	1730	1	0	0.013723	9	11900	17	17.442	44	-16.4	2.63	14.45	26.91	7.953
YER087C-A		NaN	NaN	NaN	NaN	551	2	NaN	NaN	2	NaN	20	NaN	55	NaN	NaN	NaN	NaN	NaN
YER087C-B	Non	193	34	187	NaN	248	NaN	NaN	NaN	8	NaN	NaN	22.5727	NaN	-12.46	NaN	NaN	NaN	NaN
YER087W	Non	176	52	70	NaN	1730	0	0	0.061433	4	477	NaN	41.7934	3	-12.6	NaN	0.31	NaN	NaN
YER088C	DOT6	NaN	461	119	193	2012	0	NaN	0.129458	4	2120	21	46.6108	18	-7.56	NaN	3.83	21.385	1.624
YER088C-A	Non	NaN	NaN	NaN	NaN	323	NaN	NaN	NaN	0	NaN	NaN	NaN	NaN	NaN	NaN	NaN	NaN	NaN
YER088W-B	Non	NaN	NaN	1407	0	146	NaN	NaN	NaN	0	NaN	NaN	NaN	NaN	NaN	NaN	NaN	NaN	NaN
YER089C	PTC2	NaN	304	55	NaN	1394	1	NaN	NaN	10	12600	18	22.867	100	-10.3	1.57	6.3	19.58	0.143
YER090C-A	Non	NaN	NaN	NaN	NaN	89	NaN	NaN	NaN	0	NaN	NaN	NaN	NaN	NaN	NaN	NaN	NaN	NaN
YER090W	TRP2	503	51	105	NaN	1523	1	0	0.021002	7	6510	20	33.2428	39	-17	1.63	6.05	16.25	0.082
YER091C	MET6	NaN	54	200	141	2303	2	0	0.012385	5	264000	21	770.824	38	-6	2.19	3.62	27.195	14.581
YER091C-A	Non	NaN	NaN	NaN	NaN	221	NaN	NaN	NaN	0	NaN	NaN	NaN	NaN	NaN	NaN	NaN	NaN	NaN
YER092W	IES5	NaN	NaN	NaN	NaN	377	3	NaN	0.092441	9	2280	12	26.3237	75	-16.4	1.09	2.74	23.475	0.152
YER093C	Non	147	32	35	NaN	4292	0	NaN	0.044263	9	NaN	NaN	34.9955	NaN	-15.6	0.95	1.55	NaN	NaN
YER093C-A	Non	115	84	121	147	488	0	NaN	NaN	9	1840	18	106.225	1178	-16.27	1.08	NaN	NaN	NaN
YER094C	Non	192	214	130	115	617	3	0	NaN	7	NaN	NaN	33.714	NaN	-15.5	NaN	18.73	NaN	NaN
YER095W	RAD51	449	55	228	NaN	1202	3	4	0.022789	9	6960	NaN	23.3623	60	-13.2	0.57	2.94	21.595	5.24
YER096W	Non	NaN	NaN	NaN	NaN	1538	0	NaN	NaN	0	NaN	69	87.6458	NaN	-17.7	0.34	NaN	NaN	NaN
YER097W	Non	NaN	NaN	NaN	NaN	329	1	NaN	NaN	0	NaN	NaN	NaN	NaN	NaN	0.76	NaN	NaN	NaN
YER098W	UBP9	NaN	NaN	96	8	2264	1	NaN	NaN	0	98.9	45	22.48	9	-8.6	0.59	0.35	NaN	NaN
YER099C	PRS2	136	271	53	NaN	956	0	NaN	0.01723	7	8120	18	17.9742	300	-22.3	0.89	2.97	21.295	-1.393
YER100W	UBC6	183	265	94	NaN	752	0	NaN	0.038534	7	1900	24	39.6655	26	-9.3	1.61	3.74	NaN	NaN
YER101C	AST2	NaN	NaN	0	0	1292	1	NaN	0.054526	5	937	NaN	40.8758	19	-9.46	0.51	0.72	NaN	NaN
YER102W	RPS8B	938	368	65	767	602	1	NaN	NaN	8	14400	21	22.0494	98	-10.26	86.43	64.86	10.365	-2.481
YER103W	SSA4	767	55	129	NaN	1928	1	NaN	0.015914	6	17900	NaN	201.785	300	-2.5	3.96	0.52	50.095	28.769
YER104W	RTT105	NaN	NaN	382	0	626	0	NaN	0.184326	5	259	85	23.3673	3	-12.8	1	0.7	NaN	NaN
YER105C	NUP157	NaN	38	220	NaN	4175	0	NaN	0.131448	5	4420	25	32.6128	33	-13.01	1.06	2.25	18.805	-1.263
YER106W	Non	NaN	NaN	NaN	NaN	908	0	NaN	0.182656	1	NaN	NaN	23.2972	NaN	-16.7	0.55	0.09	NaN	NaN
YER107C	GLE2	0	177	113	NaN	1097	0	0	0.021862	5	1820	NaN	24.8437	NaN	-12.4	0.84	1.18	24.125	1.254
YER107W-A	Non	NaN	NaN	0	NaN	320	NaN	NaN	NaN	0	NaN	NaN	NaN	NaN	NaN	NaN	NaN	NaN	NaN
YER109C	Non	NaN	NaN	317	NaN	2399	0	NaN	0.150591	3	NaN	16	39.6049	NaN	-17.5	0.75	NaN	NaN	NaN
YER110C	KAP123	369	36	81	NaN	3341	0	NaN	0.011479	8	38300	22	14.2713	130	-13.5	4.56	4.26	15.54	1.94
YER111C	SWI4	NaN	NaN	87	369	3281	5	NaN	0.070456	2	589	NaN	23.6576	141	-8.2	1	NaN	NaN	NaN
YER112W	LSM4	1186	83	90	NaN	563	5	0	0.048552	12	3440	5	18.9528	217	-14.62	1.39	NaN	20.38	-0.433
YER113C		NaN	NaN	NaN	NaN	2120	0	NaN	0.078874	5	NaN	NaN	32.9328	NaN	-16.1	0.77	1.12	22.4	-0.776
YER114C	BOI2	166	322	213	NaN	3122	1	NaN	0.086816	7	688	19	20.024	22	-5.83	0.84	4.67	20.59	-0.701
YER115C	Non	0	316	92	166	575	0	NaN	0.132099	10	NaN	38	46.7618	NaN	-14.66	0.93	NaN	NaN	NaN
YER116C	SLX8	431	101	426	0	824	3	NaN	0.164371	7	NaN	17	34.9549	NaN	-11.16	0.54	1.85	NaN	NaN
YER117W	RPL23B	140	31	65	38	884	3	NaN	NaN	9	NaN	25	26.2469	NaN	-14	18.58	NaN	NaN	NaN
YER118C	SHO1	153	196	155	113	1103	1	NaN	0.03959	12	2330	10	16.2899	95	-10.6	0.8	1.82	20.435	-0.438
YER119C	Non	NaN	136	92	153	1346	0	NaN	0.066674	5	NaN	NaN	781.922	NaN	-13.9	0.68	1.68	NaN	NaN
YER119C-A	Non	NaN	NaN	NaN	NaN	371	0	NaN	NaN	1	NaN	18	NaN	NaN	NaN	2.59	NaN	NaN	NaN
YER120W	SCS2	NaN	27	99	289	734	1	NaN	0.094716	9	3500	16	26.5129	553	-18.5	4.16	NaN	16.525	-0.604
YER121W	Non	289	118	109	0	344	0	NaN	NaN	1	NaN	49	NaN	NaN	NaN	0.83	NaN	NaN	NaN
YER122C	GLO3	0	82	122	0	1481	1	4	0.042248	6	1510	17	34.4044	56	-16.1	2.22	3.59	13.71	-2.913
YER123W	YCK3	149	190	422	484	1574	1	NaN	0.030332	9	1320	NaN	27.9369	25	-16.36	1.08	0.5	22.065	-2.589
YER124C	DSE1	700	49	289	476	1721	4	NaN	0.101212	7	3080	13	50.3383	2	-12.7	2.17	2.05	NaN	NaN
YER125W	Non	329	508	377	373	2429	4	0	0.010743	10	NaN	19	28.489	NaN	-15.1	1.05	1.7	NaN	NaN
YER126C	NSA2	188	26	123	145	785	1	0	0.008246	10	8660	12	12.5585	70	-16.72	2.57	6.23	11.665	-1.414
YER127W	Non	159	20	88	199	1073	1	0	0.076107	6	1430	11	8.27389	31	-7.8	1.34	2.15	NaN	NaN
YER128W		199	18	126	159	611	0	0	0.119567	9	967	NaN	26.6748	117	-16.04	0.85	0.45	19.945	0.686
YER129W	PAK1	159	526	249	71	3428	2	NaN	0.097321	3	752	NaN	29.5413	240	-13.5	1.15	0.61	NaN	NaN
YER130C	Non	1275	86	92	0	1331	2	NaN	0.078419	9	NaN	17	44.2579	NaN	-13.52	0.59	4.07	NaN	NaN
YER131W	RPS26B	1052	362	145	669	359	2	NaN	NaN	9	503000	22	15.1398	144	-10.41	43.07	152.05	13.255	0.284
YER132C	PMD1	1754	63	122	393	5261	0	NaN	0.108989	8	815	NaN	26.3198	3	-8	0.82	0.34	24.56	1.084
YER133W	GLC7	1864	60	229	NaN	1463	2	NaN	NaN	10	14600	19	25.629	61	-6.95	2.73	NaN	11.69	-2.329
YER133W-A	Non	NaN	NaN	NaN	NaN	341	NaN	NaN	NaN	0	NaN	NaN	NaN	NaN	NaN	NaN	NaN	NaN	NaN
YER134C		NaN	37	220	NaN	536	3	0	NaN	9	6190	NaN	27.2185	300	-12	1.6	2.36	20.16	-0.137
YER135C	Non	NaN	NaN	NaN	NaN	392	4	NaN	NaN	2	NaN	44	NaN	NaN	NaN	NaN	0.13	NaN	NaN
YER136W	GDI1	NaN	80	326	NaN	1355	1	0	0.009241	9	7280	27	49.9493	300	-12.56	2.16	3.73	14.235	-1.437
YER137C	Non	NaN	NaN	151	171	446	0	NaN	NaN	0	NaN	45	9.61867	NaN	-15	2.44	0.75	NaN	NaN
YER137W-A	Non	NaN	NaN	NaN	NaN	305	NaN	NaN	NaN	0	NaN	NaN	NaN	NaN	NaN	NaN	NaN	NaN	NaN
YER138W-A	Non	NaN	NaN	17	877	104	NaN	NaN	NaN	12	NaN	NaN	39.7757	NaN	-13.83	NaN	NaN	NaN	NaN
YER139C		0	90	121	NaN	680	0	NaN	NaN	4	5480	24	25.0498	92	-10.05	0.97	0.56	NaN	NaN
YER140W		153	48	1065	0	1670	0	0	0.082708	5	NaN	NaN	31.2997	NaN	-14.61	0.54	0.57	NaN	NaN
YER141W	COX15	0	212	1038	NaN	1460	1	0	0.036252	10	NaN	33	51.7874	50	-13.1	1.27	4.48	19.54	1.884
YER142C	MAG1	NaN	NaN	NaN	NaN	890	1	NaN	0.100364	0	NaN	32	46.1214	300	-28	0.93	0.53	NaN	NaN
YER143W	DDI1	NaN	66	149	NaN	1286	1	NaN	0.067056	6	6510	25	NaN	16	-7.1	0.75	1.46	32.325	5.828
YER144C	Non	NaN	NaN	87	48	2417	0	NaN	0.126518	7	300	29	42.8209	14	-15	1.58	1.96	NaN	NaN
YER145C	FTR1	NaN	29	83	NaN	1214	5	NaN	0.030368	11	8370	14	16.8053	183	-14.43	2.2	8.92	19.085	3.741
YER145C-A	Non	NaN	NaN	NaN	NaN	437	NaN	NaN	NaN	0	NaN	NaN	NaN	NaN	NaN	NaN	NaN	NaN	NaN
YER146W	Non	NaN	NaN	85	0	281	5	NaN	0.069461	8	NaN	16	15.7611	NaN	-16.59	2.93	NaN	NaN	NaN
YER147C	SCC4	239	42	51	NaN	1874	0	NaN	0.08549	2	907	22	51.3508	136	-21.7	0.54	0.62	NaN	NaN
YER147C-A	Non	NaN	NaN	80	239	410	NaN	NaN	NaN	0	NaN	NaN	NaN	NaN	NaN	NaN	NaN	NaN	NaN
YER148W	SPT15	NaN	NaN	190	NaN	722	0	0	0.00351	6	NaN	10	19.1699	NaN	-15.9	3.38	13.07	17.43	-0.491
YER148W-A	Non	NaN	NaN	NaN	NaN	578	NaN	NaN	NaN	0	NaN	NaN	NaN	NaN	NaN	NaN	NaN	NaN	NaN
YER149C	PEA2	677	58	265	NaN	1262	0	NaN	0.090856	8	7820	12	19.2041	79	-16	0.92	0.58	24.595	-1.902
YER150W	SPI1	614	21	165	644	446	0	NaN	0.083399	6	NaN	NaN	63.3847	NaN	-4.6	0.59	NaN	NaN	NaN
YER151C	UBP3	140	61	69	780	2738	0	NaN	NaN	10	2210	NaN	33.9186	45	-15.6	0.87	NaN	13.985	-2.871
YER152C		NaN	NaN	32	140	1331	0	NaN	NaN	8	1390	28	45.5643	300	-17.8	0.83	2.67	26.555	1.69
YER152W-A	Non	NaN	NaN	NaN	NaN	566	NaN	NaN	NaN	0	NaN	NaN	NaN	NaN	NaN	NaN	NaN	NaN	NaN
YER153C	PET122	NaN	NaN	NaN	NaN	764	0	NaN	0.123474	6	468	18	27.2451	83	-23.52	1.38	0.84	NaN	NaN
YER154W	OXA1	NaN	25	63	0	1208	0	NaN	0.036964	7	6550	13	27.9224	NaN	-23.64	1.06	3	17.765	0.349
YER155C	BEM2	321	59	131	0	6503	0	NaN	0.067015	8	1230	NaN	32.0765	2616	-13.7	1.86	0.65	19.635	0.16
YER156C		366	7	97	321	1016	1	0	0.033114	9	6080	7	7.35058	300	-15.6	2.09	7.69	20.13	0.828
YER157W	COG3	NaN	NaN	74	1398	2405	1	0	NaN	6	4140	20	31.3102	152	-13.2	0.82	NaN	21.435	-1.304
YER158C	Non	408	192	123	NaN	1721	1	NaN	0.155025	6	784	NaN	46.9067	3	-12.2	0.38	1.05	NaN	NaN
YER158W-A	Non	692	94	309	0	215	NaN	NaN	NaN	0	NaN	NaN	NaN	NaN	NaN	NaN	NaN	NaN	NaN
YER159C	BUR6	6975	168	121	0	428	0	NaN	0.099842	9	5130	6	13.7478	300	-4.3	1.66	4.03	17.955	-0.911
YER161C	SPT2	157	25	246	6975	1001	0	NaN	NaN	6	1240	27	25.3248	26	-13.3	1.02	1.74	22.505	-0.642
YER162C	RAD4	147	25	100	157	2264	0	NaN	NaN	1	876	22	66.5094	57	-18.3	0.4	0.36	NaN	NaN
YER163C		1449	36	18	147	698	0	NaN	NaN	12	1300	41	NaN	67	-24.3	1.01	2.2	NaN	NaN
YER164W	CHD1	1564	28	125	317	4406	0	NaN	0.033513	5	1620	41	20.3586	19	-5.15	1.27	0.61	20.88	0.39
YER165C-A	Non	NaN	NaN	NaN	NaN	356	NaN	NaN	NaN	0	NaN	NaN	NaN	NaN	NaN	NaN	NaN	NaN	NaN
YER165W	PAB1	317	133	152	NaN	1733	0	0	0.009133	5	198000	15	22.2218	NaN	-6.8	7.22	NaN	10.595	-2.037
YER166W	DNF1	NaN	NaN	82	622	4715	0	NaN	NaN	9	NaN	NaN	26.9595	300	-18.5	2.01	0.54	20.42	-0.468
YER167W	BCK2	622	53	26	186	2555	0	NaN	0.076526	11	NaN	24	57.4186	NaN	-16.8	1.23	1.43	NaN	NaN
YER168C	CCA1	443	46	36	169	1640	0	NaN	0.063438	8	13500	19	29.3048	159	-15.76	1.07	1.63	20.605	2.234
YER169W	RPH1	505	159	211	NaN	2390	0	NaN	0.05427	8	2230	24	27.8344	55	-11.36	1.6	0.62	NaN	NaN
YER170W	ADK2	NaN	NaN	345	0	677	0	NaN	0.071369	7	704	19	26.7258	135	-13.16	0.58	1.39	NaN	NaN
YER171W	RAD3	0	130	119	0	2336	1	0	0.008158	7	14400	9	26.3406	31	-19.2	1.09	NaN	NaN	NaN
YER172C	BRR2	187	67	93	0	6491	0	NaN	0.084205	8	1440	NaN	23.9694	8	-18.5	1.39	2.62	NaN	NaN
YER172C-A	Non	NaN	NaN	0	187	380	NaN	NaN	NaN	0	NaN	NaN	NaN	NaN	NaN	NaN	NaN	NaN	NaN
YER173W	RAD24	NaN	NaN	1301	NaN	1979	0	5	0.106966	6	752	25	36.5496	15	-17.76	0.63	0.35	NaN	NaN
YER174C	GRX4	NaN	NaN	85	NaN	734	3	NaN	0.064355	7	7800	14	21.3348	300	-14.91	1.66	NaN	NaN	NaN
YER175C	TMT1	0	88	138	NaN	899	1	NaN	0.071869	4	937	55	48.7698	300	-14.9	1.03	0.58	NaN	NaN
YER175W-A	Non	0	193	605	212	164	NaN	NaN	NaN	0	NaN	NaN	21.2895	NaN	-20.45	NaN	NaN	NaN	NaN
YER176W	ECM32	212	59	94	422	3365	1	NaN	0.097409	7	736	17	33.702	NaN	-12.1	1.79	1.75	21.31	-0.176
YER177W	BMH1	422	40	177	208	803	4	NaN	0.007304	8	158000	18	39.5027	NaN	-17	10.4	NaN	10.645	-2.556
YER178W	PDA1	208	18	134	NaN	1262	0	2	0.016699	5	100000	43	35.4258	77	-19.4	6.83	18.3	32.91	16.886
YER179W	Non	NaN	NaN	NaN	NaN	1096	1	NaN	NaN	1	NaN	57	72.3196	NaN	-15.4	0.56	0.71	NaN	NaN
YER180C	Non	NaN	110	43	NaN	803	0	NaN	NaN	10	NaN	33	34.8076	NaN	-15.8	0.91	3.99	NaN	NaN
YER180C-A	Non	NaN	NaN	NaN	NaN	257	NaN	NaN	NaN	4	NaN	NaN	22.7649	NaN	-11.94	NaN	NaN	NaN	NaN
YER181C	Non	NaN	NaN	NaN	NaN	323	0	NaN	NaN	1	NaN	106	NaN	NaN	NaN	1.48	0.08	NaN	NaN
YER182W	FMP10	NaN	24	95	0	734	0	NaN	NaN	8	1920	27	37.3952	71	-14.8	1.05	1.37	NaN	NaN
YER183C	FAU1	1827	17	55	0	635	1	NaN	NaN	8	468	44	18.1147	300	-8	2.91	2.24	NaN	NaN
YER184C	Non	NaN	NaN	483	1827	2384	0	NaN	NaN	0	NaN	18	21.2578	NaN	-17.5	0.51	0.72	NaN	NaN
YER185W	Non	269	22	28	1256	911	0	NaN	NaN	0	NaN	NaN	40.726	33	-20.42	0.31	0.53	NaN	NaN
YER186C	Non	3408	56	124	1194	920	0	NaN	NaN	7	NaN	NaN	34.39	NaN	-14.1	0.76	1.35	NaN	NaN
YER187W	Non	NaN	NaN	141	NaN	425	0	NaN	NaN	1	NaN	NaN	21.5535	NaN	-27.6	0.52	NaN	NaN	NaN
YER188C-A	Non	NaN	NaN	NaN	NaN	299	NaN	NaN	NaN	0	NaN	NaN	26.9622	NaN	-16.9	NaN	NaN	NaN	NaN
YER188W	Non	NaN	NaN	NaN	NaN	719	0	NaN	NaN	0	NaN	NaN	NaN	NaN	NaN	0.38	0.26	NaN	NaN
YER189W	Non	NaN	NaN	NaN	NaN	368	15	NaN	NaN	15	NaN	NaN	NaN	NaN	-11.2	0.16	NaN	NaN	NaN
YER190C-A	Non	NaN	NaN	NaN	NaN	575	NaN	NaN	NaN	0	NaN	NaN	NaN	NaN	NaN	NaN	NaN	NaN	NaN
YER190C-B	Non	NaN	NaN	NaN	NaN	482	NaN	NaN	NaN	0	NaN	NaN	NaN	NaN	NaN	NaN	NaN	NaN	NaN
YER190W	Non	NaN	NaN	NaN	NaN	5045	15	NaN	NaN	13	NaN	NaN	NaN	NaN	-22.1	0.24	NaN	NaN	NaN
YFL001W	DEG1	75	16	25	583	1328	0	1	0.107512	9	5860	NaN	16.5366	78	-14.63	0.85	2.56	24.1	0.655
YFL002C	SPB4	159	13	106	NaN	1820	0	NaN	NaN	9	5740	NaN	7.21401	29	-17.3	0.93	2.53	22.375	-0.496
YFL003C	Non	NaN	NaN	1097	0	2636	0	NaN	NaN	0	NaN	NaN	21.5473	NaN	-16.7	NaN	0.16	NaN	NaN
YFL004W	VTC2	467	144	76	NaN	2486	2	NaN	0.048492	8	2910	19	21.3155	26	-10	2.4	7.39	20.205	1.613
YFL005W	Non	201	162	218	467	647	2	0	0.003698	6	NaN	NaN	22.7535	NaN	-13.5	2.34	11.34	NaN	NaN
YFL007W	BLM3	148	130	61	201	6431	0	NaN	NaN	8	2600	NaN	58.9546	6	-16.3	1.07	NaN	27.875	2.364
YFL008W	SMC1	794	65	95	148	3677	0	0	0.041277	8	5710	27	32.6568	25	-9.7	1.03	0.41	20.97	-1.153
YFL009W	Non	84	179	87	794	2339	1	NaN	0.072388	8	NaN	34	28.392	NaN	-13.07	0	0.78	NaN	NaN
YFL010C	WWM1	300	15	139	NaN	635	1	NaN	0.10626	4	6020	NaN	92.9578	92	-15	2.05	NaN	NaN	NaN
YFL010W-A	Non	NaN	NaN	NaN	NaN	284	2	NaN	NaN	1	NaN	50	80.3519	NaN	-17.4	2.43	NaN	NaN	NaN
YFL011W	Non	NaN	NaN	NaN	NaN	1640	2	NaN	0.037729	0	NaN	NaN	21.7129	NaN	-6.06	0.28	0.25	NaN	NaN
YFL012W	Non	NaN	NaN	NaN	NaN	446	0	NaN	0.295393	0	NaN	NaN	21.6945	NaN	-11.56	0	0.35	NaN	NaN
YFL012W-A	Non	NaN	NaN	NaN	NaN	374	NaN	NaN	NaN	0	NaN	NaN	NaN	NaN	NaN	NaN	NaN	NaN	NaN
YFL013C	IES1	NaN	NaN	35	NaN	2078	0	NaN	0.109273	8	1390	NaN	63.3171	24	-15.69	0.88	0.64	21.1	-1.906
YFL013W-A	Non	NaN	NaN	NaN	NaN	803	2	NaN	NaN	0	NaN	42	NaN	NaN	NaN	NaN	NaN	NaN	NaN
YFL014W	HSP12	NaN	39	174	NaN	329	0	NaN	0.031687	11	4490	NaN	NaN	NaN	-4.2	2.09	NaN	NaN	NaN
YFL015C	Non	NaN	NaN	NaN	NaN	494	0	NaN	NaN	2	NaN	24	NaN	NaN	NaN	0.44	0.42	NaN	NaN
YFL015W-A	Non	NaN	NaN	NaN	NaN	317	NaN	NaN	NaN	0	NaN	NaN	NaN	NaN	NaN	NaN	NaN	NaN	NaN
YFL016C	MDJ1	NaN	17	78	139	1535	0	0	0.039059	2	7570	59	44.6401	53	-8.04	1.54	NaN	27.38	7.671
YFL017C	GNA1	139	22	179	0	479	1	0	0.058171	6	2550	20	21.057	25	-16.1	1.39	NaN	NaN	NaN
YFL017W-A	SMX2	481	32	71	0	233	1	NaN	0.053059	10	1400	71	15.5137	297	-14.6	1.64	NaN	18.52	-0.531
YFL018C	LPD1	408	93	59	NaN	1499	1	NaN	NaN	6	24600	32	39.5888	NaN	-17.4	2.03	10.18	18.88	3.226
YFL019C	Non	NaN	NaN	NaN	NaN	353	0	NaN	NaN	0	NaN	28	NaN	NaN	NaN	0.96	NaN	NaN	NaN
YFL020C	Non	NaN	NaN	NaN	NaN	368	0	NaN	NaN	1	NaN	10	33.1335	NaN	-10.4	0.24	NaN	NaN	NaN
YFL021C-A	Non	NaN	NaN	NaN	NaN	854	NaN	NaN	NaN	0	NaN	NaN	NaN	NaN	NaN	NaN	NaN	NaN	NaN
YFL021W	GAT1	NaN	NaN	146	NaN	1532	6	NaN	NaN	5	1180	NaN	NaN	21	-23.5	0.49	1.16	NaN	NaN
YFL022C	Non	NaN	76	78	0	1511	6	NaN	NaN	4	NaN	19	25.3534	NaN	-9.9	2.95	24.79	NaN	NaN
YFL023W	BUD27	423	74	97	0	2390	3	1	0.167086	8	1300	NaN	7.97238	13	-17.1	0.64	0.56	22.115	-1.423
YFL024C	EPL1	112	432	144	426	2498	3	0	NaN	5	1110	NaN	22.1014	85	-7.1	1.56	0.54	NaN	NaN
YFL025C	BST1	426	43	203	36	3089	0	NaN	0.113558	2	NaN	NaN	43.6236	69	-11.3	0.77	2.16	NaN	NaN
YFL026W	STE2	588	31	172	55	1295	1	0	0.055502	12	NaN	45	NaN	9	-9.5	0.55	0.13	22.23	6.661
YFL027C	GYP8	370	126	49	130	1493	1	0	0.114985	2	573	NaN	44.4975	55	-12.4	0.55	0.61	NaN	NaN
YFL028C	CAF16	130	27	56	77	869	0	0	0.026399	9	1620	14	19.5623	219	-14.9	1.51	1.78	NaN	NaN
YFL029C	CAK1	77	50	48	0	1106	0	0	0.117473	12	NaN	NaN	42.5709	141	-17.6	0.44	0.9	NaN	NaN
YFL030W	AGX1	524	125	87	0	1157	0	NaN	NaN	0	339	NaN	28.9026	NaN	-14.9	0.33	0.49	NaN	NaN
YFL031C-A	Non	NaN	NaN	67	NaN	101	NaN	NaN	NaN	0	NaN	NaN	NaN	NaN	NaN	NaN	NaN	NaN	NaN
YFL031W	HAC1	0	68	416	NaN	968	0	NaN	NaN	9	8970	17	27.8644	12	-6.3	5.49	47.99	NaN	NaN
YFL032W	Non	NaN	NaN	689	0	320	0	NaN	NaN	1	NaN	16	NaN	NaN	NaN	2.07	NaN	NaN	NaN
YFL033C	RIM15	0	203	213	14	5312	0	NaN	NaN	5	NaN	NaN	31.2253	NaN	-9.6	1.49	1.32	NaN	NaN
YFL034C-A	RPL22B	393	31	60	145	689	NaN	NaN	NaN	13	74700	12	15.7927	300	-7	3.24	NaN	19.6	5.466
YFL034C-B	MOB2	145	45	154	0	977	0	NaN	NaN	9	2250	12	29.696	18	-10.71	0.61	NaN	25.715	-0.722
YFL034W		294	190	120	94	3221	4	NaN	NaN	5	1110	NaN	31.0664	64	-15.44	0.99	0.53	NaN	NaN
YFL036W	RPO41	657	190	61	73	4055	0	2	0.040753	6	NaN	NaN	33.7299	NaN	-9.1	1.14	0.64	14.41	0.702
YFL037W	Non	189	66	226	657	1373	1	NaN	0.002524	7	NaN	39	30.3375	NaN	-16	4.38	10.19	NaN	NaN
YFL038C	Non	72	52	95	447	620	1	0	0.001957	9	NaN	29	34.1476	NaN	-14.4	4.12	9.98	NaN	NaN
YFL039C	Non	447	128	82	NaN	1435	2	0	NaN	10	NaN	46	31.4368	NaN	-10.2	14.94	139.59	NaN	NaN
YFL040W	Non	NaN	NaN	168	0	1622	2	NaN	0.047283	1	NaN	37	21.7051	NaN	-8.21	1.87	0.1	NaN	NaN
YFL041W	FET5	156	13	173	NaN	1868	0	NaN	0.046322	7	2840	NaN	17.7502	9	-5.8	0.84	1.53	18.04	-0.089
YFL041W-A	Non	944	7	45	156	191	NaN	NaN	NaN	0	NaN	NaN	40.3208	NaN	-22.1	NaN	NaN	NaN	NaN
[truncated: 4,610 more rows]

## Sheet: lengths
Chromosome	ORF	Promoter	UTR5	Start	End	UTR3	Terminator	End to end?	Tail to Tail?
chrI	YAL069W	Not available	Not available	335	649	Not available	Not available	0	0
chrI	YAL068W-A	Not available	Not available	538	792	Not available	Not available	1	1
chrI	YAL068C	Not available	Not available	2169	1807	Not available	Not available	1	1
chrI	YAL067W-A	Not available	Not available	2480	2707	Not available	Not available	1	0
chrI	YAL067C	Not available	Not available	9017	7236	Not available	Not available	1	1
chrI	YAL066W	Not available	Not available	10092	10400	Not available	Not available	1	0
chrI	YAL065C	Not available	Not available	11952	11566	Not available	Not available	1	0
chrI	YAL064W-B	Not available	Not available	12047	12427	Not available	Not available	1	1
chrI	YAL064C-A	Not available	Not available	13744	13364	Not available	Not available	1	0
chrI	YAL064W	Not available	Not available	21526	21852	Not available	Not available	1	1
chrI	YAL063C-A	Not available	Not available	22687	22397	Not available	Not available	1	1
chrI	YAL063C	Not available	Not available	27969	24001	Not available	Not available	0	1
chrI	YAL062W	Not available	178	31568	32941	94	187	0	0
chrI	YAL061W	187	227	33449	34702	151	217	0	1
chrI	YAL060W	217	86	35156	36304	118	Not available	1	1
chrI	YAL059W	Not available	Not available	36510	37148	101	166	0	1
chrI	YAL059C-A	Not available	Not available	36919	36497	Not available	Not available	1	1
chrI	YAL058W	166	50	37465	38973	55	Not available	1	1
chrI	YAL056C-A	Not available	Not available	39047	38697	Not available	Not available	1	1
chrI	YAL056W	Not available	46	39260	41902	93	163	0	1
chrI	YAL055W	163	20	42178	42720	154	Not available	1	0
chrI	YAL054C	Not available	Not available	45023	42882	Not available	Not available	1	1
chrI	YAL053W	Not available	109	45900	48251	53	253	0	1
chrI	YAL051W	253	8	48565	51708	151	0	1	1
chrI	YAL049C	78	49	52596	51856	100	40	1	1
chrI	YAL047W-A	Not available	Not available	54585	54914	Not available	Not available	1	0
chrI	YAL048C	Not available	Not available	54790	52802	79	78	0	1
chrI	YAL047C	Not available	Not available	56858	54990	54	Not available	1	0
chrI	YAL046C	Not available	47	57386	57030	120	Not available	0	1
chrI	YAL044W-A	Not available	Not available	57519	57851	113	0	1	1
chrI	YAL045C	Not available	Not available	57797	57489	Not available	Not available	0	0
chrI	YAL044C	169	7	58463	57951	61	Not available	1	0
chrI	YAL043C	Not available	51	61053	58696	57	169	0	0
chrI	YAL042W	Not available	Not available	61317	62564	84	105	0	1
chrI	YAL042C-A	Not available	Not available	61609	61232	Not available	Not available	0	1
chrI	YAL041W	105	88	62841	65405	58	0	1	1
chrI	YAL040C	840	319	67521	65779	11	275	1	1
chrI	YAL039C	2045	50	69526	68717	37	840	0	1
chrI	YAL038W	2195	29	71787	73289	166	Not available	1	-1
chrI	YAL037C-B	Not available	Not available	73301	72327	76	0	1	-1
chrI	YAL037C-A	Not available	4	73519	73427	41	Not available	0	1
chrI	YAL037W	Not available	Not available	74021	74824	Not available	Not available	1	1
chrI	YAL036C	151	20	76153	75044	167	Not available	1	1
chrI	YAL035W	87	21	76428	79436	104	Not available	1	1
chrI	YAL034W-A	Not available	Not available	79719	80588	90	0	1	1
chrI	YAL034C-B	Not available	Not available	79843	79490	Not available	Not available	1	1
chrI	YAL034C	583	98	81952	80711	124	Not available	1	0
chrI	YAL033W	614	17	82707	83228	74	0	1	0
chrI	YAL032C	Not available	35	84475	83336	34	57	1	1
chrI	YAL031W-A	Not available	Not available	84670	84978	Not available	Not available	1	1
chrI	YAL031C	Not available	Not available	87032	84750	Not available	Not available	1	0
chrI	YAL030W	Not available	23	87287	87753	105	0	1	1
chrI	YAL029C	524	48	92271	87856	35	45	1	1
chrI	YAL028W	484	111	92901	94487	58	Not available	0	0
chrI	YAL027W	Not available	Not available	94688	95473	107	Not available	1	1
chrI	YAL026C-A	Not available	Not available	95824	95387	Not available	Not available	1	0
chrI	YAL026C	276	87	99698	95631	127	Not available	0	0
chrI	YAL025C	269	24	101146	100226	165	276	0	1
chrI	YAL024C	229	61	105873	101566	127	269	0	0
chrI	YAL023C	202	85	108552	106273	110	229	0	0
chrI	YAL022C	153	34	110431	108878	39	202	0	1
chrI	YAL021C	164	40	113360	110847	229	153	0	0
chrI	YAL019W-A	Not available	Not available	114251	114820	Not available	Not available	0	1
chrI	YAL020C	Not available	Not available	114616	113615	51	164	0	1
chrI	YAL019W	Not available	104	114920	118315	62	Not available	1	0
chrI	YAL018C	Not available	Not available	119542	118565	Not available	Not available	1	0
chrI	YAL017W	Not available	368	120226	124296	189	0	1	1
chrI	YAL016C-B	Not available	5	124493	124308	273	0	1	0
chrI	YAL016W	Not available	Not available	124880	126787	70	Not available	1	1
chrI	YAL016C-A	Not available	Not available	125070	124756	Not available	Not available	0	0
chrI	YAL015C	Not available	Not available	128103	126904	115	Not available	1	1
chrI	YAL014C	165	44	129020	128253	138	Not available	0	0
chrI	YAL013W	80	33	129271	130533	42	161	0	1
chrI	YAL012W	161	66	130802	131986	101	Not available	0	0
chrI	YAL011W	Not available	Not available	132202	134079	99	0	1	0
chrI	YAL010C	54	20	135667	134186	99	Not available	1	0
chrI	YAL009W	64	26	135856	136635	115	95	0	1
chrI	YAL008W	95	71	136916	137512	134	0	1	1
chrI	YAL007C	Not available	68	138347	137700	126	0	1	1
chrI	YAL004W	Not available	Not available	140762	141409	Not available	Not available	0	1
chrI	YAL005C	469	64	141433	139505	127	Not available	1	0
chrI	YAL003W	Not available	13	142176	143162	210	Not available	0	1
chrI	YAL002W	Not available	Not available	143709	147533	Not available	Not available	1	1
chrI	YAL001C	971	20	151168	147596	64	Not available	1	0
chrI	YAR002W	1001	26	152259	153878	100	47	1	1
chrI	YAR002C-A	0	42	154726	154067	61	102	1	1
chrI	YAR003W	191	29	155007	156287	496	0	1	0
chrI	YAR007C	181	65	158621	156756	52	388	1	0
chrI	YAR008W	184	110	158967	159794	100	6698	1	1
chrI	YAR014C	256	151	168866	166743	168	6671	1	1
chrI	YAR015W	302	34	169370	170290	97	0	1	1
chrI	YAR018C	397	40	171698	170391	44	23	1	1
chrI	YAR019W-A	Not available	Not available	174996	175340	Not available	Not available	1	1
chrI	YAR019C	Not available	Not available	175133	172209	74	397	0	0
chrI	YAR020C	Not available	Not available	177021	176854	Not available	Not available	1	1
chrI	YAR023C	3501	267	179818	179279	40	Not available	0	1
chrI	YAR027W	3897	9	183764	184471	178	189	0	1
chrI	YAR028W	189	48	184886	185590	197	Not available	0	1
chrI	YAR029W	Not available	Not available	186315	186539	Not available	Not available	1	0
chrI	YAR031W	Not available	Not available	186830	187726	Not available	Not available	0	1
chrI	YAR030C	Not available	Not available	186847	186506	Not available	Not available	1	1
chrI	YAR033W	Not available	Not available	188101	188805	Not available	Not available	0	1
chrI	YAR035W	Not available	Not available	190187	192250	Not available	Not available	1	1
chrI	YAR035C-A	Not available	Not available	192411	192331	Not available	Not available	1	1
chrI	YAR042W	Not available	94	192613	196179	165	Not available	1	1
chrI	YAR047C	Not available	Not available	201780	201460	Not available	Not available	1	0
chrI	YAR050W	Not available	Not available	203394	208007	Not available	Not available	0	0
chrI	YAR053W	Not available	Not available	208358	208654	Not available	Not available	1	1
chrI	YAR060C	Not available	Not available	217483	217148	Not available	Not available	1	0
chrI	YAR064W	Not available	Not available	220189	220488	Not available	Not available	0	1
chrI	YAR066W	Not available	Not available	221040	221651	Not available	Not available	0	1
chrI	YAR068W	Not available	Not available	222397	222882	Not available	Not available	1	0
chrI	YAR069C	Not available	Not available	224295	224002	Not available	Not available	1	0
chrI	YAR070C	Not available	Not available	224853	224554	Not available	Not available	0	0
chrI	YAR071W	Not available	Not available	225451	226854	51	Not available	0	0
chrI	YAR073W	Not available	Not available	227733	228944	Not available	Not available	0	1
chrI	YAR075W	Not available	Not available	228835	229308	Not available	Not available	1	0
chrII	YBL113W-A	Not available	Not available	646	1128	Not available	Not available	1	0
chrII	YBL113C	Not available	Not available	2658	280	Not available	Not available	1	1
chrII	YBL112C	Not available	Not available	2899	2582	Not available	Not available	0	1
chrII	YBL111C	Not available	Not available	5009	2907	Not available	Not available	0	0
chrII	YBL109W	Not available	Not available	5790	6125	Not available	Not available	1	0
chrII	YBL108C-A	Not available	Not available	7733	7605	Not available	Not available	1	0
chrII	YBL108W	Not available	Not available	8177	8482	Not available	Not available	0	1
chrII	YBL107W-A	Not available	Not available	9268	9372	Not available	Not available	1	0
chrII	YBL107C	220	41	10551	9961	109	Not available	1	1
chrII	YBL106C	175	54	13879	10847	35	220	0	1
chrII	YBL105C	81	325	17696	14241	133	175	0	1
chrII	YBL104C	589	7	21293	18177	75	81	0	0
chrII	YBL103C	272	142	23535	22075	186	589	0	1
chrII	YBL102W	287	90	24098	24745	149	0	1	1
chrII	YBL101C	Not available	65	28299	24946	118	0	1	1
chrII	YBL100W-C	Not available	Not available	28427	28546	Not available	Not available	1	1
chrII	YBL099W	0	298	37050	38687	267	166	0	0
chrII	YBL100C	Not available	Not available	37300	36986	223	Not available	1	1
chrII	YBL098W	166	22	39142	40524	124	Not available	0	0
chrII	YBL097W	Not available	Not available	40828	43092	Not available	Not available	1	1
chrII	YBL095W	Not available	Not available	43274	44086	120	Not available	1	0
chrII	YBL096C	Not available	Not available	43479	43171	Not available	Not available	1	0
chrII	YBL094C	Not available	Not available	44094	43762	Not available	Not available	1	0
chrII	YBL093C	883	107	44915	44253	135	Not available	0	0
chrII	YBL092W	591	334	45975	46367	70	Not available	1	1
chrII	YBL091C-A	Not available	Not available	47177	46562	44	0	1	1
chrII	YBL091C	44	33	48625	47360	68	Not available	0	0
chrII	YBL090W	109	20	48822	49355	120	50	0	0
chrII	YBL089W	50	46	49571	50950	49	Not available	1	0
chrII	YBL088C	Not available	Not available	59379	51016	67	0	1	1
chrII	YBL087C	423	20	60735	59818	70	Not available	0	0
chrII	YBL086C	1157	27	62599	61199	21	423	0	1
chrII	YBL085W	1232	21	63873	66815	90	138	1	1
chrII	YBL084C	109	123	69442	67166	139	191	1	0
chrII	YBL083C	Not available	Not available	70135	69710	36	109	0	1
chrII	YBL082C	Not available	Not available	71124	69748	Not available	Not available	0	0
chrII	YBL081W	Not available	76	71863	72969	59	25	1	1
chrII	YBL080C	270	14	74692	73067	1231	0	1	0
chrII	YBL079W	0	27	75256	79764	280	304	1	0
chrII	YBL078C	0	27	80728	80375	459	125	1	0
chrII	YBL077W	Not available	Not available	80895	81326	860	0	1	1
chrII	YBL076C	156	15	84259	81041	67	Not available	1	1
chrII	YBL075C	Not available	133	86446	84497	67	156	0	0
chrII	YBL073W	Not available	Not available	87644	87955	Not available	Not available	1	1
chrII	YBL074C	Not available	Not available	87787	86720	Not available	Not available	0	1
chrII	YBL072C	Not available	315	89123	88521	85	Not available	1	1
chrII	YBL071C-B	Not available	Not available	89554	89456	Not available	Not available	0	0
chrII	YBL071W-A	Not available	36	89976	90224	248	Not available	1	1
chrII	YBL071C	Not available	Not available	90529	90221	Not available	Not available	1	0
chrII	YBL069W	Not available	57	90739	92028	82	Not available	0	1
chrII	YBL070C	Not available	Not available	90923	90603	Not available	Not available	0	1
chrII	YBL068W-A	Not available	Not available	91792	92028	82	248	0	1
chrII	YBL068W	248	54	92412	93395	84	0	1	0
chrII	YBL067C	Not available	267	95884	93641	105	87	1	1
chrII	YBL065W	Not available	Not available	99965	100309	Not available	Not available	1	1
chrII	YBL066C	Not available	Not available	100117	96671	Not available	Not available	0	0
chrII	YBL064C	Not available	33	101158	100373	49	Not available	1	0
chrII	YBL063W	Not available	Not available	101888	105223	Not available	Not available	0	1
chrII	YBL062W	Not available	Not available	105310	105690	Not available	Not available	1	1
chrII	YBL061C	379	101	107408	105318	79	Not available	1	1
chrII	YBL060W	387	60	107934	109997	46	70	1	1
chrII	YBL059C-A	8	14	110541	110127	219	0	1	0
chrII	YBL059W	Not available	Not available	110596	111246	33	131	0	1
chrII	YBL058W	131	29	111439	112710	118	0	1	1
chrII	YBL057C	0	6	113447	112803	51	13	1	0
chrII	YBL056W	186	81	113765	115171	394	0	1	1
chrII	YBL055C	472	93	116832	115576	71	253	1	1
chrII	YBL054W	588	101	117592	119169	195	Not available	0	1
chrII	YBL053W	Not available	Not available	119338	119712	Not available	Not available	1	1
chrII	YBL052C	423	40	121877	119382	48	Not available	1	0
chrII	YBL051C	243	60	124762	122756	416	423	0	1
chrII	YBL050W	0	75	125128	126122	63	422	0	1
chrII	YBL049W	422	224	126831	127247	266	Not available	0	1
chrII	YBL048W	Not available	Not available	127302	127613	765	0	1	1
chrII	YBL047C	0	153	132043	127898	214	Not available	1	1
chrII	YBL046W	132	38	132427	133752	314	0	1	1
chrII	YBL045C	Not available	196	135519	134146	163	193	1	0
chrII	YBL044W	Not available	Not available	136001	136369	Not available	Not available	0	1
chrII	YBL043W	Not available	134	136691	137464	223	609	1	1
chrII	YBL042C	891	48	140263	138344	170	576	1	0
chrII	YBL041W	775	42	141250	141975	48	69	1	0
chrII	YBL040C	385	23	142871	142115	78	20	1	1
chrII	YBL039W-B	163	284	143396	143575	117	245	1	0
chrII	YBL039C-A	Not available	Not available	145034	144951	Not available	Not available	1	1
chrII	YBL039C	340	55	145731	143992	80	Not available	0	1
chrII	YBL038W	Not available	49	146190	146888	64	178	0	0
chrII	YBL037W	178	82	147212	150289	141	0	1	1
chrII	YBL036C	189	25	151223	150450	125	0	1	1
chrII	YBL035C	41	187	153613	151496	59	189	0	-1
chrII	YBL034C	136	68	158392	153851	10	41	0	1
chrII	YBL033C	288	29	159696	158659	63	136	0	1
chrII	YBL032W	353	75	160187	161332	174	175	0	0
chrII	YBL031W	175	21	161702	162718	226	9	1	1
chrII	YBL030C	279	91	164000	163044	275	30	1	1
chrII	YBL029C-A	1254	95	164775	164491	121	279	0	1
chrII	YBL029W	1130	111	166137	167267	13	208	1	0
chrII	YBL028C	461	33	167841	167521	195	0	1	0
chrII	YBL027W	367	23	168426	169379	91	1091	0	1
chrII	YBL026W	1091	65	170626	171041	128	190	0	1
chrII	YBL025W	190	125	171484	171921	74	430	0	0
chrII	YBL024W	430	112	172537	174591	88	186	1	0
chrII	YBL023C	233	58	177529	174923	194	26	1	0
chrII	YBL022C	113	113	181278	177877	57	233	0	1
chrII	YBL021C	211	18	182097	181663	159	113	0	0
chrII	YBL020W	0	158	182404	184128	78	Not available	0	0
chrII	YBL019W	Not available	Not available	184356	185918	Not available	Not available	1	0
chrII	YBL018C	293	30	186477	186001	36	Not available	1	1
chrII	YBL017C	554	184	191586	186847	47	293	0	0
chrII	YBL016W	595	226	192454	193515	130	402	0	1
chrII	YBL015W	402	78	194125	195705	242	Not available	1	1
chrII	YBL014C	Not available	Not available	201751	199067	92	3192	1	1
chrII	YBL013W	Not available	Not available	202059	203264	Not available	Not available	1	0
chrII	YBL011W	Not available	Not available	203541	205820	206	62	1	1
chrII	YBL012C	Not available	Not available	203810	203409	Not available	Not available	1	1
chrII	YBL010C	101	22	206952	206110	257	Not available	1	0
chrII	YBL009W	0	34	207197	209227	122	Not available	0	1
chrII	YBL008W-A	Not available	Not available	209412	209651	Not available	Not available	0	0
chrII	YBL008W	Not available	Not available	209656	212178	Not available	Not available	1	0
chrII	YBL007C	Not available	Not available	216369	212635	59	Not available	1	1
chrII	YBL006W-A	Not available	Not available	216714	216863	Not available	Not available	0	0
chrII	YBL006C	19	17	217132	216590	156	Not available	1	1
chrII	YBL005W	Not available	40	217473	220403	305	6840	0	1
chrII	YBL004W	6840	91	227639	235120	60	152	1	1
chrII	YBL003C	445	65	235795	235397	147	39	1	1
chrII	YBL002W	504	49	236495	236890	190	7	1	1
chrII	YBL001C	1338	68	237469	237155	40	176	1	1
chrII	YBR001C	218	116	241285	238943	68	1338	0	1
chrII	YBR002C	63	48	242570	241710	91	218	0	0
chrII	YBR003W	127	23	242811	244232	130	0	1	0
chrII	YBR004C	39	54	245669	244368	91	22	1	0
chrII	YBR005W	113	35	245908	246549	146	216	0	1
chrII	YBR006W	216	101	247012	248505	118	173	1	1
chrII	YBR007C	1517	11	251017	248807	127	74	1	1
chrII	YBR008C	880	134	254210	252564	19	1517	0	1
chrII	YBR009C	460	25	255682	255371	147	880	0	1
chrII	YBR010W	491	9	256329	256739	162	198	1	0
chrII	YBR011C	1014	11	257973	257110	90	272	1	1
chrII	YBR012C	5876	29	259564	259145	147	1014	0	1
chrII	YBR013C	737	23	265879	265490	21	5876	0	1
chrII	YBR014C	182	62	267336	266725	86	737	0	0
chrII	YBR015C	429	107	269503	267710	130	182	0	1
chrII	YBR016W	576	38	270247	270633	208	57	1	1
chrII	YBR017C	649	49	273703	270947	77	199	1	1
chrII	YBR018C	Not available	32	275527	274427	26	649	0	0
chrII	YBR019C	Not available	Not available	278352	276253	Not available	Not available	0	0
chrII	YBR020W	Not available	Not available	279021	280607	Not available	Not available	0	0
chrII	YBR021W	Not available	113	281443	283344	140	169	0	1
chrII	YBR022W	169	85	283738	284271	150	0	1	0
chrII	YBR023C	1253	50	287925	284428	120	0	1	1
chrII	YBR024W	1316	84	289445	290350	217	75	1	0
chrII	YBR025C	881	39	291865	290681	184	63	1	0
chrII	YBR026C	Not available	Not available	294019	292877	92	881	0	1
chrII	YBR027C	Not available	Not available	294356	294024	824	Not available	0	1
chrII	YBR028C	Not available	Not available	296002	294425	Not available	Not available	0	1
chrII	YBR029C	0	685	297742	296369	121	Not available	0	1
chrII	YBR030W	365	64	298292	299950	115	0	0	0
chrII	YBR031W	0	169	300166	301254	95	Not available	0	0
chrII	YBR032W	Not available	Not available	301519	301821	Not available	Not available	0	0
chrII	YBR033W	Not available	Not available	301944	304703	Not available	Not available	1	1
chrII	YBR034C	175	19	305976	304930	157	Not available	1	1
chrII	YBR035C	2052	17	306955	306269	99	175	0	1
chrII	YBR036C	144	49	310313	309081	57	2052	0	0
chrII	YBR037C	259	14	311451	310564	58	144	0	1
chrII	YBR038W	295	93	311897	314788	173	522	0	1
chrII	YBR039W	522	92	315575	316510	180	Not available	0	0
chrII	YBR040W	Not available	Not available	316968	317864	Not available	Not available	0	1
chrII	YBR041W	Not available	48	318266	320275	182	Not available	1	1
chrII	YBR042C	Not available	Not available	321609	320416	91	2	1	1
chrII	YBR043C	197	151	323945	321876	124	Not available	0	1
chrII	YBR044C	Not available	68	326058	324337	44	197	0	1
chrII	YBR045C	Not available	Not available	330090	328369	Not available	Not available	0	1
chrII	YBR046C	183	58	331509	330505	19	Not available	0	1
chrII	YBR047W	258	45	331831	332358	81	362	0	1
chrII	YBR048W	362	28	332829	333810	210	232	1	0
chrII	YBR049C	205	132	336816	334384	248	298	1	1
chrII	YBR051W	Not available	Not available	337986	338336	Not available	Not available	1	1
chrII	YBR050C	Not available	Not available	338197	337181	28	205	0	0
chrII	YBR052C	236	45	339350	338718	31	Not available	1	1
chrII	YBR053C	1935	52	340749	339673	42	236	0	1
chrII	YBR054W	1993	315	343099	344133	363	81	1	1
chrII	YBR055C	521	23	347299	344600	72	80	1	1
chrII	YBR056W	464	42	347877	349382	34	1823	0	0
chrII	YBR056W-A	1823	14	351253	351453	446	Not available	1	1
chrII	YBR056C-B	Not available	Not available	351449	351291	Not available	Not available	1	1
chrII	YBR057C	255	99	353291	352191	102	622	1	-1
chrII	YBR058C	177	22	356015	353670	25	255	0	0
chrII	YBR058C-A	211	45	356564	356322	108	177	0	1
chrII	YBR059C	403	32	360185	356859	39	211	0	1
chrII	YBR060C	2049	68	362512	360650	30	403	0	1
chrII	YBR061C	116	55	365717	364785	156	2049	0	1
chrII	YBR062C	252	8	366598	365974	86	116	0	1
chrII	YBR064W	Not available	Not available	367761	368189	Not available	Not available	1	1
chrII	YBR063C	Not available	Not available	368182	366968	110	252	0	1
chrII	YBR065C	244	43	369676	368582	167	Not available	1	0
chrII	YBR066C	1098	195	370697	370035	72	244	0	0
chrII	YBR067C	895	30	372732	372100	110	1098	0	1
chrII	YBR068C	726	51	375687	373858	201	895	0	1
chrII	YBR069C	669	101	378430	376571	107	726	0	1
chrII	YBR070C	150	65	379931	379218	18	669	0	0
chrII	YBR071W	400	59	380408	381043	262	662	0	0
chrII	YBR072W	662	60	382027	382671	165	Not available	1	1
chrII	YBR072C-A	Not available	Not available	383016	382855	104	20	1	0
chrII	YBR073W	14	75	383209	385983	64	229	0	1
chrII	YBR074W	229	5	386281	389211	26	Not available	0	0
chrII	YBR076W	Not available	Not available	390369	391388	Not available	Not available	1	0
chrII	YBR076C-A	Not available	Not available	391611	391345	160	Not available	1	1
chrII	YBR077C	668	122	392287	391799	203	Not available	0	0
chrII	YBR078W	465	163	393118	394854	41	456	1	1
chrII	YBR079C	189	26	398271	395377	64	296	1	1
chrII	YBR080C	242	21	400884	398608	122	189	0	0
chrII	YBR081C	1109	147	405245	401247	100	242	0	1
chrII	YBR082C	1737	210	407163	406622	121	1109	0	0
chrII	YBR083W	1724	155	409163	410623	53	302	0	1
chrII	YBR084W	302	70	411048	413975	162	0	1	1
chrII	YBR084C-A	423	131	415255	414180	95	40	1	1
chrII	YBR085W	537	90	415977	416900	168	1776	1	0
chrII	YBR085C-A	885	57	419158	418901	334	1577	1	1
chrII	YBR086C	425	247	423035	420195	95	885	0	0
chrII	YBR087W	616	13	423759	424823	52	Not available	1	1
chrII	YBR089W	Not available	Not available	425177	425776	0	0	1	0
chrII	YBR088C	Not available	Not available	425760	424984	28	120	1	0
chrII	YBR089C-A	Not available	439	426483	426184	134	Not available	1	1
chrII	YBR090C	Not available	Not available	427052	426327	Not available	Not available	0	0
chrII	YBR091C	164	27	427478	427149	87	Not available	0	1
chrII	YBR092C	398	13	429095	427692	23	164	0	1
chrII	YBR093C	946	48	430945	429542	36	398	0	0
chrII	YBR094W	993	56	432030	434291	91	0	1	1
chrII	YBR095C	185	68	435692	434400	105	0	1	1
chrII	YBR096W	134	84	436015	436707	70	Not available	0	0
chrII	YBR097W	Not available	Not available	436945	441309	75	39	0	1
chrII	YBR098W	39	86	441509	443584	215	Not available	1	0
chrII	YBR099C	Not available	Not available	443301	442918	Not available	Not available	1	0
chrII	YBR101C	215	38	444687	443815	11	134	1	0
chrII	YBR102C	Not available	63	447317	445056	116	215	0	0
chrII	YBR103W	Not available	Not available	447703	449310	Not available	Not available	1	1
chrII	YBR103C-A	Not available	Not available	449457	449314	Not available	Not available	1	0
chrII	YBR104W	Not available	58	449661	450650	89	105	1	1
chrII	YBR105C	517	31	451963	450875	98	69	1	0
chrII	YBR106W	546	45	452652	453218	141	312	1	1
chrII	YBR107C	32	116	454524	453787	520	4	1	1
chrII	YBR108W	0	31	454816	457659	144	81	1	0
chrII	YBR109C	Not available	29	458356	457913	171	52	1	0
chrII	YBR109W-A	Not available	Not available	458602	458826	Not available	Not available	0	1
chrII	YBR110W	Not available	Not available	458866	460215	101	823	1	1
chrII	YBR111C	74	33	461867	461172	50	Not available	1	1
chrII	YBR111W-A	191	25	462133	462573	159	Not available	1	0
chrII	YBR113W	Not available	Not available	465560	466042	0	Not available	0	1
chrII	YBR112C	Not available	Not available	465764	462864	287	0	1	1
chrII	YBR114W	Not available	Not available	467242	469614	Not available	Not available	1	0
chrII	YBR115C	Not available	119	473920	469742	24	Not available	1	0
chrII	YBR116C	Not available	Not available	474720	474193	Not available	Not available	0	1
chrII	YBR117C	Not available	Not available	476431	474386	Not available	Not available	0	1
chrII	YBR118W	Not available	14	477665	479041	88	131	0	1
chrII	YBR119W	131	72	479332	480317	146	0	1	1
chrII	YBR120C	994	68	480917	480429	42	0	1	0
chrII	YBR121C-A	Not available	Not available	482478	482320	341	994	0	0
chrII	YBR121C	350	81	483361	481358	81	Not available	0	1
chrII	YBR122C	156	34	484497	483964	172	350	0	1
chrII	YBR124W	Not available	Not available	486501	486860	Not available	Not available	1	0
chrII	YBR123C	Not available	64	486685	484736	49	156	0	0
chrII	YBR125C	243	176	488374	487193	170	Not available	1	1
chrII	YBR126C	Not available	59	490386	488899	106	243	0	1
chrII	YBR126W-A	Not available	Not available	490844	491050	Not available	Not available	0	0
chrII	YBR126W-B	Not available	102	490921	491064	132	21	1	1
chrII	YBR127C	142	46	492816	491263	148	0	1	1
chrII	YBR128C	74	51	494109	493075	71	142	0	1
chrII	YBR129C	123	36	495333	494347	113	74	0	1
chrII	YBR130C	Not available	42	496863	495586	94	123	0	1
chrII	YBR131W	168	32	497157	499271	203	Not available	1	1
chrII	YBR131C-A	Not available	Not available	497733	497644	Not available	Not available	0	1
chrII	YBR132C	166	131	501436	499646	125	218	1	0
chrII	YBR134W	Not available	Not available	504237	504638	Not available	Not available	0	-1
chrII	YBR133C	Not available	Not available	504281	501798	65	166	0	-1
chrII	YBR135W	Not available	85	504848	505300	120	Not available	0	1
chrII	YBR136W	Not available	Not available	505662	512768	Not available	Not available	0	0
chrII	YBR137W	Not available	218	513038	513577	137	0	1	0
chrII	YBR138C	102	55	515330	513756	125	0	1	0
chrII	YBR139W	177	26	515658	517184	171	0	1	1
chrII	YBR140C	Not available	108	526622	517344	84	50	1	1
chrII	YBR141W-A	Not available	Not available	527161	527256	Not available	Not available	0	1
chrII	YBR141C	113	21	528032	527019	181	Not available	1	0
chrII	YBR142W	Not available	43	528311	530632	145	65	1	0
chrII	YBR143C	Not available	21	532176	530863	117	71	1	0
chrII	YBR144C	Not available	Not available	533543	533229	Not available	Not available	0	0
chrII	YBR145W	Not available	63	533756	534811	100	281	0	1
chrII	YBR146W	281	62	535254	536090	204	146	0	1
chrII	YBR147W	146	129	536569	537459	27	251	0	0
chrII	YBR148W	251	133	537870	539699	94	160	0	0
chrII	YBR149W	160	28	539981	541015	103	65	1	1
chrII	YBR150C	381	20	544487	541203	43	117	1	1
chrII	YBR151W	345	147	545022	545972	134	Not available	0	1
chrII	YBR152W	Not available	Not available	546370	547245	Not available	Not available	0	1
chrII	YBR153W	Not available	53	547454	548188	339	0	1	0
chrII	YBR154C	571	111	549003	548356	73	42	1	1
chrII	YBR155W	640	49	549765	550922	80	66	1	1
chrII	YBR156C	211	30	553194	551098	154	0	1	1
chrII	YBR157C	1914	178	554304	553537	102	211	0	1
chrII	YBR158W	1872	265	556543	558192	147	200	0	1
chrII	YBR159W	200	140	558679	559722	88	201	0	1
chrII	YBR160W	201	61	560072	560968	96	533	0	1
chrII	YBR161W	533	32	561629	562759	316	0	1	1
chrII	YBR162C	424	148	564565	563198	243	164	1	1
chrII	YBR162W-A	342	76	565226	565423	89	116	0	0
chrII	YBR163W	116	90	565718	567475	77	207	1	0
chrII	YBR164C	269	111	568421	567870	103	202	1	0
chrII	YBR165W	249	74	568847	569680	46	66	1	0
chrII	YBR166C	174	45	571195	569837	86	0	1	0
chrII	YBR167C	Not available	125	571885	571463	49	174	0	1
chrII	YBR168W	Not available	Not available	572366	573607	Not available	Not available	1	1
chrII	YBR169C	197	32	575991	573910	143	Not available	1	0
chrII	YBR170C	100	51	578081	576339	119	197	0	0
chrII	YBR171W	131	28	578359	578979	127	0	1	0
chrII	YBR172C	217	97	581367	579145	110	28	1	0
chrII	YBR173C	Not available	23	582167	581721	40	217	0	1
chrII	YBR175W	Not available	Not available	582403	583350	60	211	0	1
chrII	YBR174C	Not available	Not available	582647	582333	Not available	Not available	0	1
chrII	YBR176W	211	94	583715	584653	146	Not available	1	0
chrII	YBR178W	Not available	Not available	586066	586440	Not available	Not available	1	1
chrII	YBR177C	Not available	Not available	586157	584802	117	0	1	1
chrII	YBR179C	Not available	66	589109	586542	51	Not available	1	0
chrII	YBR180W	Not available	Not available	589736	591454	Not available	Not available	1	0
chrII	YBR181C	Not available	28	592769	591707	71	Not available	1	1
chrII	YBR182C	Not available	Not available	594859	593501	Not available	Not available	0	1
chrII	YBR182C-A	Not available	Not available	595550	595356	Not available	Not available	0	0
chrII	YBR183W	Not available	216	596110	597060	101	Not available	0	1
chrII	YBR184W	Not available	Not available	597358	598929	Not available	Not available	1	1
chrII	YBR185C	Not available	34	599954	599118	133	Not available	1	1
chrII	YBR186W	Not available	Not available	600548	602355	Not available	Not available	0	1
chrII	YBR187W	Not available	114	602629	603471	90	55	1	0
chrII	YBR188C	266	64	604102	603680	52	43	1	1
chrII	YBR189W	326	23	604503	605503	71	Not available	0	1
chrII	YBR190W	Not available	Not available	605961	606272	Not available	Not available	0	1
chrII	YBR191W	Not available	Not available	606265	607135	27	Not available	0	0
chrII	YBR191W-A	Not available	Not available	607144	607218	30	235	0	0
chrII	YBR192W	235	164	607647	608780	272	0	1	1
chrII	YBR193C	87	38	609748	609077	253	0	1	0
chrII	YBR194W	0	86	610033	610404	160	Not available	1	1
chrII	YBR195C	Not available	Not available	611877	610609	90	29	1	1
chrII	YBR196C	8	43	613895	612231	138	Not available	0	0
chrII	YBR196C-A	12	341	614168	614019	73	8	0	0
chrII	YBR196C-B	Not available	Not available	614625	614521	0	12	0	1
chrII	YBR197C	Not available	Not available	615851	615198	166	Not available	0	1
chrII	YBR198C	176	80	618518	616122	76	Not available	0	1
chrII	YBR199W	236	74	618904	620298	130	386	0	1
chrII	YBR200W	386	53	620867	622522	217	Not available	0	1
chrII	YBR200W-A	Not available	Not available	622978	623142	Not available	Not available	0	0
chrII	YBR201W	Not available	139	623572	624207	126	90	1	1
chrII	YBR201C-A	845	66	624692	624489	27	116	1	1
chrII	YBR202W	972	76	625767	628304	164	Not available	0	0
chrII	YBR203W	Not available	Not available	629163	631937	Not available	Not available	1	0
chrII	YBR204C	Not available	47	633376	632249	159	Not available	1	0
chrII	YBR205W	Not available	Not available	633617	634831	Not available	Not available	0	0
chrII	YBR206W	Not available	Not available	634596	634919	92	97	0	0
chrII	YBR207W	97	33	635141	636538	119	0	1	1
chrII	YBR208C	Not available	348	642205	636698	102	25	1	0
chrII	YBR209W	Not available	Not available	642578	642895	Not available	Not available	0	1
chrII	YBR210W	Not available	27	645545	645973	216	0	1	0
chrII	YBR211C	632	99	647127	646153	92	61	1	0
chrII	YBR212W	312	350	647881	649899	23	Not available	0	1
chrII	YBR213W	Not available	Not available	650363	651187	Not available	Not available	0	0
chrII	YBR214W	Not available	84	651410	652993	180	83	0	0
chrII	YBR215W	83	95	653351	655312	118	106	1	0
chrII	YBR216C	0	35	657595	655571	219	0	1	1
chrII	YBR217W	0	35	657827	658387	307	0	1	1
chrII	YBR218C	Not available	141	662244	658702	94	186	1	1
chrII	YBR219C	Not available	Not available	663298	662494	Not available	Not available	0	0
chrII	YBR220C	194	68	664672	662990	207	Not available	0	0
chrII	YBR221C	51	203	666248	665148	214	194	0	0
chrII	YBR221W-A	50	21	666533	666637	31	0	1	0
chrII	YBR222C	Not available	127	668346	666715	87	0	1	1
chrII	YBR223W-A	Not available	Not available	668716	668835	Not available	Not available	0	0
chrII	YBR224W	Not available	Not available	670120	670635	Not available	Not available	0	1
chrII	YBR223C	Not available	Not available	670292	668658	127	Not available	1	0
chrII	YBR225W	Not available	Not available	670622	673324	Not available	Not available	1	1
chrII	YBR226C	Not available	Not available	673560	673150	Not available	Not available	1	0
chrII	YBR227C	18	47	675129	673567	111	Not available	0	0
chrII	YBR228W	37	31	675308	676222	114	0	1	1
chrII	YBR229C	300	17	679216	676352	109	0	1	1
chrII	YBR230C	164	14	680045	679544	11	300	0	1
chrII	YBR230W-A	253	48	680357	680557	134	1425	1	0
chrII	YBR231C	171	58	683085	682174	41	1528	1	1
chrII	YBR233W	Not available	Not available	683423	684664	154	115	0	1
chrII	YBR232C	Not available	Not available	683727	683368	54	171	0	0
chrII	YBR233W-A	115	39	684972	685256	236	0	1	1
chrII	YBR234C	164	47	686587	685433	45	93	1	1
chrII	YBR235W	200	64	686896	690258	98	0	1	0
chrII	YBR236C	130	40	691688	690378	134	0	1	1
chrII	YBR237W	62	80	691964	694513	106	359	1	0
chrII	YBR238C	821	124	697297	695102	232	277	1	1
chrII	YBR239C	Not available	143	699938	698349	107	821	0	0
chrII	YBR240C	Not available	Not available	701837	700485	Not available	Not available	0	0
chrII	YBR241C	501	64	704050	702584	68	Not available	0	0
chrII	YBR242W	382	165	704665	705381	50	Not available	1	0
chrII	YBR243C	Not available	Not available	706788	705442	Not available	Not available	1	1
chrII	YBR244W	Not available	38	707523	708011	122	Not available	1	0
chrII	YBR245C	Not available	Not available	711534	708145	83	13	1	0
chrII	YBR246W	0	37	711586	712749	94	152	1	0
chrII	YBR247C	299	4	714450	712999	94	119	1	1
chrII	YBR248C	247	82	716460	714802	49	299	0	1
chrII	YBR249C	Not available	137	717989	716877	88	247	0	0
chrII	YBR250W	Not available	Not available	719028	720599	Not available	Not available	0	0
chrII	YBR251W	Not available	40	721385	722308	80	204	0	1
chrII	YBR252W	204	14	722606	723049	64	105	0	0
chrII	YBR253W	105	47	723265	723630	93	2	1	1
chrII	YBR254C	48	6	724258	723731	138	0	1	0
chrII	YBR255W	40	15	724451	726535	139	0	1	1
chrII	YBR255C-A	245	36	727069	726613	71	0	1	0
chrII	YBR256C	620	21	728097	727381	31	245	0	0
chrII	YBR257W	694	58	728880	729719	142	0	1	1
chrII	YBR258C	59	23	730157	729729	39	0	1	1
chrII	YBR259W	49	137	730382	732448	143	24	1	1
chrII	YBR260C	66	19	734634	732634	103	0	1	1
chrII	YBR261C	94	27	735525	734827	108	66	0	1
chrII	YBR262C	Not available	30	736035	735715	69	94	0	0
chrII	YBR263W	Not available	Not available	736259	737731	Not available	Not available	1	1
chrII	YBR264C	0	126	738364	737765	9	Not available	1	0
chrII	YBR265W	149	55	738577	739539	125	166	0	0
chrII	YBR267W	166	6	739836	741017	121	Not available	1	0
chrII	YBR266C	Not available	Not available	740383	739931	Not available	Not available	1	0
chrII	YBR268W	Not available	7	741294	741611	95	445	1	0
chrII	YBR269C	143	4	742571	742155	128	409	1	1
chrII	YBR270C	289	69	744393	742756	38	143	0	1
chrII	YBR271W	402	14	744847	746106	96	Not available	1	1
chrII	YBR272C	Not available	Not available	747798	746356	168	68	1	1
chrII	YBR273C	0	33	749366	748056	94	Not available	0	1
chrII	YBR274W	84	45	749589	751172	194	0	1	0
chrII	YBR275C	431	32	757101	751351	108	26	1	1
chrII	YBR276C	Not available	75	760039	757616	52	431	0	1
chrII	YBR278W	Not available	Not available	760290	760895	93	224	0	0
chrII	YBR277C	Not available	Not available	760612	760211	Not available	Not available	0	1
chrII	YBR279W	224	41	761253	762590	145	14	1	0
chrII	YBR280C	151	31	764693	762780	78	71	1	0
chrII	YBR281C	516	33	767602	764966	91	151	0	1
chrII	YBR282W	507	36	768236	768676	85	30	1	1
chrII	YBR283C	Not available	148	770411	768939	139	88	1	1
chrII	YBR284W	Not available	Not available	771235	773628	Not available	Not available	0	0
chrII	YBR285W	Not available	Not available	773918	774352	Not available	Not available	0	1
chrII	YBR286W	Not available	33	774696	776309	50	171	0	0
chrII	YBR287W	171	37	776567	777850	52	77	1	1
chrII	YBR288C	123	29	779459	778008	79	42	1	1
chrII	YBR289W	111	14	779663	782380	52	126	0	0
chrII	YBR290W	126	29	782587	783552	102	0	1	1
chrII	YBR291C	0	169	784568	783669	22	66	1	0
chrII	YBR292C	Not available	Not available	785069	784698	13	0	0	1
chrII	YBR293W	1430	489	787001	788425	124	Not available	0	1
chrII	YBR294W	Not available	Not available	789230	791809	Not available	Not available	0	1
chrII	YBR295W	Not available	66	792843	796493	131	133	1	1
chrII	YBR296C	Not available	35	798516	796792	246	0	1	1
chrII	YBR296C-A	Not available	Not available	800236	800117	Not available	Not available	0	0
chrII	YBR297W	Not available	54	800517	801923	209	338	1	1
chrII	YBR298C	Not available	155	804469	802625	69	579	1	1
chrII	YBR298C-A	Not available	Not available	805250	805029	Not available	Not available	0	1
chrII	YBR299W	Not available	Not available	805345	807099	Not available	Not available	1	0
chrII	YBR301W	Not available	Not available	809051	809413	Not available	Not available	1	1
chrII	YBR300C	Not available	Not available	809091	808594	Not available	Not available	1	1
chrII	YBR302C	Not available	Not available	811473	810334	Not available	Not available	1	0
chrIII	YCL076W	Not available	Not available	1392	2135	Not available	Not available	1	1
chrIII	YCL073C	Not available	Not available	8326	6479	Not available	Not available	1	0
chrIII	YCL069W	Not available	Not available	9706	11082	Not available	Not available	1	1
chrIII	YCL068C	Not available	Not available	12285	11503	Not available	Not available	1	0
chrIII	YCL067C	Not available	Not available	13018	12386	Not available	Not available	0	1
chrIII	YCL066W	Not available	Not available	13282	13809	Not available	Not available	0	0
chrIII	YCL065W	Not available	Not available	13751	14119	Not available	Not available	1	0
chrIII	YCL064C	220	35	16880	15798	62	Not available	1	1
chrIII	YCL063W	319	29	17290	18561	155	55	1	0
chrIII	YCL061C	193	45	22106	18816	154	72	1	0
chrIII	YCL059C	105	34	23379	22429	85	193	0	0
chrIII	YCL058W-A	Not available	Not available	23584	23925	66	23	1	0
chrIII	YCL058C	Not available	Not available	23981	23523	Not available	Not available	1	0
chrIII	YCL057C-A	298	18	24325	24032	108	Not available	0	0
chrIII	YCL057W	318	17	24768	26906	127	0	1	0
chrIII	YCL056C	360	32	27359	26925	13	0	1	1
chrIII	YCL055W	427	130	27929	28936	178	2317	0	0
chrIII	YCL054W	2317	18	31449	33974	120	16	1	0
chrIII	YCL052C	397	33	35393	34143	153	0	1	1
chrIII	YCL051W	295	24	35865	37616	42	115	1	1
chrIII	YCL050C	810	63	38801	37836	86	110	1	1
chrIII	YCL049C	Not available	139	40724	39786	112	810	0	0
chrIII	YCL048W-A	Not available	Not available	41488	41727	Not available	Not available	0	1
chrIII	YCL048W	Not available	Not available	42165	43556	Not available	Not available	1	1
chrIII	YCL047C	142	10	44437	43661	81	Not available	1	1
chrIII	YCL046W	Not available	Not available	46640	46963	1123	0	1	0
chrIII	YCL045C	0	42	46905	44623	34	142	0	0
chrIII	YCL044C	188	27	48364	47111	147	Not available	1	0
chrIII	YCL043C	0	39	50221	48653	74	188	0	1
chrIII	YCL042W	Not available	Not available	50584	50943	863	0	0	0
chrIII	YCL041C	Not available	Not available	50627	50133	553	0	0	1
chrIII	YCL040W	0	31	50838	52340	180	Not available	0	1
chrIII	YCL039W	Not available	Not available	52645	54882	Not available	Not available	1	0
chrIII	YCL038C	Not available	Not available	56527	54941	Not available	Not available	1	1
chrIII	YCL037C	201	58	58678	57374	159	Not available	0	1
chrIII	YCL036W	Not available	Not available	59026	60726	89	0	1	1
chrIII	YCL035C	268	44	61173	60841	92	Not available	1	1
chrIII	YCL034W	362	31	61658	62722	173	0	1	1
chrIII	YCL033C	0	25	63282	62776	53	0	1	0
chrIII	YCL032W	67	39	63441	64481	197	0	1	0
chrIII	YCL031C	230	33	65568	64675	88	67	1	0
chrIII	YCL030C	Not available	Not available	68333	65934	103	230	0	0
chrIII	YCL029C	126	52	69921	68599	147	Not available	0	1
chrIII	YCL028W	59	23	70150	71367	51	376	0	1
chrIII	YCL027W	376	9	71803	73341	80	0	1	0
chrIII	YCL026C-B	Not available	74	73986	73405	38	17	1	1
chrIII	YCL026C-A	Not available	Not available	75285	74704	Not available	Not available	0	0
chrIII	YCL025C	Not available	183	77919	76018	79	Not available	0	0
chrIII	YCL024W	Not available	380	79162	82275	90	Not available	1	0
chrIII	YCL023C	Not available	Not available	79296	78949	Not available	Not available	0	0
chrIII	YCL022C	Not available	Not available	82085	81570	Not available	Not available	0	0
chrIII	YCL021W-A	Not available	201	83620	83997	94	Not available	0	1
chrIII	YCL018W	Not available	Not available	91324	92418	Not available	Not available	1	0
chrIII	YCL017C	119	96	94270	92777	123	Not available	1	1
chrIII	YCL016C	349	33	95763	94621	136	119	0	1
chrIII	YCL014W	Not available	Not available	96281	101191	136	0	1	0
chrIII	YCL012C	167	65	101788	101317	115	Not available	1	0
chrIII	YCL011C	85	46	103358	102075	55	167	0	1
chrIII	YCL010C	196	11	104350	103571	82	85	0	1
chrIII	YCL009C	28	11	105548	104619	62	196	0	1
chrIII	YCL008C	114	7	106853	105696	109	28	0	0
chrIII	YCL005W-A	Not available	Not available	107023	107417	104	457	0	1
chrIII	YCL007C	Not available	Not available	107366	106974	0	114	0	1
chrIII	YCL005W	457	43	108021	108791	115	119	0	1
chrIII	YCL004W	119	80	109105	110670	39	108	1	0
chrIII	YCL002C	166	26	111674	110843	116	0	1	1
chrIII	YCL001W	66	58	111914	112480	48	Not available	0	0
chrIII	YCL001W-A	Not available	Not available	113078	113539	Not available	Not available	0	1
chrIII	YCL001W-B	Not available	Not available	113768	114022	Not available	Not available	0	0
chrIII	YCR001W	Not available	Not available	115683	115997	227	1121	1	1
chrIII	YCR002C	135	33	118346	117378	40	Not available	1	1
chrIII	YCR003W	208	24	118618	119169	104	129	1	0
chrIII	YCR004C	331	171	120316	119573	165	215	1	1
chrIII	YCR005C	Not available	46	122326	120944	126	331	0	0
chrIII	YCR006C	Not available	Not available	123001	122528	Not available	Not available	0	1
chrIII	YCR007C	1260	230	126728	126009	205	Not available	0	1
chrIII	YCR008W	1396	139	128468	130279	250	165	1	1
chrIII	YCR009C	Not available	49	131540	130743	75	250	1	0
chrIII	YCR010C	Not available	Not available	133122	132271	Not available	Not available	0	1
chrIII	YCR011C	570	136	136871	133722	54	Not available	0	0
chrIII	YCR012W	777	42	137744	138994	167	0	1	1
chrIII	YCR013C	0	106	139047	138400	656	0	1	1
chrIII	YCR014C	Not available	Not available	140931	139183	130	0	0	0
chrIII	YCR015C	1027	356	142168	141215	53	Not available	0	0
chrIII	YCR016W	1394	17	143632	144504	81	155	1	1
chrIII	YCR017C	433	31	147632	144771	184	66	1	0
chrIII	YCR018C	Not available	Not available	148901	148236	140	433	0	1
chrIII	YCR018C-A	Not available	Not available	151860	151606	Not available	Not available	0	0
chrIII	YCR019W	Not available	Not available	152835	153926	Not available	Not available	1	0
chrIII	YCR020C	Not available	Not available	154657	154010	38	Not available	1	0
chrIII	YCR020C-A	0	8	155094	154828	146	Not available	0	1
chrIII	YCR020W-B	16	62	155318	155554	779	0	1	1
chrIII	YCR021C	Not available	77	157103	156105	138	351	1	0
chrIII	YCR022C	Not available	Not available	157761	157417	Not available	Not available	0	1
chrIII	YCR023C	232	76	160369	158534	245	Not available	0	0
chrIII	YCR024C	184	21	162218	160740	63	232	0	1
chrIII	YCR024C-B	Not available	Not available	162861	162595	172	184	0	0
chrIII	YCR024C-A	Not available	Not available	163063	162941	Not available	Not available	0	1
chrIII	YCR025C	Not available	Not available	163852	163442	Not available	Not available	0	0
chrIII	YCR026C	799	63	166335	164107	215	Not available	0	1
chrIII	YCR027C	2548	199	167995	167366	169	799	0	0
chrIII	YCR028C	272	89	172420	170882	140	2548	0	0
chrIII	YCR028C-A	162	59	173436	172946	165	272	0	1
chrIII	YCR030C	934	50	176434	173822	165	162	0	0
chrIII	YCR031C	1145	22	178216	177496	78	934	0	1
chrIII	YCR032W	1092	130	179516	186019	133	39	0	0
chrIII	YCR033W	39	294	186485	190165	113	283	0	0
chrIII	YCR034W	283	27	190588	191631	169	12	1	0
chrIII	YCR035C	177	18	193014	191830	154	18	1	1
chrIII	YCR036W	89	36	193293	194294	84	Not available	1	1
chrIII	YCR037C	Not available	Not available	197181	194410	Not available	Not available	1	0
chrIII	YCR038W-A	Not available	Not available	199289	199414	Not available	Not available	1	0
chrIII	YCR038C	Not available	Not available	199545	197617	6	Not available	1	1
chrIII	YCR039C	Not available	Not available	200174	199542	Not available	Not available	0	0
chrIII	YCR040W	Not available	Not available	200438	200965	Not available	Not available	0	0
chrIII	YCR041W	Not available	Not available	200907	201239	Not available	Not available	1	1
chrIII	YCR042C	Not available	Not available	205393	201170	Not available	Not available	1	0
chrIII	YCR043C	109	43	206640	206257	148	Not available	0	1
chrIII	YCR044C	Not available	39	207946	206873	81	109	0	1
chrIII	YCR045W-A	Not available	Not available	208747	209097	Not available	Not available	1	0
chrIII	YCR045C	Not available	Not available	209606	208131	Not available	Not available	1	1
chrIII	YCR046C	Not available	17	210419	209910	88	Not available	0	1
chrIII	YCR047W-A	Not available	Not available	211297	211503	Not available	Not available	1	1
chrIII	YCR047C	Not available	89	211541	210714	146	Not available	1	1
chrIII	YCR048W	Not available	Not available	211925	213757	183	Not available	1	0
chrIII	YCR049C	Not available	Not available	212313	211867	Not available	Not available	0	0
chrIII	YCR050C	Not available	Not available	213768	213460	Not available	Not available	1	0
chrIII	YCR051W	Not available	6	214067	214735	134	101	0	0
chrIII	YCR052W	101	20	214990	216441	211	Not available	0	1
chrIII	YCR053W	Not available	Not available	216693	218237	88	0	1	0
chrIII	YCR054C	207	83	220063	218372	428	Not available	1	1
chrIII	YCR057C	0	127	223224	220453	100	207	0	1
chrIII	YCR059C	30	15	224226	223450	161	0	0	1
chrIII	YCR060W	0	15	224395	224730	124	647	0	1
chrIII	YCR061W	647	58	225559	227454	360	Not available	1	0
chrIII	YCR063W	Not available	Not available	228314	228787	Not available	Not available	0	1
chrIII	YCR064C	Not available	Not available	228501	228091	Not available	Not available	1	0
chrIII	YCR065W	Not available	88	229306	231000	36	425	0	1
chrIII	YCR066W	425	35	231496	232959	164	0	1	1
chrIII	YCR067C	Not available	119	236318	233121	82	45	1	0
chrIII	YCR068W	Not available	Not available	237210	238772	Not available	Not available	0	1
chrIII	YCR069W	Not available	210	239051	240007	120	0	1	1
chrIII	YCR071C	165	37	240539	240099	50	0	1	0
chrIII	YCR072C	141	53	242348	240801	60	165	0	1
chrIII	YCR073C	263	3	246580	242585	43	141	0	1
chrIII	YCR073W-A	322	15	246960	247907	114	Not available	1	1
chrIII	YCR075C	Not available	Not available	248812	248030	116	0	1	0
chrIII	YCR075W-A	27	17	248972	249199	98	0	1	1
chrIII	YCR076C	26	30	250042	249290	73	1	1	1
chrIII	YCR077C	51	43	252625	250235	137	26	0	0
chrIII	YCR079W	0	89	252842	254170	123	Not available	0	1
chrIII	YCR081W	Not available	Not available	254368	258651	Not available	Not available	1	1
chrIII	YCR081C-A	Not available	Not available	258648	258412	Not available	Not available	1	0
chrIII	YCR082W	Not available	35	258880	259266	94	191	0	1
chrIII	YCR083W	191	24	259575	259958	118	30	1	0
chrIII	YCR084C	Not available	202	262449	260308	324	2	1	0
chrIII	YCR085W	Not available	Not available	262913	263266	Not available	Not available	0	1
chrIII	YCR086W	Not available	Not available	263389	263961	Not available	Not available	0	1
chrIII	YCR087W	Not available	Not available	263973	264488	0	Not available	1	1
chrIII	YCR087C-A	Not available	Not available	264464	264003	186	Not available	1	1
chrIII	YCR088W	371	44	265065	266843	77	214	0	1
chrIII	YCR089W	214	297	267431	272260	594	0	1	0
chrIII	YCR090C	1389	24	272860	272312	51	0	1	1
chrIII	YCR091W	1425	65	274401	276563	128	Not available	1	1
chrIII	YCR092C	Not available	Not available	279817	276761	135	0	1	1
chrIII	YCR093W	109	53	280114	286440	101	156	0	1
chrIII	YCR094W	156	62	286759	287934	73	97	1	1
chrIII	YCR095C	Not available	63	289255	288167	79	92	1	1
chrIII	YCR095W-A	Not available	Not available	289636	289794	Not available	Not available	1	1
chrIII	YCR096C	Not available	Not available	293535	293176	Not available	Not available	1	1
chrIII	YCR097W	Not available	31	293832	294318	19	Not available	0	0
chrIII	YCR097W-A	Not available	Not available	294436	294702	Not available	Not available	1	0
chrIII	YCR098C	Not available	Not available	298602	297046	Not available	Not available	1	0
chrIII	YCR099C	Not available	Not available	301296	300829	Not available	Not available	0	1
chrIII	YCR100C	Not available	Not available	302218	301268	Not available	Not available	0	0
chrIII	YCR101C	Not available	Not available	303027	302479	Not available	Not available	0	1
chrIII	YCR102C	Not available	Not available	305464	304358	87	Not available	0	0
chrIII	YCR102W-A	Not available	Not available	306732	306929	Not available	Not available	0	1
chrIII	YCR104W	Not available	Not available	307798	308172	Not available	Not available	0	1
chrIII	YCR105W	Not available	Not available	309067	310152	Not available	Not available	0	1
chrIII	YCR106W	Not available	Not available	310955	313453	56	Not available	0	0
chrIII	YCR107W	Not available	Not available	313887	314978	Not available	Not available	1	1
chrIII	YCR108C	Not available	Not available	316185	315994	Not available	Not available	1	1
chrIV	YDL248W	Not available	Not available	1802	2953	Not available	Not available	0	1
chrIV	YDL247W-A	Not available	Not available	3762	3836	Not available	Not available	0	0
chrIV	YDL247W	Not available	Not available	5985	7814	Not available	Not available	1	1
chrIV	YDL246C	Not available	Not available	9756	8683	Not available	Not available	1	0
chrIV	YDL245C	Not available	Not available	13360	11657	Not available	Not available	0	1
chrIV	YDL244W	Not available	Not available	16204	17226	Not available	Not available	1	1
chrIV	YDL243C	Not available	Not available	18566	17577	Not available	Not available	1	0
chrIV	YDL242W	Not available	Not available	18959	19312	Not available	Not available	0	0
chrIV	YDL241W	Not available	78	20635	21006	111	Not available	1	0
chrIV	YDL240C-A	Not available	Not available	22608	22471	Not available	Not available	1	1
chrIV	YDL240W	Not available	174	22823	25876	2	505	1	1
chrIV	YDL239C	50	20	28775	26403	33	320	1	1
chrIV	YDL238C	109	13	30454	28985	140	50	0	1
chrIV	YDL237W	46	17	30657	31829	81	360	0	0
chrIV	YDL236W	360	26	32296	33234	183	0	1	0
chrIV	YDL235C	158	100	33918	33415	126	29	1	1
chrIV	YDL234C	20	138	36478	34238	62	158	0	1
chrIV	YDL233W	216	42	36798	38174	162	134	0	0
chrIV	YDL232W	134	18	38488	38598	290	Not available	1	0
chrIV	YDL231C	Not available	Not available	42245	38868	66	186	1	1
chrIV	YDL230W	336	54	42701	43708	60	266	0	0
chrIV	YDL229W	266	32	44066	45907	108	Not available	1	1
chrIV	YDL228C	Not available	Not available	45919	45278	Not available	Not available	1	0
chrIV	YDL227C	Not available	Not available	48032	46272	Not available	Not available	0	1
chrIV	YDL226C	163	16	52174	51116	81	Not available	0	1
chrIV	YDL225W	150	41	52446	54101	93	0	1	1
chrIV	YDL224C	Not available	365	56347	54398	139	117	1	0
chrIV	YDL223C	Not available	Not available	60406	57266	Not available	Not available	0	0
chrIV	YDL222C	Not available	Not available	61802	60873	Not available	Not available	0	0
chrIV	YDL221W	Not available	Not available	62012	62563	Not available	Not available	1	0
chrIV	YDL220C	Not available	Not available	65019	62245	Not available	Not available	1	1
chrIV	YDL219W	Not available	44	65243	65766	61	Not available	0	1
chrIV	YDL218W	Not available	Not available	66494	67447	Not available	Not available	1	0
chrIV	YDL217C	135	156	68607	67984	145	Not available	1	0
chrIV	YDL216C	Not available	Not available	70320	68998	100	135	0	1
chrIV	YDL215C	Not available	213	73919	70641	143	Not available	0	0
chrIV	YDL214C	Not available	Not available	76546	74447	Not available	Not available	0	1
chrIV	YDL213C	298	17	77967	77290	50	Not available	0	0
chrIV	YDL212W	364	46	78427	79059	145	Not available	1	1
chrIV	YDL211C	Not available	Not available	80413	79295	Not available	Not available	1	1
chrIV	YDL210W	Not available	Not available	84271	85986	Not available	Not available	1	1
chrIV	YDL209C	Not available	Not available	87227	86208	Not available	Not available	1	1
chrIV	YDL208W	Not available	26	87513	87983	128	82	0	0
chrIV	YDL207W	82	56	88249	89865	77	193	0	0
chrIV	YDL206W	193	42	90177	92465	248	0	1	1
chrIV	YDL205C	480	201	93746	92763	89	167	1	1
chrIV	YDL204W	504	267	94606	95787	179	30	1	1
chrIV	YDL203C	339	87	97954	96083	233	0	1	-1
chrIV	YDL202W	248	41	98476	99225	96	184	0	1
chrIV	YDL201W	184	57	99562	100422	85	0	1	0
chrIV	YDL200C	Not available	23	101068	100502	45	0	1	1
chrIV	YDL199C	Not available	Not available	103354	101291	Not available	Not available	0	0
chrIV	YDL198C	61	140	104552	103650	97	Not available	0	0
chrIV	YDL197C	Not available	43	106495	104918	165	61	0	1
chrIV	YDL196W	Not available	Not available	106742	107071	Not available	Not available	0	1
chrIV	YDL195W	Not available	103	107209	111030	144	Not available	0	1
chrIV	YDL194W	Not available	Not available	111581	114235	87	289	0	0
chrIV	YDL193W	289	62	114673	115800	144	341	0	0
chrIV	YDL192W	341	37	116322	116867	58	691	0	1
chrIV	YDL191W	691	49	117665	118518	101	0	1	1
chrIV	YDL190C	207	186	121593	118708	125	16	1	1
chrIV	YDL189W	360	139	122217	123590	231	0	1	0
chrIV	YDL188C	Not available	161	124999	123866	85	52	1	1
chrIV	YDL186W	Not available	Not available	125617	126450	0	Not available	1	0
chrIV	YDL187C	Not available	Not available	125839	125510	Not available	Not available	0	0
chrIV	YDL185W	Not available	Not available	126788	130003	130	252	1	1
chrIV	YDL185C-A	Not available	Not available	126836	126609	Not available	Not available	1	1
chrIV	YDL184C	263	23	130485	130408	189	Not available	1	0
chrIV	YDL183C	1444	67	131834	130872	101	263	0	0
chrIV	YDL182W	1482	21	133438	134724	93	276	0	0
chrIV	YDL181W	276	87	135180	135437	88	0	0	1
chrIV	YDL180W	0	385	135897	137540	34	Not available	0	0
chrIV	YDL179W	Not available	Not available	138292	139206	151	158	0	0
chrIV	YDL178W	158	8	139523	141115	74	0	1	0
chrIV	YDL177C	94	50	141722	141210	76	11	1	0
chrIV	YDL176W	256	44	142098	144224	232	11	1	1
chrIV	YDL175C	223	18	145519	144485	223	0	1	1
chrIV	YDL174C	398	61	147590	145827	67	223	0	1
chrIV	YDL173W	506	29	148192	149079	143	Not available	1	0
chrIV	YDL172C	Not available	Not available	149087	148608	Not available	Not available	1	1
chrIV	YDL171C	422	110	155641	149204	37	Not available	0	0
chrIV	YDL170W	611	30	156319	157905	146	6	1	0
chrIV	YDL169C	807	8	158736	158065	132	0	1	1
chrIV	YDL168W	675	62	159605	160765	54	133	1	1
chrIV	YDL167C	194	44	163155	160996	151	18	1	1
chrIV	YDL166C	178	34	164043	163450	57	194	0	1
chrIV	YDL165W	141	50	164291	164866	36	34	1	0
chrIV	YDL163W	Not available	Not available	166957	167259	Not available	Not available	1	0
chrIV	YDL164C	Not available	52	167255	164988	132	0	1	0
chrIV	YDL161W	Not available	Not available	167715	169079	105	169	1	1
chrIV	YDL162C	Not available	Not available	167716	167360	Not available	Not available	1	0
chrIV	YDL160C-A	734	14	169609	169367	176	Not available	1	1
chrIV	YDL160C	Not available	277	171931	170411	54	734	0	1
chrIV	YDL159W-A	Not available	Not available	172183	172314	Not available	Not available	0	1
chrIV	YDL159W	Not available	36	172482	174029	124	Not available	1	0
chrIV	YDL159C-B	Not available	Not available	173233	173057	Not available	Not available	1	1
chrIV	YDL158C	Not available	Not available	174175	173867	Not available	Not available	1	0
chrIV	YDL157C	Not available	10	174589	174233	161	Not available	0	1
chrIV	YDL156W	Not available	Not available	174919	176487	Not available	Not available	0	0
chrIV	YDL155W	Not available	131	176774	178057	130	Not available	0	0
chrIV	YDL154W	Not available	Not available	178335	181040	78	Not available	1	1
chrIV	YDL152W	Not available	Not available	182823	183188	Not available	Not available	1	0
chrIV	YDL153C	Not available	Not available	183019	181187	121	Not available	1	1
chrIV	YDL150W	Not available	Not available	183344	184612	97	Not available	0	0
chrIV	YDL151C	Not available	Not available	183900	183319	13	Not available	1	1
chrIV	YDL149W	Not available	Not available	184926	187919	Not available	Not available	1	1
chrIV	YDL148C	147	44	190587	188155	231	Not available	1	0
chrIV	YDL147W	67	40	190925	192262	147	202	0	0
chrIV	YDL146W	202	140	192751	194226	121	0	1	0
chrIV	YDL145C	157	239	198177	194572	138	68	1	1
chrIV	YDL144C	141	23	199733	198663	90	157	0	1
chrIV	YDL143W	133	41	199997	201583	100	0	1	1
chrIV	YDL142C	144	61	202571	201720	504	0	1	1
chrIV	YDL141W	0	185	203040	205112	264	0	1	0
chrIV	YDL140C	Not available	48	210562	205361	100	0	1	1
chrIV	YDL139C	Not available	Not available	212047	211376	Not available	Not available	0	1
chrIV	YDL138W	Not available	Not available	213352	215643	141	373	0	0
chrIV	YDL137W	373	372	216529	217074	154	344	0	0
chrIV	YDL136W	344	28	217600	218367	137	10	1	0
chrIV	YDL135C	178	166	219288	218680	66	219	1	1
chrIV	YDL134C	289	485	220771	219662	30	178	0	1
chrIV	YDL133C-A	603	23	221801	221724	179	289	0	0
chrIV	YDL133W	324	123	222427	223740	0	262	0	0
chrIV	YDL132W	262	302	224304	226751	67	523	0	1
chrIV	YDL131W	523	52	227393	228715	104	299	0	1
chrIV	YDL130W-A	299	53	229171	229431	164	294	0	0
chrIV	YDL130W	294	17	229906	230527	95	254	0	1
chrIV	YDL129W	254	148	231024	231899	252	411	0	0
chrIV	YDL128W	411	90	232652	233887	174	Not available	0	0
chrIV	YDL127W	Not available	Not available	234927	235853	Not available	Not available	1	0
chrIV	YDL126C	202	40	238664	236157	59	Not available	1	1
chrIV	YDL125C	369	211	239606	239019	113	202	0	1
chrIV	YDL124W	484	56	240259	241197	73	97	0	0
chrIV	YDL123W	97	51	241418	241840	11	668	0	0
chrIV	YDL122W	668	33	242552	244981	83	42	1	0
chrIV	YDL121C	145	27	245582	245133	164	0	1	1
chrIV	YDL120W	95	82	245923	246447	169	Not available	1	1
chrIV	YDL118W	Not available	Not available	247302	247682	198	439	0	0
chrIV	YDL119C	Not available	Not available	247612	246689	128	32	1	0
chrIV	YDL117W	439	262	248581	251238	128	149	0	1
chrIV	YDL116W	149	51	251566	253746	57	0	1	1
chrIV	YDL114W-A	Not available	Not available	254935	255048	Not available	Not available	0	1
chrIV	YDL115C	0	452	255126	253995	82	Not available	1	1
chrIV	YDL114W	Not available	Not available	255604	256530	84	0	1	1
chrIV	YDL113C	199	51	258555	256633	96	Not available	1	1
chrIV	YDL112W	221	43	258915	263225	110	Not available	1	1
chrIV	YDL111C	Not available	Not available	264110	263313	Not available	Not available	1	1
chrIV	YDL110C	Not available	59	264964	264512	158	Not available	0	1
chrIV	YDL109C	Not available	Not available	267201	265258	Not available	Not available	0	0
chrIV	YDL108W	Not available	49	267698	268699	76	96	0	0
chrIV	YDL107W	96	50	268921	269976	200	0	1	1
chrIV	YDL106C	Not available	65	271901	270222	231	0	1	1
chrIV	YDL105W	Not available	Not available	272389	273597	Not available	Not available	1	0
chrIV	YDL104C	118	62	274876	273653	30	Not available	1	1
chrIV	YDL103C	108	57	276581	275148	92	118	0	0
chrIV	YDL102W	117	82	276872	280165	126	0	1	1
chrIV	YDL101C	185	22	281848	280307	105	0	1	1
chrIV	YDL100C	139	25	283176	282112	57	185	0	0
chrIV	YDL099W	142	44	283419	284444	79	57	1	1
chrIV	YDL098C	185	1	285165	284581	113	0	1	0
chrIV	YDL097C	Not available	42	286695	285391	40	185	0	0
chrIV	YDL095W	Not available	81	287059	289512	97	Not available	1	0
chrIV	YDL096C	Not available	Not available	287324	286998	Not available	Not available	0	1
chrIV	YDL093W	Not available	Not available	289909	292140	268	364	0	1
chrIV	YDL094C	Not available	Not available	290081	289572	1193	0	1	0
chrIV	YDL092W	364	9	292781	293221	138	Not available	1	1
chrIV	YDL091C	Not available	Not available	294759	293392	69	93	1	1
chrIV	YDL090C	422	6	296329	295034	25	Not available	0	0
chrIV	YDL089W	350	116	296820	298274	63	0	1	1
chrIV	YDL088C	Not available	156	300003	298417	134	0	1	0
chrIV	YDL087C	Not available	Not available	300999	300214	Not available	Not available	0	0
chrIV	YDL086W	Not available	28	301413	302234	58	Not available	1	0
chrIV	YDL086C-A	Not available	Not available	302089	301655	Not available	Not available	0	0
chrIV	YDL085C-A	Not available	61	302670	302464	222	0	1	1
chrIV	YDL085W	Not available	Not available	303211	304848	Not available	Not available	0	0
chrIV	YDL084W	Not available	156	305237	306577	111	218	1	0
chrIV	YDL083C	472	20	307789	306926	98	95	1	1
chrIV	YDL082W	511	26	308424	309388	143	224	1	1
chrIV	YDL081C	317	47	310122	309802	84	304	1	1
chrIV	YDL080C	Not available	23	312471	310642	156	317	0	1
chrIV	YDL079C	Not available	Not available	314748	312951	Not available	Not available	0	1
chrIV	YDL078C	479	54	316388	315357	59	Not available	0	1
chrIV	YDL077C	204	171	320120	316971	50	479	0	0
chrIV	YDL076C	484	120	321552	320668	173	204	0	1
chrIV	YDL075W	480	21	322226	322988	70	916	1	1
chrIV	YDL074C	335	73	326149	324047	86	952	1	1
chrIV	YDL073W	263	115	326613	329567	56	169	1	0
chrIV	YDL072C	Not available	44	330447	329836	76	78	1	1
chrIV	YDL070W	Not available	Not available	331025	332941	155	Not available	1	1
chrIV	YDL071C	Not available	Not available	331041	330667	Not available	Not available	0	0
chrIV	YDL068W	Not available	Not available	333500	333829	62	278	1	1
chrIV	YDL069C	Not available	Not available	333810	333121	107	Not available	1	0
chrIV	YDL067C	248	48	334396	334217	221	Not available	1	0
chrIV	YDL066W	198	20	334835	336121	143	0	1	1
chrIV	YDL065C	90	31	337277	336249	58	50	1	0
chrIV	YDL064W	121	31	337487	338070	89	10	1	1
chrIV	YDL062W	Not available	Not available	339857	340282	Not available	Not available	1	1
chrIV	YDL063C	Not available	103	340134	338272	178	0	1	0
chrIV	YDL061C	278	445	340798	340628	144	Not available	1	1
chrIV	YDL060W	635	42	341619	343985	98	71	1	1
chrIV	YDL059C	493	83	344953	344237	212	0	1	0
chrIV	YDL058W	467	33	345665	351037	136	227	0	1
chrIV	YDL057W	227	34	351434	352420	26	261	0	0
chrIV	YDL056W	261	170	352877	355378	170	0	1	0
chrIV	YDL055C	2814	150	356759	355674	222	0	1	1
chrIV	YDL054C	189	55	361285	359825	102	2814	0	-1
chrIV	YDL053C	182	170	362256	361699	170	189	0	-1
chrIV	YDL052C	231	35	363583	362672	64	182	0	0
chrIV	YDL051W	275	30	363952	364779	103	Not available	1	0
chrIV	YDL050C	Not available	Not available	364817	364446	Not available	Not available	1	1
chrIV	YDL049C	626	186	365874	365068	229	Not available	0	1
chrIV	YDL048C	1336	37	368211	366739	53	626	0	0
chrIV	YDL047W	1311	194	369769	370704	185	282	0	0
chrIV	YDL046W	282	66	371237	371758	271	183	0	0
chrIV	YDL045W-A	183	33	372245	372532	119	0	1	0
chrIV	YDL045C	147	138	373605	372685	31	89	1	0
chrIV	YDL044C	280	18	375286	373964	74	147	0	0
chrIV	YDL043C	128	35	376477	375677	93	280	0	1
chrIV	YDL041W	Not available	Not available	378099	378452	33	358	1	0
chrIV	YDL042C	Not available	Not available	378442	376754	114	128	0	0
chrIV	YDL040C	416	28	381435	378871	87	Not available	1	1
chrIV	YDL039C	Not available	Not available	382330	381983	104	416	0	0
chrIV	YDL038C	Not available	Not available	384078	382327	177	Not available	0	0
chrIV	YDL037C	1644	179	385584	384598	513	Not available	0	0
chrIV	YDL036C	119	24	388898	387510	103	1644	0	0
chrIV	YDL034W	Not available	Not available	391780	392124	109	Not available	1	1
chrIV	YDL035C	Not available	Not available	392054	389169	128	119	0	1
chrIV	YDL032W	Not available	Not available	393687	393998	Not available	Not available	0	0
chrIV	YDL033C	Not available	Not available	393909	392656	32	Not available	1	1
chrIV	YDL031W	Not available	49	394214	397201	77	198	0	1
chrIV	YDL030W	198	58	397534	399126	80	123	0	0
chrIV	YDL029W	123	8	399337	400635	129	172	1	1
chrIV	YDL028C	246	58	403288	400994	636	0	1	1
chrIV	YDL026W	Not available	Not available	404746	405057	Not available	Not available	1	1
chrIV	YDL027C	Not available	Not available	404954	403692	100	246	0	1
chrIV	YDL025W-A	Not available	Not available	405407	405511	Not available	Not available	1	0
chrIV	YDL025C	955	197	407203	405341	94	Not available	1	0
chrIV	YDL024C	Not available	Not available	409854	408448	93	955	0	0
chrIV	YDL022C-A	Not available	Not available	410053	409805	Not available	Not available	0	0
chrIV	YDL022W	0	88	411822	412997	116	815	0	0
chrIV	YDL023C	Not available	Not available	412078	411758	0	Not available	0	1
chrIV	YDL021W	815	22	413950	414885	1198	0	1	1
chrIV	YDL020C	618	245	416705	415110	117	86	1	1
chrIV	YDL019C	1020	214	421511	417660	92	618	0	1
chrIV	YDL018C	182	61	423507	422830	85	1020	0	1
chrIV	YDL017W	534	80	424206	425729	456	Not available	1	0
chrIV	YDL016C	Not available	Not available	425869	425567	Not available	Not available	1	1
chrIV	YDL015C	173	41	426931	425999	199	Not available	0	1
chrIV	YDL014W	103	128	427361	428344	216	368	0	1
chrIV	YDL013W	368	136	429064	430923	85	88	1	1
chrIV	YDL012C	782	9	431514	431105	134	0	1	0
chrIV	YDL010W	Not available	Not available	432327	433022	257	Not available	1	1
chrIV	YDL011C	Not available	Not available	432628	432305	0	782	0	0
chrIV	YDL009C	Not available	Not available	433245	432922	Not available	Not available	1	1
chrIV	YDL008W	Not available	12	433494	433991	113	Not available	1	0
chrIV	YDL007C-A	Not available	Not available	436821	436564	Not available	Not available	1	0
chrIV	YDL007W	Not available	36	438044	439357	84	132	0	1
chrIV	YDL006W	132	333	439906	440751	117	115	1	1
chrIV	YDL005C	450	28	442306	441011	203	0	1	1
chrIV	YDL004W	474	43	443026	443508	242	819	0	1
chrIV	YDL003W	819	111	444680	446380	128	386	1	0
chrIV	YDL002C	244	70	447575	446964	262	211	1	0
chrIV	YDL001W	57	87	447981	449273	92	660	1	0
chrIV	YDR001C	192	192	452472	450217	94	763	1	0
chrIV	YDR002W	416	60	453042	453647	186	238	0	0
chrIV	YDR003W	238	48	454119	454751	66	Not available	0	1
chrIV	YDR003W-A	Not available	Not available	454779	454901	194	Not available	0	0
chrIV	YDR004W	Not available	Not available	455198	456580	1084	0	1	1
chrIV	YDR005C	257	115	458100	456833	161	Not available	1	0
chrIV	YDR006C	355	122	461244	458539	67	257	0	0
chrIV	YDR007W	419	109	461839	462513	118	Not available	1	1
chrIV	YDR008C	Not available	Not available	462599	462249	Not available	Not available	1	0
chrIV	YDR009W	Not available	43	463431	464993	206	Not available	1	1
chrIV	YDR010C	Not available	Not available	465380	465048	Not available	Not available	1	0
chrIV	YDR011W	Not available	317	465916	470421	164	1230	0	1
chrIV	YDR012W	1230	35	471850	472938	80	96	0	0
chrIV	YDR013W	96	40	473154	473780	79	132	0	0
chrIV	YDR014W	132	52	474043	475986	264	Not available	0	1
chrIV	YDR014W-A	Not available	Not available	477794	478282	Not available	Not available	1	1
chrIV	YDR015C	Not available	Not available	478196	477957	Not available	Not available	1	0
chrIV	YDR016C	188	17	478755	478471	85	Not available	1	0
chrIV	YDR017C	181	96	482264	479112	152	188	0	1
chrIV	YDR018C	73	74	483857	482667	126	181	0	0
chrIV	YDR019C	0	33	485362	484160	156	73	0	0
chrIV	YDR020C	243	88	486441	485743	386	0	0	1
chrIV	YDR021W	0	77	486801	488000	29	0	1	0
chrIV	YDR022C	592	96	488659	488069	81	0	1	0
chrIV	YDR023W	744	21	489505	490893	158	Not available	0	0
chrIV	YDR024W	Not available	Not available	491014	491499	Not available	Not available	0	1
chrIV	YDR025W	Not available	16	491512	492321	90	59	1	0
chrIV	YDR026C	222	83	494265	492553	61	155	1	0
chrIV	YDR027C	146	114	497315	494646	76	222	0	0
chrIV	YDR028C	Not available	318	500876	497832	257	146	0	1
chrIV	YDR029W	Not available	Not available	501097	501411	Not available	Not available	1	0
chrIV	YDR030C	Not available	Not available	503270	501750	31	Not available	1	0
chrIV	YDR031W	168	26	503495	503860	149	31	1	0
chrIV	YDR032C	2955	56	504692	504096	131	79	1	1
chrIV	YDR033W	3082	239	508144	509106	441	42	1	-1
chrIV	YDR034C	8234	145	512106	509734	70	319	1	-1
chrIV	YDR034C-A	490	2	520689	520513	28	8234	0	1
chrIV	YDR034W-B	511	83	521311	521466	130	137	0	0
chrIV	YDR035W	137	80	521813	522925	231	0	1	1
chrIV	YDR036C	603	56	524710	523208	122	81	1	0
chrIV	YDR037W	534	71	525437	527212	68	Not available	1	1
chrIV	YDR038C	Not available	Not available	530694	527419	205	0	1	1
chrIV	YDR039C	Not available	Not available	534579	531304	Not available	Not available	0	0
chrIV	YDR040C	Not available	Not available	538464	535189	Not available	Not available	0	0
chrIV	YDR041W	Not available	10	539800	540411	156	Not available	1	0
chrIV	YDR042C	Not available	Not available	541200	540598	84	93	1	1
chrIV	YDR043C	2965	170	543367	542672	127	Not available	0	0
chrIV	YDR044W	3023	123	546640	547626	138	89	1	1
chrIV	YDR045C	267	123	548308	547976	186	41	1	1
chrIV	YDR046C	1126	78	550574	548760	62	267	0	0
chrIV	YDR047W	1029	193	551858	552946	80	Not available	1	1
chrIV	YDR049W	Not available	Not available	553252	555150	103	440	1	0
chrIV	YDR048C	Not available	Not available	553396	553082	50	0	1	1
chrIV	YDR050C	511	31	556470	555724	56	Not available	1	0
chrIV	YDR051C	213	31	558058	557054	42	511	0	1
chrIV	YDR053W	Not available	Not available	560247	560642	97	527	1	1
chrIV	YDR052C	Not available	Not available	560623	558509	207	213	0	1
chrIV	YDR054C	868	172	562325	561438	340	Not available	1	1
chrIV	YDR055W	810	50	563525	564859	160	0	1	1
chrIV	YDR056C	162	60	565638	565021	86	26	1	0
chrIV	YDR057W	172	29	565925	567553	65	Not available	1	0
chrIV	YDR058C	Not available	Not available	568701	567721	112	27	1	0
chrIV	YDR059C	740	48	569768	569232	95	Not available	0	0
chrIV	YDR060W	733	50	570646	573723	90	292	0	1
chrIV	YDR061W	292	56	574161	575780	112	506	0	1
chrIV	YDR062W	506	73	576471	578156	290	111	0	0
chrIV	YDR063W	111	104	578661	579110	79	246	0	1
chrIV	YDR064W	246	21	579456	580450	84	49	0	1
chrIV	YDR065W	49	102	580685	581782	387	0	1	0
chrIV	YDR066C	141	91	582496	581906	91	0	1	0
chrIV	YDR067C	35	38	583463	582789	61	141	0	1
chrIV	YDR068W	119	68	583711	584643	175	75	1	0
chrIV	YDR069C	191	44	587717	584937	281	0	1	0
chrIV	YDR070C	337	51	588377	588096	144	191	0	1
chrIV	YDR071C	221	78	589400	588825	60	337	0	0
chrIV	YDR072C	0	682	591342	589759	60	221	0	1
chrIV	YDR073W	880	154	592436	592945	493	376	0	1
chrIV	YDR074W	376	76	593890	596580	239	163	0	1
chrIV	YDR075W	163	171	597153	598079	151	Not available	0	1
chrIV	YDR076W	Not available	Not available	598465	599685	Not available	Not available	0	1
chrIV	YDR077W	Not available	73	600790	601806	327	0	1	1
chrIV	YDR078C	0	135	602866	602195	307	9	1	0
chrIV	YDR079W	0	36	603061	603396	292	0	1	0
chrIV	YDR079C-A	50	57	603808	603590	168	0	1	1
chrIV	YDR080W	3	26	604005	606983	90	217	1	0
chrIV	YDR081C	0	11	610078	607301	0	292	1	1
chrIV	YDR082W	267	93	610438	611922	442	0	0	1
chrIV	YDR083W	0	114	612070	613248	117	0	1	0
chrIV	YDR084C	166	55	614001	613402	109	0	1	1
chrIV	YDR085C	417	189	616147	614285	63	166	0	1
chrIV	YDR086C	125	107	617167	616925	172	417	0	1
chrIV	YDR087C	Not available	Not available	618303	617467	68	125	0	0
chrIV	YDR088C	2187	187	619642	618494	162	Not available	0	1
chrIV	YDR089W	2196	109	622109	624718	93	137	1	1
chrIV	YDR090C	282	115	625995	625063	332	0	1	1
chrIV	YDR091C	1182	74	628531	626705	313	282	0	1
chrIV	YDR092W	956	73	629873	630602	86	Not available	0	1
chrIV	YDR093W	Not available	Not available	631279	636117	Not available	Not available	0	0
chrIV	YDR094W	Not available	Not available	635837	636172	Not available	Not available	1	1
chrIV	YDR095C	Not available	Not available	636524	636114	Not available	Not available	1	1
chrIV	YDR096W	Not available	109	637136	639820	242	0	1	1
chrIV	YDR097C	223	92	643834	640106	175	2	1	1
chrIV	YDR098C	Not available	Not available	645032	644175	26	223	0	0
chrIV	YDR099W	7719	827	653604	654425	223	334	0	0
chrIV	YDR100W	334	28	655010	655441	128	86	1	1
chrIV	YDR101C	Not available	28	657464	655683	74	140	1	1
chrIV	YDR102C	Not available	Not available	657977	657645	Not available	Not available	0	1
chrIV	YDR103W	Not available	269	658347	661100	35	Not available	1	0
chrIV	YDR104C	Not available	Not available	664907	661170	12	0	1	0
chrIV	YDR105C	Not available	255	666767	665346	61	Not available	0	1
chrIV	YDR106W	Not available	Not available	667001	667855	Not available	Not available	1	1
chrIV	YDR107C	Not available	Not available	671031	669013	77	Not available	1	0
chrIV	YDR108W	Not available	Not available	671266	673362	Not available	Not available	1	1
chrIV	YDR109C	Not available	Not available	675664	673517	Not available	Not available	1	1
chrIV	YDR110W	Not available	Not available	676099	677799	Not available	Not available	1	0
chrIV	YDR112W	Not available	Not available	679541	679849	149	390	1	1
chrIV	YDR111C	Not available	Not available	679761	678238	227	Not available	1	1
chrIV	YDR113C	Not available	105	681614	680493	49	Not available	1	1
chrIV	YDR115W	Not available	Not available	682172	682489	121	86	1	1
chrIV	YDR114C	Not available	Not available	682223	681921	Not available	Not available	0	1
chrIV	YDR116C	326	25	683578	682721	97	Not available	1	1
chrIV	YDR117C	Not available	40	685640	683943	14	326	0	0
chrIV	YDR118W	Not available	Not available	685879	687837	Not available	Not available	0	1
chrIV	YDR118W-A	Not available	Not available	687765	687881	Not available	Not available	0	0
chrIV	YDR119W	Not available	85	688224	690530	48	395	0	0
chrIV	YDR119W-A	395	38	691011	691211	0	322	1	0
chrIV	YDR120C	206	13	693258	691546	185	112	1	1
chrIV	YDR121W	41	98	693582	694172	105	389	0	1
chrIV	YDR122W	389	31	694697	697891	345	222	1	0
chrIV	YDR123C	Not available	93	699465	698551	136	493	1	0
chrIV	YDR124W	Not available	Not available	700312	701286	Not available	Not available	1	1
chrIV	YDR125C	Not available	Not available	702755	701394	Not available	Not available	1	1
chrIV	YDR126W	Not available	Not available	703231	704241	Not available	Not available	0	1
chrIV	YDR127W	Not available	172	704481	709247	54	209	0	0
chrIV	YDR128W	209	36	709546	712992	129	158	1	1
chrIV	YDR129C	199	58	715376	713337	121	188	1	1
chrIV	YDR130C	68	22	716619	715744	111	199	0	1
chrIV	YDR131C	263	2	718457	716787	78	68	0	0
chrIV	YDR132C	455	54	720300	718813	91	263	0	0
chrIV	YDR133C	1396	237	721294	720959	150	455	0	0
chrIV	YDR135C	Not available	36	727548	723001	74	1396	0	0
chrIV	YDR137W	Not available	Not available	728256	730247	131	171	0	0
chrIV	YDR136C	Not available	Not available	728280	727708	Not available	Not available	0	1
chrIV	YDR138W	171	26	730575	732833	429	327	1	0
chrIV	YDR139C	138	26	733921	733615	153	603	1	1
chrIV	YDR140W	0	86	734135	734800	50	42	1	1
chrIV	YDR141C	349	6	739994	734898	155	0	1	1
chrIV	YDR142C	236	120	741597	740470	121	349	0	0
chrIV	YDR143C	294	45	743871	742039	86	236	0	1
chrIV	YDR144C	325	132	746098	744308	98	294	0	0
chrIV	YDR145W	480	59	746735	748354	180	Not available	1	0
chrIV	YDR146C	Not available	Not available	750739	748610	226	0	1	0
chrIV	YDR147W	509	154	751628	753232	19	217	1	0
chrIV	YDR148C	Not available	204	755063	753672	128	158	1	0
chrIV	YDR150W	Not available	Not available	755625	763871	50	131	1	1
chrIV	YDR149C	Not available	Not available	756259	755552	Not available	Not available	0	1
chrIV	YDR151C	391	123	765152	764175	12	Not available	1	0
chrIV	YDR152W	508	31	765703	766500	37	107	1	1
chrIV	YDR153C	296	89	767968	766733	109	93	1	1
chrIV	YDR154C	Not available	Not available	768750	768400	47	296	0	1
chrIV	YDR155C	394	36	768997	768509	85	Not available	0	0
chrIV	YDR156W	405	35	769522	769935	95	Not available	0	0
chrIV	YDR157W	Not available	Not available	769928	770329	1027	0	0	0
chrIV	YDR158W	0	22	770354	771451	124	220	0	0
chrIV	YDR159W	220	79	771874	775779	67	246	0	1
chrIV	YDR160W	246	68	776160	778718	59	226	0	1
chrIV	YDR161W	226	37	779040	780203	81	0	1	0
chrIV	YDR162C	Not available	121	781097	780387	164	0	1	0
chrIV	YDR163W	Not available	Not available	781420	781947	Not available	Not available	1	1
chrIV	YDR164C	504	61	784212	782038	90	Not available	1	1
chrIV	YDR165W	379	187	784868	786202	91	0	1	0
chrIV	YDR166C	90	54	789218	786303	84	0	1	0
chrIV	YDR167W	124	20	789446	790066	84	152	0	0
chrIV	YDR168W	152	23	790325	791845	105	28	1	1
chrIV	YDR169C	Not available	367	793886	792345	40	437	1	1
chrIV	YDR169C-A	Not available	Not available	794720	794571	Not available	Not available	0	1
chrIV	YDR170C	4040	273	802219	796190	173	Not available	0	1
chrIV	YDR171W	4149	77	806618	807745	86	453	0	1
chrIV	YDR172W	453	37	808321	810378	178	0	1	1
chrIV	YDR173C	293	12	811629	810562	73	74	1	1
chrIV	YDR174W	387	18	812107	812847	173	130	1	1
chrIV	YDR175C	154	40	814149	813190	211	114	1	1
chrIV	YDR176W	54	35	814449	816557	106	129	0	0
chrIV	YDR177W	129	83	816875	817522	64	174	0	0
chrIV	YDR178W	174	187	817947	818492	171	0	1	1
chrIV	YDR179C	3	63	819193	818705	105	0	1	1
chrIV	YDR179W-A	45	87	819430	820821	171	Not available	0	1
chrIV	YDR180W	Not available	Not available	821292	825773	42	64	1	1
chrIV	YDR181C	116	28	827352	825907	113	Not available	1	0
chrIV	YDR182W	73	41	827579	829054	83	Not available	0	1
chrIV	YDR182W-A	Not available	Not available	829148	829351	83	114	0	0
chrIV	YDR183W	114	34	829582	830274	35	Not available	1	1
chrIV	YDR183C-A	Not available	Not available	830651	830394	0	86	1	1
chrIV	YDR184C	383	31	831510	830626	221	Not available	0	0
chrIV	YDR185C	185	105	832470	831931	7	383	0	0
chrIV	YDR186C	Not available	48	835489	832856	96	185	0	0
chrIV	YDR188W	Not available	48	836418	838058	166	121	0	0
chrIV	YDR187C	Not available	Not available	836743	836225	Not available	Not available	0	0
chrIV	YDR189W	121	44	838389	840389	90	73	1	0
chrIV	YDR190C	184	49	841992	840601	38	130	1	1
chrIV	YDR191W	Not available	Not available	842334	843446	109	Not available	1	0
chrIV	YDR193W	Not available	Not available	844551	844949	Not available	Not available	1	1
chrIV	YDR192C	Not available	Not available	844858	843566	82	Not available	1	0
chrIV	YDR194C	Not available	24	847943	845949	132	Not available	1	0
chrIV	YDR194W-A	Not available	Not available	848068	848220	Not available	Not available	0	1
chrIV	YDR195W	Not available	220	848596	850197	76	0	1	1
chrIV	YDR196C	144	30	850996	850271	73	0	1	1
chrIV	YDR197W	122	34	851225	852394	55	70	1	0
chrIV	YDR198C	Not available	11	853969	852530	25	77	1	1
chrIV	YDR199W	Not available	Not available	854172	854537	Not available	Not available	1	0
chrIV	YDR200C	80	66	856090	854276	108	Not available	1	0
chrIV	YDR201W	77	39	856314	856811	78	Not available	1	0
chrIV	YDR203W	Not available	Not available	857679	857996	Not available	Not available	0	0
chrIV	YDR202C	Not available	Not available	857950	856895	56	0	1	1
chrIV	YDR204W	Not available	94	858134	859141	108	85	0	1
chrIV	YDR205W	85	9	859343	861517	100	282	0	0
chrIV	YDR206W	282	152	862051	864705	216	11	1	1
chrIV	YDR207C	510	77	867519	865009	176	0	1	0
chrIV	YDR208W	489	37	868221	870560	115	181	1	0
chrIV	YDR210W	0	34	871071	871298	184	13185	0	0
chrIV	YDR209C	12935	177	871446	871033	0	0	1	1
chrIV	YDR211W	13185	57	884724	886862	166	140	0	1
chrIV	YDR212W	140	61	887229	888908	66	Not available	0	1
chrIV	YDR213W	Not available	Not available	889748	892489	242	36	0	0
chrIV	YDR214W	36	105	892872	893924	92	Not available	1	0
chrIV	YDR215C	Not available	Not available	894498	894115	Not available	Not available	1	0
chrIV	YDR216W	Not available	64	895031	899002	102	396	1	0
chrIV	YDR217C	Not available	47	903476	899547	42	439	1	1
chrIV	YDR218C	Not available	Not available	905048	903777	Not available	Not available	0	0
chrIV	YDR219C	Not available	122	906848	905451	192	Not available	0	0
chrIV	YDR220C	Not available	Not available	907289	906996	Not available	Not available	0	0
chrIV	YDR221W	Not available	24	907326	909434	181	364	0	0
chrIV	YDR222W	364	71	910050	911297	152	Not available	0	0
chrIV	YDR223W	Not available	Not available	912095	913498	Not available	Not available	1	0
chrIV	YDR224C	627	35	914708	914313	105	Not available	1	1
chrIV	YDR225W	651	62	915526	915924	156	358	0	1
chrIV	YDR226W	358	44	916482	917150	129	207	0	1
chrIV	YDR227W	207	81	917567	921643	195	0	1	0
chrIV	YDR228C	832	91	923802	921922	113	85	1	0
chrIV	YDR229W	770	96	924781	926142	56	Not available	0	1
chrIV	YDR230W	Not available	Not available	926219	926566	Not available	Not available	1	1
chrIV	YDR231C	339	26	926906	926289	147	Not available	1	0
chrIV	YDR232W	167	228	927448	929094	177	168	1	0
chrIV	YDR233C	627	27	930353	929466	76	68	1	0
chrIV	YDR234W	445	251	931125	933206	118	Not available	0	0
chrIV	YDR235W	Not available	Not available	933500	935134	84	0	1	0
chrIV	YDR236C	585	18	935888	935232	86	Not available	1	0
chrIV	YDR237W	494	143	936611	937489	120	142	1	1
chrIV	YDR238C	55	140	940812	937891	168	91	1	1
chrIV	YDR239C	216	28	943416	941053	46	55	0	1
chrIV	YDR241W	Not available	Not available	945147	945434	379	719	0	0
chrIV	YDR240C	Not available	Not available	945148	943670	10	216	0	1
chrIV	YDR242W	719	271	946803	948452	142	0	1	1
chrIV	YDR243C	153	20	950280	948514	0	0	1	0
chrIV	YDR244W	253	26	950559	952397	106	236	0	1
chrIV	YDR245W	236	57	952796	953977	144	139	0	1
chrIV	YDR246W	139	24	954284	954943	151	Not available	0	0
chrIV	YDR246W-A	Not available	Not available	955129	955329	Not available	Not available	0	1
chrIV	YDR247W	Not available	261	956009	957394	391	0	1	0
chrIV	YDR248C	192	60	958335	957754	75	24	1	1
chrIV	YDR249C	Not available	29	959798	958677	90	192	0	0
chrIV	YDR250C	Not available	Not available	960357	960082	Not available	Not available	0	1
chrIV	YDR251W	Not available	277	960610	963102	137	Not available	0	1
chrIV	YDR252W	Not available	Not available	963408	963857	591	0	1	0
chrIV	YDR253C	251	209	964561	963986	124	Not available	1	1
chrIV	YDR254W	353	71	965109	966485	88	0	1	0
chrIV	YDR255C	Not available	30	967818	966553	46	0	1	1
chrIV	YDR256C	Not available	Not available	969676	968129	Not available	Not available	0	0
chrIV	YDR257C	240	10	971470	969986	61	Not available	0	0
chrIV	YDR258C	248	19	974239	971804	84	240	0	1
chrIV	YDR259C	691	99	975778	974627	121	248	0	1
chrIV	YDR260C	159	38	977225	976713	145	691	0	1
chrIV	YDR261C	13663	64	979205	977517	95	159	0	0
chrIV	YDR262W	13792	38	993130	993948	198	89	1	1
chrIV	YDR263C	253	3	995530	994238	279	0	1	1
chrIV	YDR264C	304	57	998319	996025	239	253	0	0
chrIV	YDR265W	199	103	998860	999873	180	0	1	0
chrIV	YDR266C	129	217	1002019	1000100	98	26	1	0
chrIV	YDR267C	356	45	1003498	1002506	141	129	0	1
chrIV	YDR268W	278	83	1004000	1005139	101	Not available	1	1
chrIV	YDR270W	Not available	Not available	1005671	1008685	Not available	Not available	1	1
chrIV	YDR269C	Not available	Not available	1005984	1005661	Not available	Not available	1	1
chrIV	YDR271C	Not available	Not available	1008762	1008391	Not available	Not available	1	0
chrIV	YDR272W	Not available	42	1009006	1009830	54	224	0	1
chrIV	YDR273W	224	64	1010172	1011269	112	Not available	1	0
chrIV	YDR274C	Not available	Not available	1011956	1011585	Not available	Not available	1	0
chrIV	YDR275W	Not available	170	1012248	1012955	405	61	1	0
chrIV	YDR276C	613	51	1013639	1013472	199	148	1	0
chrIV	YDR277C	Not available	Not available	1015698	1014397	94	613	0	0
chrIV	YDR278C	Not available	Not available	1017314	1016997	Not available	Not available	0	1
chrIV	YDR279W	Not available	151	1019364	1020416	12	165	0	1
chrIV	YDR280W	165	150	1020743	1021660	109	193	1	0
chrIV	YDR281C	976	41	1022317	1022003	110	83	1	0
chrIV	YDR282C	Not available	Not available	1024751	1023507	173	976	0	1
chrIV	YDR283C	246	191	1030045	1025066	102	Not available	0	0
chrIV	YDR284C	Not available	266	1031415	1030546	64	246	0	0
chrIV	YDR285W	Not available	Not available	1032432	1035059	Not available	Not available	1	0
chrIV	YDR286C	307	38	1035571	1035227	86	Not available	1	1
chrIV	YDR287W	315	19	1035991	1036869	75	199	0	1
chrIV	YDR288W	199	48	1037191	1038102	97	Not available	1	1
chrIV	YDR290W	Not available	Not available	1039366	1039695	Not available	Not available	0	1
chrIV	YDR289C	Not available	Not available	1039505	1038276	Not available	Not available	1	1
chrIV	YDR291W	Not available	Not available	1039724	1042957	216	0	1	1
chrIV	YDR292C	212	116	1045007	1043142	63	Not available	1	1
chrIV	YDR293C	836	199	1049388	1045636	301	212	0	1
chrIV	YDR294C	306	37	1052224	1050455	32	836	0	1
chrIV	YDR295C	411	78	1054643	1052619	52	306	0	1
chrIV	YDR296W	458	55	1055208	1055888	76	524	0	0
chrIV	YDR297W	524	59	1056547	1057596	165	278	1	0
chrIV	YDR298C	586	133	1058810	1058172	156	361	1	0
chrIV	YDR299W	603	54	1059623	1061227	94	37	1	0
chrIV	YDR300C	289	143	1062787	1061501	107	113	1	0
chrIV	YDR301W	436	18	1063348	1067421	129	34	0	0
chrIV	YDR302W	34	143	1067727	1068386	58	1	1	1
chrIV	YDR303C	167	280	1071382	1068725	110	86	1	1
chrIV	YDR304C	109	42	1072553	1071876	47	167	0	1
chrIV	YDR305C	161	14	1073484	1072742	38	109	0	1
chrIV	YDR306C	400	153	1075167	1073731	72	161	0	0
chrIV	YDR307W	554	68	1075861	1077849	141	3	1	0
chrIV	YDR308C	551	30	1078445	1078023	138	0	1	0
chrIV	YDR309C	798	51	1080195	1079044	18	551	0	0
chrIV	YDR310C	428	230	1084312	1081124	80	798	0	1
chrIV	YDR311W	641	29	1085062	1086990	92	Not available	0	0
chrIV	YDR312W	Not available	Not available	1087578	1088939	Not available	Not available	1	0
chrIV	YDR313C	281	66	1090076	1089216	174	Not available	1	0
chrIV	YDR314C	81	72	1092508	1090430	7	281	0	1
chrIV	YDR315C	Not available	Not available	1093583	1092738	77	81	0	0
chrIV	YDR316W	73	27	1093760	1095175	74	Not available	0	1
chrIV	YDR317W	Not available	Not available	1102181	1103425	Not available	Not available	0	0
chrIV	YDR318W	Not available	154	1103755	1104944	106	0	1	1
chrIV	YDR319C	42	137	1105824	1105000	53	0	1	0
chrIV	YDR320C	78	47	1108098	1106092	89	42	0	0
chrIV	YDR320W-B	Not available	Not available	1108481	1108618	2	52	0	0
chrIV	YDR320C-A	Not available	Not available	1108495	1108277	54	78	0	0
chrIV	YDR321W	52	27	1108699	1109844	90	Not available	0	0
chrIV	YDR322W	Not available	Not available	1110586	1111689	96	182	1	0
chrIV	YDR322C-A	Not available	33	1112290	1112000	184	Not available	1	1
chrIV	YDR323C	Not available	Not available	1114024	1112477	Not available	Not available	0	0
chrIV	YDR324C	Not available	Not available	1116760	1114430	154	Not available	0	1
chrIV	YDR325W	0	261	1117121	1120228	176	15	1	1
chrIV	YDR326C	0	185	1124920	1120604	146	0	1	1
chrIV	YDR327W	174	57	1125297	1125623	232	0	1	0
chrIV	YDR328C	121	68	1126013	1125429	173	0	1	1
chrIV	YDR329C	155	41	1127590	1126265	63	121	0	1
chrIV	YDR330W	173	41	1127867	1129369	81	Not available	0	0
chrIV	YDR331W	Not available	Not available	1129583	1130818	69	0	0	0
chrIV	YDR332W	0	167	1130996	1133065	128	27	1	1
chrIV	YDR333C	360	35	1135426	1133255	192	0	1	1
chrIV	YDR334W	231	78	1135927	1140471	106	224	0	1
chrIV	YDR335W	224	361	1141162	1144836	82	157	0	1
chrIV	YDR336W	157	11	1145086	1146030	76	157	0	1
chrIV	YDR337W	157	50	1146313	1147173	52	29	1	0
chrIV	YDR338C	332	119	1149460	1147373	109	41	1	1
chrIV	YDR339C	176	28	1150514	1149945	34	332	0	1
chrIV	YDR340W	Not available	Not available	1150875	1151177	157	399	1	1
chrIV	YDR341C	403	64	1153620	1151797	133	Not available	1	0
chrIV	YDR342C	Not available	Not available	1155922	1154210	123	403	0	1
chrIV	YDR343C	Not available	Not available	1161314	1159602	140	Not available	0	1
chrIV	YDR344C	Not available	Not available	1162443	1162000	Not available	Not available	0	0
chrIV	YDR345C	2199	103	1164654	1162951	117	Not available	0	0
chrIV	YDR346C	250	158	1168653	1167208	252	2199	0	0
chrIV	YDR347W	177	90	1169172	1170137	111	0	1	0
chrIV	YDR348C	241	224	1171819	1170320	156	0	1	0
chrIV	YDR349C	1784	90	1174170	1172380	96	241	0	1
chrIV	YDR350C	304	34	1178167	1176332	288	1784	0	0
chrIV	YDR351W	0	410	1178659	1181253	154	285	0	0
chrIV	YDR352W	285	102	1181794	1182747	230	276	0	0
chrIV	YDR353W	276	39	1183292	1184251	68	324	0	0
chrIV	YDR354W	324	97	1184740	1185882	64	Not available	1	0
chrIV	YDR354C-A	Not available	Not available	1185275	1185132	Not available	Not available	1	0
chrIV	YDR356W	Not available	Not available	1186100	1188934	54	129	1	1
chrIV	YDR355C	Not available	Not available	1186362	1186060	Not available	Not available	1	0
chrIV	YDR357C	254	75	1189560	1189192	38	Not available	1	1
chrIV	YDR358W	404	50	1190052	1191725	163	Not available	1	1
chrIV	YDR360W	Not available	Not available	1194591	1194977	Not available	Not available	1	1
chrIV	YDR359C	Not available	Not available	1194877	1191929	Not available	Not available	1	0
chrIV	YDR361C	329	33	1196255	1195404	231	Not available	1	1
chrIV	YDR362C	0	112	1198689	1196671	54	329	0	0
chrIV	YDR363W	272	160	1199175	1200545	925	627	0	1
chrIV	YDR363W-A	627	23	1202120	1202389	76	327	1	1
chrIV	YDR364C	178	43	1204202	1202835	114	309	1	0
chrIV	YDR365C	Not available	134	1206375	1204489	66	178	0	1
chrIV	YDR366C	Not available	Not available	1212828	1212430	Not available	Not available	0	0
chrIV	YDR367W	Not available	90	1212840	1213606	29	190	0	1
chrIV	YDR368W	190	71	1213896	1214834	164	0	1	1
chrIV	YDR369C	115	30	1217572	1215008	96	7	1	0
chrIV	YDR370C	Not available	Not available	1219102	1217774	57	115	0	1
chrIV	YDR371W	205	41	1219405	1220940	99	Not available	1	1
chrIV	YDR371C-A	Not available	Not available	1219605	1219501	Not available	Not available	0	1
chrIV	YDR372C	266	250	1222141	1221104	122	1	1	0
chrIV	YDR373W	427	61	1222751	1223323	94	Not available	1	0
chrIV	YDR374C	Not available	Not available	1224386	1223466	62	20	1	0
chrIV	YDR374W-A	260	41	1224749	1225018	166	0	1	0
chrIV	YDR375C	236	13	1226528	1225158	33	66	1	1
chrIV	YDR376W	212	41	1226814	1228295	37	195	0	0
chrIV	YDR377W	195	76	1228603	1228908	405	17	1	1
chrIV	YDR378C	490	11	1229601	1229341	184	173	1	-1
chrIV	YDR379W	279	95	1230159	1233188	57	0	1	0
chrIV	YDR379C-A	464	114	1233509	1233270	142	0	1	0
chrIV	YDR380W	413	146	1234210	1236117	123	226	0	0
chrIV	YDR381W	226	84	1236550	1237996	193	47	1	1
chrIV	YDR381C-A	427	68	1238842	1238304	107	117	1	1
chrIV	YDR382W	469	66	1239484	1239816	147	0	1	0
chrIV	YDR383C	323	56	1240668	1239952	50	20	1	0
chrIV	YDR384C	965	81	1242023	1241196	149	323	0	1
chrIV	YDR385W	1022	28	1243222	1245750	153	Not available	0	0
chrIV	YDR386W	Not available	Not available	1246076	1247974	99	0	1	1
chrIV	YDR387C	105	137	1249813	1248146	132	Not available	1	1
chrIV	YDR388W	190	43	1250178	1251626	123	526	0	1
chrIV	YDR389W	526	254	1252529	1254493	168	248	1	1
chrIV	YDR390C	417	20	1256839	1254929	54	128	1	1
chrIV	YDR391C	494	15	1258048	1257350	74	417	0	0
chrIV	YDR392W	442	124	1258688	1259701	131	Not available	0	1
chrIV	YDR393W	Not available	Not available	1259893	1261263	106	212	0	0
chrIV	YDR394W	212	92	1261673	1262959	88	163	0	0
chrIV	YDR395W	163	106	1263316	1266150	93	Not available	0	1
chrIV	YDR396W	Not available	Not available	1266287	1266787	Not available	Not available	1	0
chrIV	YDR397C	430	51	1266890	1266358	81	Not available	1	0
chrIV	YDR398W	330	162	1267463	1269394	92	518	0	1
chrIV	YDR399W	518	56	1270060	1270725	114	10	0	1
chrIV	YDR400W	10	206	1271055	1272077	151	Not available	0	1
chrIV	YDR401W	Not available	Not available	1272215	1272778	Not available	Not available	1	0
chrIV	YDR402C	Not available	Not available	1273695	1272226	Not available	Not available	1	1
chrIV	YDR403W	Not available	Not available	1274594	1276204	Not available	Not available	1	0
chrIV	YDR404C	145	194	1277161	1276646	125	Not available	1	1
chrIV	YDR405W	301	51	1277638	1278429	138	Not available	0	0
chrIV	YDR406W	Not available	Not available	1279202	1283791	Not available	Not available	0	0
chrIV	YDR406W-A	Not available	Not available	1283791	1284036	Not available	Not available	1	1
chrIV	YDR407C	Not available	Not available	1287930	1284061	41	Not available	1	1
chrIV	YDR408C	Not available	58	1288851	1288207	144	Not available	0	1
chrIV	YDR409W	Not available	Not available	1289398	1292112	Not available	Not available	1	0
chrIV	YDR410C	206	34	1293083	1292364	1	Not available	1	0
chrIV	YDR411C	105	51	1294386	1293361	38	206	0	1
chrIV	YDR412W	225	36	1294685	1295392	143	Not available	1	0
chrIV	YDR413C	Not available	Not available	1295403	1294828	Not available	Not available	1	1
chrIV	YDR414C	52	161	1296678	1295590	138	Not available	0	1
chrIV	YDR415C	205	46	1298153	1297029	138	52	0	0
chrIV	YDR416W	72	61	1298424	1301003	20	Not available	1	0
chrIV	YDR418W	Not available	Not available	1301608	1302105	102	Not available	0	0
chrIV	YDR417C	Not available	Not available	1301918	1301547	0	483	1	0
chrIV	YDR419W	Not available	Not available	1303166	1305064	342	822	0	0
chrIV	YDR420W	822	31	1306259	1311667	142	Not available	0	1
chrIV	YDR421W	Not available	Not available	1312032	1314884	95	161	1	0
chrIV	YDR422C	43	178	1317765	1315318	0	Not available	1	1
chrIV	YDR423C	74	1	1319267	1318038	52	43	0	0
chrIV	YDR424C	Not available	16	1319833	1319379	37	74	0	0
chrIV	YDR425W	Not available	Not available	1320056	1321933	Not available	Not available	1	1
chrIV	YDR426C	Not available	Not available	1321998	1321621	Not available	Not available	1	0
chrIV	YDR427W	Not available	32	1322197	1323378	99	0	1	1
chrIV	YDR428C	125	35	1324231	1323446	701	0	1	0
chrIV	YDR429C	155	18	1325293	1324469	78	125	0	1
chrIV	YDR431W	Not available	Not available	1328382	1328693	Not available	Not available	0	0
chrIV	YDR430C	Not available	Not available	1328462	1325493	27	155	0	1
chrIV	YDR432W	Not available	Not available	1328775	1330019	Not available	Not available	0	0
chrIV	YDR433W	Not available	Not available	1329592	1330032	225	875	0	0
chrIV	YDR434W	875	97	1331229	1332833	117	0	1	1
chrIV	YDR435C	685	26	1333961	1332975	140	0	1	1
chrIV	YDR436W	481	231	1334813	1336945	141	Not available	0	0
chrIV	YDR437W	Not available	Not available	1337344	1337766	183	43	0	1
chrIV	YDR438W	43	274	1338266	1339378	84	0	0	0
chrIV	YDR439W	0	242	1339668	1340711	441	1257	0	1
chrIV	YDR440W	1257	76	1342485	1344233	82	0	1	0
chrIV	YDR441C	Not available	216	1345054	1344509	99	101	1	1
chrIV	YDR442W	Not available	Not available	1345639	1346031	Not available	Not available	1	1
chrIV	YDR443C	Not available	Not available	1349930	1345668	Not available	Not available	1	0
chrIV	YDR444W	Not available	Not available	1350282	1352345	Not available	Not available	1	1
chrIV	YDR445C	Not available	Not available	1352581	1352174	Not available	Not available	1	1
chrIV	YDR446W	Not available	Not available	1353717	1354625	134	44	1	1
chrIV	YDR447C	349	18	1355545	1354821	97	Not available	1	0
chrIV	YDR448W	358	57	1356057	1357361	145	16	1	0
chrIV	YDR449C	852	50	1358894	1357572	109	45	1	1
chrIV	YDR450W	889	23	1359915	1360790	119	108	1	0
chrIV	YDR451C	563	95	1362173	1361112	148	151	1	0
chrIV	YDR452W	398	151	1362870	1364894	39	72	1	1
chrIV	YDR453C	465	59	1365654	1365064	66	0	1	0
chrIV	YDR454C	Not available	38	1366819	1366256	78	465	0	0
chrIV	YDR456W	Not available	Not available	1367477	1369378	73	196	0	1
chrIV	YDR455C	Not available	Not available	1367673	1367365	Not available	Not available	0	0
chrIV	YDR457W	196	135	1369782	1379588	73	355	1	1
chrIV	YDR458C	71	31	1382038	1380047	179	145	1	1
chrIV	YDR459C	147	76	1383435	1382311	171	71	0	1
chrIV	YDR460W	79	118	1383803	1384768	145	238	0	0
chrIV	YDR461W	238	17	1385168	1385278	147	71	1	1
chrIV	YDR461C-A	163	20	1385758	1385516	142	79	1	1
chrIV	YDR462W	127	38	1386065	1386508	124	160	0	1
chrIV	YDR463W	160	16	1386808	1388367	189	248	0	0
chrIV	YDR464W	248	60	1388864	1393171	354	Not available	1	1
chrIV	YDR464C-A	Not available	Not available	1392672	1392484	Not available	Not available	1	1
chrIV	YDR465C	461	45	1394566	1393328	136	0	1	1
chrIV	YDR466W	314	97	1395113	1397809	41	Not available	1	1
chrIV	YDR467C	Not available	Not available	1397901	1397575	Not available	Not available	1	0
chrIV	YDR468C	99	147	1398692	1398018	53	Not available	0	1
chrIV	YDR469W	239	23	1399007	1399534	69	Not available	1	1
chrIV	YDR470C	Not available	Not available	1401206	1399698	Not available	Not available	1	1
chrIV	YDR471W	Not available	20	1401762	1402556	119	256	0	1
chrIV	YDR472W	256	383	1403314	1404165	125	108	1	1
chrIV	YDR473C	1483	39	1405846	1404437	150	0	1	1
chrIV	YDR475C	105	73	1410086	1407456	88	1483	0	1
chrIV	YDR476C	1106	8	1411119	1410445	181	105	0	1
chrIV	YDR477W	814	251	1412365	1414266	132	154	0	1
chrIV	YDR478W	154	15	1414567	1415163	67	Not available	1	1
chrIV	YDR479C	Not available	Not available	1416866	1415202	Not available	Not available	1	0
chrIV	YDR480W	Not available	282	1417391	1418362	326	Not available	1	0
chrIV	YDR481C	Not available	Not available	1420242	1418542	86	0	1	0
chrIV	YDR482C	94	111	1420830	1420423	169	Not available	0	1
chrIV	YDR483W	83	67	1421149	1422477	114	Not available	0	1
chrIV	YDR484W	Not available	Not available	1422755	1424680	96	Not available	1	1
chrIV	YDR485C	Not available	Not available	1427199	1424812	234	Not available	1	1
chrIV	YDR486C	126	28	1428112	1427423	124	Not available	0	0
chrIV	YDR487C	0	57	1428972	1428346	80	126	0	0
chrIV	YDR488C	Not available	Not available	1430781	1429180	824	0	0	0
chrIV	YDR489W	Not available	Not available	1431004	1431888	Not available	Not available	1	0
chrIV	YDR490C	Not available	96	1434260	1431960	531	Not available	1	0
chrIV	YDR492W	Not available	156	1434916	1435866	78	180	0	0
chrIV	YDR491C	Not available	Not available	1434983	1434492	Not available	Not available	0	1
chrIV	YDR493W	180	85	1436209	1436580	103	183	0	1
chrIV	YDR494W	183	56	1436922	1438007	74	Not available	1	1
chrIV	YDR495C	Not available	Not available	1441142	1438107	Not available	Not available	1	1
chrIV	YDR496C	187	38	1443395	1441425	48	Not available	0	1
chrIV	YDR497C	258	76	1445459	1443705	85	187	0	0
chrIV	YDR498C	688	32	1446986	1445835	42	258	0	1
chrIV	YDR499W	748	46	1447822	1450065	116	1	1	0
chrIV	YDR500C	0	8	1450845	1450190	67	12	1	1
chrIV	YDR501W	Not available	Not available	1451345	1452910	1461	0	1	1
chrIV	YDR502C	388	32	1454456	1453302	271	Not available	1	0
chrIV	YDR503C	216	23	1455858	1455034	158	388	0	1
chrIV	YDR504C	Not available	Not available	1456686	1456303	206	216	0	0
chrIV	YDR505C	Not available	Not available	1459212	1456687	Not available	Not available	0	0
chrIV	YDR506C	Not available	Not available	1461546	1459720	3	Not available	0	1
chrIV	YDR507C	347	109	1465778	1462350	157	Not available	0	0
chrIV	YDR509W	Not available	Not available	1468218	1468565	Not available	Not available	0	1
chrIV	YDR508C	Not available	130	1468436	1466445	211	347	0	0
chrIV	YDR510W	Not available	69	1469392	1469697	133	Not available	1	1
chrIV	YDR510C-A	Not available	Not available	1469803	1469687	Not available	Not available	1	0
chrIV	YDR511W	Not available	5	1470009	1470410	84	Not available	1	1
chrIV	YDR513W	Not available	Not available	1471009	1471440	102	0	1	-1
chrIV	YDR512C	Not available	Not available	1471055	1470492	34	43	1	1
chrIV	YDR514C	271	62	1472991	1471540	71	Not available	1	0
chrIV	YDR515W	272	87	1473421	1474764	97	7	1	0
chrIV	YDR516C	558	98	1476468	1474966	93	22	1	1
chrIV	YDR517W	525	145	1477231	1478349	107	125	0	1
chrIV	YDR518W	125	19	1478600	1480153	51	166	0	0
chrIV	YDR519W	166	47	1480417	1480824	227	0	1	1
chrIV	YDR521W	Not available	Not available	1483133	1483468	Not available	Not available	1	1
chrIV	YDR520C	Not available	88	1483395	1481077	156	50	1	0
chrIV	YDR522C	Not available	Not available	1485295	1483787	Not available	Not available	1	0
chrIV	YDR523C	Not available	Not available	1487030	1485558	Not available	Not available	0	0
chrIV	YDR524C	310	57	1488982	1487534	271	Not available	0	1
chrIV	YDR524W-C	16	126	1489395	1489484	46	36	1	1
chrIV	YDR524C-B	6	24	1489790	1489590	136	0	1	0
chrIV	YDR525W	Not available	Not available	1489897	1490226	Not available	Not available	0	1
chrIV	YDR524C-A	Not available	Not available	1489982	1489863	43	6	0	0
chrIV	YDR525W-A	Not available	76	1490588	1490827	229	Not available	1	0
chrIV	YDR527W	Not available	Not available	1491086	1492405	122	2031	0	1
chrIV	YDR526C	Not available	Not available	1491537	1491067	144	20	1	1
chrIV	YDR528W	2031	20	1494578	1495849	106	156	1	0
chrIV	YDR529C	127	46	1496540	1496157	170	118	1	0
chrIV	YDR530C	349	32	1497760	1496783	70	127	0	1
chrIV	YDR531W	351	43	1498224	1499327	83	0	1	1
chrIV	YDR532C	798	47	1500545	1499388	17	1	1	1
chrIV	YDR533C	Not available	58	1502152	1501439	49	798	0	1
chrIV	YDR534C	Not available	Not available	1504891	1503305	Not available	Not available	0	1
chrIV	YDR535C	Not available	Not available	1507353	1506597	Not available	Not available	0	1
chrIV	YDR536W	Not available	Not available	1507996	1509705	Not available	Not available	1	1
chrIV	YDR538W	Not available	Not available	1510892	1511620	211	159	0	1
chrIV	YDR537C	0	36	1511451	1510846	34	Not available	1	1
chrIV	YDR539W	159	94	1512084	1513595	69	3358	1	0
chrIV	YDR540C	1819	98	1517659	1517120	274	3157	1	1
chrIV	YDR541C	Not available	238	1520682	1519648	72	1819	0	1
chrIV	YDR542W	Not available	Not available	1523234	1523596	Not available	Not available	1	1
chrIV	YDR543C	Not available	Not available	1524918	1524619	Not available	Not available	1	1
chrIV	YDR544C	Not available	Not available	1525508	1525080	Not available	Not available	0	1
chrIV	YDR545W	Not available	Not available	1526306	1531696	Not available	Not available	1	1
chrIV	YDR545C-A	Not available	Not available	1531327	1530848	Not available	Not available	0	1
chrIX	YIL177W-A	Not available	Not available	846	1328	Not available	Not available	1	0
chrIX	YIL177C	Not available	Not available	6147	483	Not available	Not available	1	0
chrIX	YIL176C	Not available	Not available	9155	8793	Not available	Not available	0	1
chrIX	YIL173W	Not available	Not available	11492	16141	Not available	Not available	1	0
chrIX	YIL171W-A	Not available	Not available	18260	18712	Not available	Not available	1	1
chrIX	YIL172C	Not available	Not available	18553	16784	Not available	Not available	1	0
chrIX	YIL169C	Not available	Not available	26106	23119	Not available	Not available	1	0
chrIX	YIL166C	Not available	Not available	32566	30938	101	Not available	0	1
chrIX	YIL165C	Not available	Not available	34077	33718	109	Not available	0	0
chrIX	YIL164C	Not available	Not available	34686	34087	Not available	Not available	0	1
chrIX	YIL163C	Not available	Not available	37252	36899	Not available	Not available	0	0
chrIX	YIL162W	Not available	218	37385	38983	17	273	0	0
chrIX	YIL161W	273	160	39433	40140	35	Not available	1	0
chrIX	YIL160C	Not available	Not available	41444	40191	Not available	Not available	1	1
chrIX	YIL159W	Not available	Not available	41825	45952	44	174	0	0
chrIX	YIL158W	174	31	46201	46815	98	0	1	0
chrIX	YIL156W-A	Not available	Not available	47292	47693	Not available	Not available	0	1
chrIX	YIL157C	Not available	62	47542	46949	176	0	1	1
chrIX	YIL156W-B	Not available	Not available	47690	47973	92	0	0	-1
chrIX	YIL156W	0	271	48091	51306	201	Not available	1	0
chrIX	YIL155C	Not available	Not available	53708	51759	310	0	1	0
chrIX	YIL154C	121	19	55021	53981	52	Not available	0	1
chrIX	YIL153W	102	23	55198	56379	37	Not available	0	1
chrIX	YIL152W	Not available	Not available	56545	57252	139	0	1	0
chrIX	YIL151C	Not available	101	60694	57338	63	Not available	1	0
chrIX	YIL150C	Not available	Not available	62728	61013	Not available	Not available	0	1
chrIX	YIL149C	527	48	68067	63028	71	Not available	0	1
chrIX	YIL148W	556	14	68708	69528	66	0	1	1
chrIX	YIL147C	477	226	73453	69791	619	0	1	0
chrIX	YIL146C	201	49	75773	74184	28	477	0	1
chrIX	YIL145C	745	44	77283	76354	331	201	0	1
chrIX	YIL144W	369	91	78074	80149	2	326	1	0
chrIX	YIL143C	Not available	33	83041	80510	139	131	1	1
chrIX	YIL142W	Not available	Not available	83302	84885	54	Not available	0	1
chrIX	YIL142C-A	Not available	Not available	83540	83208	Not available	Not available	0	0
chrIX	YIL141W	Not available	Not available	85053	85442	Not available	Not available	0	0
chrIX	YIL140W	Not available	Not available	85366	87837	Not available	Not available	1	1
chrIX	YIL139C	0	342	88716	87979	89	Not available	1	1
chrIX	YIL138C	166	21	89715	89230	322	0	0	1
chrIX	YIL137C	696	50	92788	89948	46	166	0	1
chrIX	YIL136W	672	113	93619	94800	85	92	1	1
chrIX	YIL135C	Not available	88	96375	95065	118	34	1	1
chrIX	YIL134C-A	Not available	Not available	96725	96522	Not available	Not available	0	0
chrIX	YIL134W	Not available	37	97395	98330	179	0	1	0
chrIX	YIL133C	364	38	99416	98527	79	81	1	0
chrIX	YIL132C	Not available	Not available	100501	99860	42	364	0	0
chrIX	YIL131C	370	74	102235	100781	131	Not available	0	0
chrIX	YIL130W	279	137	102782	105676	103	100	1	1
chrIX	YIL129C	Not available	228	113237	106107	113	181	1	1
chrIX	YIL128W	Not available	Not available	113806	116904	Not available	Not available	1	0
chrIX	YIL127C	190	28	117644	117024	62	Not available	1	0
chrIX	YIL126W	215	71	117992	122071	130	429	0	1
chrIX	YIL125W	429	59	122689	125733	154	269	0	0
chrIX	YIL124W	269	48	126204	127097	102	462	0	1
chrIX	YIL123W	462	490	128151	129578	332	Not available	0	1
chrIX	YIL122W	Not available	Not available	130607	131662	0	533	0	1
chrIX	YIL121W	533	46	132241	133869	158	Not available	0	1
chrIX	YIL120W	Not available	Not available	134414	136105	127	303	1	0
chrIX	YIL119C	1602	116	137874	136651	234	Not available	1	1
chrIX	YIL118W	1536	105	139749	140444	157	0	1	0
chrIX	YIL117C	1169	95	141566	140610	84	0	1	1
chrIX	YIL116W	1254	21	142925	144082	95	77	0	1
chrIX	YIL115W-A	77	11	144265	144636	113	0	1	0
chrIX	YIL115C	204	162	148706	144324	32	0	1	1
chrIX	YIL114C	442	17	149985	149140	68	204	0	1
chrIX	YIL113W	484	19	150556	151185	112	171	0	1
chrIX	YIL112W	171	124	151592	154843	120	234	0	0
chrIX	YIL111W	234	22	155219	155762	34	207	0	0
chrIX	YIL110W	207	39	156042	157175	566	0	1	0
chrIX	YIL109C	505	89	160162	157382	96	72	1	1
chrIX	YIL108W	532	94	160884	162974	128	13	1	1
chrIX	YIL107C	411	160	165758	163275	38	169	1	1
chrIX	YIL106W	513	103	166412	167441	83	0	1	1
chrIX	YIL105W-A	Not available	Not available	167661	167801	Not available	Not available	1	0
chrIX	YIL105C	154	131	169638	167578	13	Not available	1	0
chrIX	YIL104C	117	55	171502	169979	56	154	0	0
chrIX	YIL103W	163	27	171748	173025	74	193	1	1
chrIX	YIL102C-A	Not available	70	173589	173362	1147	0	1	1
chrIX	YIL102C	Not available	Not available	174884	174579	Not available	Not available	0	0
chrIX	YIL101C	Not available	Not available	177247	175304	Not available	Not available	0	0
chrIX	YIL100W	Not available	Not available	177370	177723	Not available	Not available	0	1
chrIX	YIL100C-A	Not available	Not available	177678	177340	23	Not available	0	0
chrIX	YIL099W	Not available	65	178001	179650	22	60	1	0
chrIX	YIL098C	40	37	180236	179769	67	0	1	1
chrIX	YIL097W	103	18	180424	181974	111	0	1	0
chrIX	YIL096C	704	31	183124	182114	97	25	1	0
chrIX	YIL095W	601	112	183934	186366	75	9	1	0
chrIX	YIL094C	117	64	187629	186514	27	9	1	1
chrIX	YIL093C	Not available	68	188781	187987	177	117	0	1
chrIX	YIL092W	Not available	Not available	189063	190964	Not available	Not available	1	0
chrIX	YIL091C	56	27	193192	191027	61	Not available	1	0
chrIX	YIL090W	216	123	193592	195067	317	Not available	0	1
chrIX	YIL089W	Not available	Not available	195596	196213	Not available	Not available	1	1
chrIX	YIL088C	147	50	199400	197928	68	Not available	1	0
chrIX	YIL087C	Not available	Not available	200116	199643	46	147	0	1
chrIX	YIL086C	Not available	Not available	200458	200150	Not available	Not available	0	0
chrIX	YIL085C	0	70	202040	200487	44	Not available	0	1
chrIX	YIL084C	Not available	Not available	203256	202273	1275	0	0	1
chrIX	YIL083C	Not available	90	204650	203553	96	Not available	0	0
chrIX	YIL082W	Not available	Not available	205632	206504	Not available	Not available	1	0
chrIX	YIL079C	407	12	212002	210920	117	Not available	1	0
chrIX	YIL078W	339	38	212496	214700	75	205	1	1
chrIX	YIL077C	532	8	215950	214988	111	139	1	0
chrIX	YIL076W	583	11	216655	217545	165	97	1	0
chrIX	YIL075C	301	53	220697	217860	75	229	1	0
chrIX	YIL074C	262	114	222487	221078	27	301	0	0
chrIX	YIL073C	Not available	Not available	225951	222934	71	262	0	1
chrIX	YIL072W	572	5	226599	228416	156	Not available	0	0
chrIX	YIL071W-A	Not available	Not available	228547	229023	Not available	Not available	1	0
chrIX	YIL071C	160	15	229991	228657	205	Not available	1	0
chrIX	YIL070C	277	33	231069	230269	103	160	0	0
chrIX	YIL069C	Not available	58	232366	231550	171	277	0	0
chrIX	YIL068W-A	Not available	Not available	233010	233393	Not available	Not available	1	0
chrIX	YIL068C	149	64	235471	233054	9	Not available	1	1
chrIX	YIL066W-A	Not available	Not available	237363	237806	Not available	Not available	1	1
chrIX	YIL067C	Not available	Not available	237757	235721	37	149	0	1
chrIX	YIL066C	Not available	Not available	240705	238096	Not available	Not available	1	1
chrIX	YIL065C	37	51	241772	241305	53	Not available	0	1
chrIX	YIL064W	114	1	241940	242713	80	0	1	1
chrIX	YIL063C	168	30	243741	242758	16	28	1	0
chrIX	YIL062C	120	29	244459	243995	56	168	0	1
chrIX	YIL061C	Not available	16	245556	244654	46	120	0	0
chrIX	YIL060W	Not available	Not available	246389	246823	Not available	Not available	1	1
chrIX	YIL058W	Not available	Not available	246911	247195	Not available	Not available	1	1
chrIX	YIL059C	Not available	Not available	246912	246547	Not available	Not available	1	0
chrIX	YIL057C	Not available	Not available	248393	247899	Not available	Not available	1	1
chrIX	YIL056W	Not available	126	249989	251911	60	0	1	1
chrIX	YIL055C	Not available	222	253923	252040	108	0	1	0
chrIX	YIL054W	Not available	Not available	254541	254858	Not available	Not available	0	0
chrIX	YIL053W	Not available	18	255113	255865	160	168	1	0
chrIX	YIL052C	657	31	257061	256224	29	312	1	0
chrIX	YIL051C	474	34	258279	257842	93	657	0	0
chrIX	YIL050W	182	358	258912	259769	125	258	0	1
chrIX	YIL049W	258	5	260157	260918	71	117	0	1
chrIX	YIL048W	117	330	261436	264891	126	Not available	1	0
chrIX	YIL047C-A	Not available	Not available	265466	265098	47	0	1	0
chrIX	YIL047C	Not available	Not available	267822	265114	Not available	Not available	0	1
chrIX	YIL046W-A	Not available	Not available	268308	268472	Not available	Not available	0	0
chrIX	YIL046W	Not available	94	268650	270572	99	229	0	0
chrIX	YIL045W	229	260	271160	272776	145	0	1	1
chrIX	YIL044C	96	46	273845	272949	88	0	1	1
chrIX	YIL043C	62	12	274925	274071	84	96	0	0
chrIX	YIL042C	138	8	276291	275107	108	62	0	1
chrIX	YIL041W	102	23	276524	277504	87	122	0	1
chrIX	YIL040W	122	9	277722	278138	75	170	0	1
chrIX	YIL039W	170	42	278425	279846	99	0	1	1
chrIX	YIL038C	Not available	219	282651	280141	137	116	1	0
chrIX	YIL037C	Not available	Not available	284998	283028	Not available	Not available	0	1
chrIX	YIL036W	Not available	58	285665	287428	104	145	1	0
chrIX	YIL035C	154	112	288907	287789	88	215	1	1
chrIX	YIL034C	207	15	290088	289225	52	154	0	1
chrIX	YIL033C	Not available	95	291668	290418	108	207	0	1
chrIX	YIL032C	Not available	Not available	292316	291960	Not available	Not available	0	0
chrIX	YIL031W	Not available	Not available	292632	295736	Not available	Not available	0	0
chrIX	YIL030W-A	Not available	Not available	295564	295902	232	Not available	1	0
chrIX	YIL029W-A	Not available	Not available	299734	300105	Not available	Not available	1	1
chrIX	YIL030C	Not available	Not available	300008	296049	78	Not available	1	0
chrIX	YIL029C	320	106	301255	300827	354	Not available	1	0
chrIX	YIL028W	464	25	302098	302496	417	705	1	1
chrIX	YIL027C	223	59	304102	303677	64	1092	1	1
chrIX	YIL026C	Not available	28	307927	304475	91	223	0	1
chrIX	YIL025C	Not available	Not available	308573	308199	Not available	Not available	0	1
chrIX	YIL024C	Not available	Not available	309169	308600	104	Not available	0	1
chrIX	YIL023C	307	207	310424	309384	105	Not available	0	0
chrIX	YIL022W	523	111	311163	312458	225	156	0	1
chrIX	YIL021W	156	64	312903	313859	133	Not available	1	1
chrIX	YIL021C-A	Not available	Not available	313466	313197	Not available	Not available	1	1
chrIX	YIL020C-A	Not available	Not available	314049	313711	Not available	Not available	1	1
chrIX	YIL020C	88	53	314818	314033	99	Not available	0	0
chrIX	YIL019W	146	28	315091	316131	132	477	0	1
chrIX	YIL018W	477	26	316766	317930	89	120	1	1
chrIX	YIL017C	404	59	320963	318198	76	166	1	1
chrIX	YIL016W	395	18	321452	321931	26	326	0	0
chrIX	YIL015W	326	57	322340	324103	80	946	1	1
chrIX	YIL014C-A	493	81	325524	325210	321	729	1	1
chrIX	YIL014W	106	150	326101	327993	3	Not available	1	0
chrIX	YIL013C	Not available	Not available	332440	328205	Not available	Not available	1	1
chrIX	YIL012W	Not available	Not available	333009	333401	Not available	Not available	0	1
chrIX	YIL011W	Not available	33	333724	334533	112	206	0	1
chrIX	YIL010W	206	28	334879	335526	180	0	1	0
chrIX	YIL009C-A	2888	37	336209	335663	121	0	1	1
chrIX	YIL009W	Not available	Not available	339341	341425	207	847	0	1
chrIX	YIL008W	847	54	342533	342832	126	20	1	1
chrIX	YIL007C	362	13	343653	342991	138	0	1	1
chrIX	YIL006W	266	2	344059	345180	31	334	0	0
chrIX	YIL005W	334	144	345689	347794	189	0	1	0
chrIX	YIL004C	509	18	348502	347943	142	0	1	1
chrIX	YIL003W	444	31	349119	350000	90	195	0	0
chrIX	YIL002W-A	195	13	350298	350507	72	Not available	1	0
chrIX	YIL002C	Not available	Not available	353428	350588	Not available	Not available	1	1
chrIX	YIL001W	Not available	92	353937	355478	54	532	1	0
chrIX	YIR001C	334	76	356892	356140	223	347	1	0
chrIX	YIR002C	352	65	360393	357412	110	334	0	0
chrIX	YIR003W	336	43	360882	362921	72	207	0	1
chrIX	YIR004W	207	18	363218	364516	110	176	0	1
chrIX	YIR005W	176	84	364886	365332	445	0	1	1
chrIX	YIR006C	Not available	48	369905	365463	102	0	1	1
chrIX	YIR007W	Not available	Not available	370701	372995	Not available	Not available	1	1
chrIX	YIR008C	28	14	374303	373074	42	Not available	1	1
chrIX	YIR009W	127	50	374522	374857	177	325	0	1
chrIX	YIR010W	325	69	375428	377158	128	0	1	1
chrIX	YIR011C	0	9	378243	377284	94	0	1	0
chrIX	YIR012W	135	11	378483	379778	1173	0	1	1
chrIX	YIR013C	Not available	576	380381	380016	174	53	1	1
chrIX	YIR014W	Not available	Not available	381083	381811	Not available	Not available	0	1
chrIX	YIR015W	Not available	Not available	381945	382379	Not available	Not available	0	0
chrIX	YIR016W	Not available	49	382625	383422	78	Not available	1	0
chrIX	YIR017W-A	Not available	Not available	383563	384162	Not available	Not available	0	1
chrIX	YIR017C	Not available	Not available	384116	383553	125	0	1	1
chrIX	YIR018W	Not available	22	384606	385343	144	Not available	1	0
chrIX	YIR018C-A	Not available	Not available	385698	385561	Not available	Not available	1	0
chrIX	YIR019C	Not available	Not available	393672	389569	Not available	Not available	0	1
chrIX	YIR020C	Not available	Not available	394554	394252	Not available	Not available	0	0
chrIX	YIR020W-A	Not available	Not available	394914	395156	Not available	Not available	1	0
chrIX	YIR021W	Not available	Not available	397291	398382	44	Not available	0	0
chrIX	YIR020C-B	Not available	Not available	397946	397212	Not available	Not available	1	0
chrIX	YIR021W-A	Not available	Not available	398511	398723	Not available	Not available	0	1
chrIX	YIR022W	Not available	Not available	398730	399233	102	419	0	1
chrIX	YIR023W	419	20	399774	402686	36	Not available	1	1
chrIX	YIR023C-A	Not available	Not available	402703	402380	Not available	Not available	1	1
chrIX	YIR024C	Not available	25	403488	402838	54	Not available	0	1
chrIX	YIR025W	Not available	Not available	403656	404762	Not available	Not available	1	0
chrIX	YIR026C	Not available	28	405964	404870	70	Not available	1	1
chrIX	YIR027C	Not available	Not available	407639	406257	Not available	Not available	0	1
chrIX	YIR028W	Not available	Not available	408465	410372	Not available	Not available	0	0
chrIX	YIR029W	Not available	Not available	410804	411835	73	105	1	0
chrIX	YIR030C	Not available	20	412767	412033	29	Not available	1	0
chrIX	YIR030W-A	Not available	Not available	412896	413279	Not available	Not available	1	0
chrIX	YIR031C	Not available	75	414676	413012	33	Not available	1	0
chrIX	YIR032C	Not available	Not available	415614	415027	Not available	Not available	0	0
chrIX	YIR033W	Not available	48	416121	419462	1288	0	1	0
chrIX	YIR034C	213	36	420733	419612	27	75	1	0
chrIX	YIR035C	198	41	421787	421023	41	213	0	0
chrIX	YIR036W-A	Not available	Not available	422632	423033	Not available	Not available	0	1
chrIX	YIR036C	Not available	Not available	422862	422071	45	198	0	0
chrIX	YIR037W	Not available	46	423125	423616	92	72	1	0
chrIX	YIR038C	5826	26	424510	423806	97	47	1	0
chrIX	YIR039C	Not available	31	432107	430494	132	5826	0	0
chrIX	YIR040C	Not available	Not available	433717	433385	Not available	Not available	0	1
chrIX	YIR041W	Not available	Not available	433925	434299	Not available	Not available	1	0
chrIX	YIR042C	Not available	54	435980	435270	73	Not available	1	0
chrMito	Q0010	Not available	Not available	3952	4338	Not available	Not available	0	0
chrMito	Q0017	Not available	Not available	4254	4415	Not available	Not available	0	1
chrMito	Q0032	Not available	Not available	11667	11957	Not available	Not available	0	0
chrMito	Q0050	Not available	Not available	13818	16322	Not available	Not available	0	0
chrMito	Q0055	Not available	Not available	13818	18830	Not available	Not available	0	1
chrMito	Q0070	Not available	Not available	13818	23167	679	Not available	0	0
chrMito	Q0045	Not available	Not available	13818	26701	109	Not available	0	0
chrMito	Q0060	Not available	Not available	13818	19996	Not available	Not available	0	0
chrMito	Q0065	Not available	Not available	13818	21935	214	Not available	0	0
chrMito	Q0075	Not available	Not available	24156	25255	Not available	Not available	0	1
chrMito	Q0080	Not available	21	27666	27812	294	0	0	1
chrMito	Q0085	0	608	28487	29266	228	Not available	0	0
chrMito	Q0092	Not available	Not available	30874	31014	Not available	Not available	0	1
chrMito	Q0115	Not available	Not available	36540	40265	Not available	Not available	0	1
chrMito	Q0110	Not available	Not available	36540	38579	Not available	Not available	0	0
chrMito	Q0120	Not available	Not available	36540	42251	Not available	Not available	0	0
chrMito	Q0105	Not available	Not available	36540	43647	7	3021	0	1
chrMito	Q0130	3021	48	46723	46953	61	Not available	0	1
chrMito	Q0140	Not available	Not available	48901	50097	Not available	Not available	0	1
chrMito	Q0142	Not available	Not available	51052	51228	Not available	Not available	0	1
chrMito	Q0143	Not available	Not available	51277	51429	Not available	Not available	0	0
chrMito	Q0144	Not available	Not available	54109	54438	Not available	Not available	0	1
chrMito	Q0160	Not available	Not available	61022	61729	Not available	Not available	0	0
chrMito	Q0182	Not available	Not available	65770	66174	Not available	Not available	0	0
chrMito	Q0250	Not available	Not available	73758	74513	Not available	Not available	0	0
chrMito	Q0255	Not available	Not available	74495	75984	Not available	Not available	0	0
chrMito	Q0275	Not available	66	79213	80022	65	Not available	0	1
chrMito	Q0297	Not available	Not available	85554	85709	Not available	Not available	1	1
chrV	YEL077W-A	Not available	Not available	630	1112	Not available	Not available	1	1
chrV	YEL077C	Not available	Not available	4097	264	Not available	Not available	1	1
chrV	YEL075W-A	Not available	Not available	4870	5481	Not available	Not available	1	0
chrV	YEL076C	Not available	Not available	5114	4464	Not available	Not available	0	0
chrV	YEL076C-A	Not available	Not available	5114	4185	Not available	Not available	0	0
chrV	YEL075C	Not available	Not available	5713	5345	Not available	Not available	1	0
chrV	YEL074W	Not available	Not available	6126	6464	Not available	Not available	1	1
chrV	YEL073C	Not available	Not available	7553	7230	Not available	Not available	1	1
chrV	YEL072W	Not available	126	13720	14415	171	1719	0	1
chrV	YEL071W	1719	50	16355	17845	100	Not available	0	0
chrV	YEL070W	Not available	Not available	19589	21097	Not available	Not available	1	1
chrV	YEL069C	Not available	Not available	23231	21537	Not available	Not available	1	0
chrV	YEL068C	Not available	127	25978	25646	141	Not available	0	1
chrV	YEL066W	Not available	Not available	26667	27206	57	262	0	0
chrV	YEL067C	Not available	Not available	26776	26189	Not available	Not available	0	1
chrV	YEL065W	262	132	27657	29543	79	154	1	1
chrV	YEL064C	280	21	31239	29797	111	11	1	1
chrV	YEL063C	778	38	33466	31694	154	280	0	1
chrV	YEL062W	457	330	34407	36254	125	138	1	1
chrV	YEL061C	285	18	39537	36535	248	0	1	0
chrV	YEL060C	137	256	41953	40046	206	285	0	0
chrV	YEL059C-A	Not available	126	42624	42400	54	137	0	0
chrV	YEL059W	Not available	Not available	42652	42960	Not available	Not available	0	1
chrV	YEL058W	Not available	32	43252	44925	76	Not available	1	1
chrV	YEL057C	Not available	Not available	45721	45020	80	0	1	1
chrV	YEL056W	1315	52	47168	48373	242	0	1	0
chrV	YEL055C	938	28	51539	48471	49	0	1	0
chrV	YEL053W-A	Not available	Not available	52908	53255	0	598	1	0
chrV	YEL054C	Not available	Not available	53218	52721	216	938	0	1
chrV	YEL053C	360	48	56102	53901	66	Not available	1	0
chrV	YEL052W	315	88	56571	58100	61	175	0	1
chrV	YEL051W	175	42	58378	59148	109	Not available	0	0
chrV	YEL050W-A	Not available	Not available	59549	59740	Not available	Not available	1	0
chrV	YEL050C	Not available	46	60851	59670	130	Not available	1	1
chrV	YEL049W	Not available	Not available	63728	64090	Not available	Not available	1	1
chrV	YEL048C	110	16	65167	64709	556	Not available	1	1
chrV	YEL047C	266	2	66797	65385	92	110	0	0
chrV	YEL046C	Not available	Not available	68792	67629	564	266	0	1
chrV	YEL045C	Not available	Not available	69265	68840	1171	Not available	0	0
chrV	YEL044W	0	102	69757	70257	52	161	0	1
chrV	YEL043W	161	8	70478	73348	69	204	0	1
chrV	YEL042W	204	150	73771	75327	139	Not available	0	1
chrV	YEL041W	Not available	Not available	75944	77431	Not available	Not available	0	0
chrV	YEL040W	Not available	38	78053	79456	96	0	1	1
chrV	YEL039C	339	91	79977	79636	82	60	1	1
chrV	YEL038W	377	26	80462	81145	55	56	1	1
chrV	YEL037C	239	151	82603	81407	144	92	1	1
chrV	YEL036C	Not available	122	84552	83050	57	239	0	-1
chrV	YEL035C	Not available	Not available	85545	85045	Not available	Not available	0	1
chrV	YEL034W	Not available	Not available	85676	86149	219	Not available	0	0
chrV	YEL033W	Not available	Not available	86179	86598	Not available	Not available	0	1
chrV	YEL034C-A	Not available	Not available	86215	85613	0	Not available	1	0
chrV	YEL032W	Not available	53	86937	89852	140	Not available	1	1
chrV	YEL032C-A	Not available	Not available	87201	87040	Not available	Not available	1	1
chrV	YEL031W	Not available	21	90258	93905	90	Not available	1	1
chrV	YEL030W	Not available	Not available	94644	96578	164	50	1	0
chrV	YEL030C-A	Not available	Not available	94897	94583	Not available	Not available	1	1
chrV	YEL029C	753	66	97796	96858	89	Not available	1	1
chrV	YEL028W	427	356	98668	99129	53	1530	0	1
chrV	YEL027W	1530	57	100769	101251	248	339	0	0
chrV	YEL026W	339	105	101943	102323	72	149	1	1
chrV	YEL025C	669	37	106147	102581	241	0	1	1
chrV	YEL024W	695	177	107260	107907	407	Not available	1	0
chrV	YEL023C	Not available	Not available	110552	108504	Not available	Not available	1	0
chrV	YEL022W	Not available	115	111421	115800	79	Not available	0	1
chrV	YEL021W	Not available	Not available	116167	116970	Not available	Not available	1	0
chrV	YEL020W-A	Not available	Not available	117211	117474	117	Not available	1	1
chrV	YEL020C-B	Not available	Not available	117380	117183	22	Not available	1	1
chrV	YEL020C	Not available	Not available	120299	118617	93	Not available	1	0
chrV	YEL019C	Not available	Not available	121301	120498	Not available	Not available	0	1
chrV	YEL018W	Not available	Not available	121471	122310	84	374	1	0
chrV	YEL018C-A	Not available	Not available	121988	121455	0	Not available	0	1
chrV	YEL017C-A	607	30	122929	122798	447	Not available	1	0
chrV	YEL017W	153	128	123657	124670	91	0	1	0
chrV	YEL016C	190	165	126218	124737	75	0	1	0
chrV	YEL015W	313	23	126629	128284	56	Not available	1	0
chrV	YEL014C	Not available	Not available	128608	128303	60	0	1	0
chrV	YEL013W	Not available	Not available	128825	130561	0	1117	0	0
chrV	YEL012W	1117	94	131772	132551	107	430	0	0
chrV	YEL011W	430	32	133120	135234	70	Not available	0	1
chrV	YEL010W	Not available	Not available	136279	136629	Not available	Not available	1	1
chrV	YEL009C-A	Not available	Not available	136778	136371	Not available	Not available	1	1
chrV	YEL009C	Not available	571	139763	138918	72	Not available	0	0
chrV	YEL008W	Not available	Not available	140512	140892	Not available	Not available	1	1
chrV	YEL008C-A	Not available	Not available	140818	140726	Not available	Not available	0	0
chrV	YEL007W	Not available	234	141891	143891	145	286	0	1
chrV	YEL006W	286	4	144326	145333	183	381	1	0
chrV	YEL005C	127	9	146754	145906	72	497	1	0
chrV	YEL004W	0	164	146950	147978	60	Not available	0	1
chrV	YEL003W	Not available	Not available	148175	148598	125	0	1	1
chrV	YEL002C	154	53	150013	148721	121	Not available	1	1
chrV	YEL001C	2226	25	150977	150300	80	154	0	1
chrV	YER001W	2291	171	153519	155807	291	659	0	0
chrV	YER002W	659	45	156802	157497	90	119	1	1
chrV	YER003C	192	29	159117	157735	56	137	1	1
chrV	YER004W	251	155	159579	160274	241	Not available	0	0
chrV	YER005W	Not available	Not available	160549	162441	91	168	0	0
chrV	YER006W	168	22	162722	164284	63	Not available	1	0
chrV	YER007W	0	195	164526	166082	224	0	1	1
chrV	YER006C-A	Not available	Not available	164660	164343	475	0	1	1
chrV	YER007C-A	801	30	166884	166236	165	0	1	0
chrV	YER008C	68	64	171817	167807	92	801	0	0
chrV	YER009W	189	16	172114	172491	165	0	1	0
chrV	YER010C	1659	95	173337	172633	76	50	1	0
chrV	YER011W	1770	64	175247	176011	156	1620	0	0
chrV	YER012W	1620	47	177834	178430	132	241	0	1
chrV	YER013W	241	37	178840	182277	77	211	0	1
chrV	YER014W	211	34	182599	184218	107	Not available	1	1
chrV	YER015W	Not available	Not available	184540	186774	253	1206	0	1
chrV	YER014C-A	Not available	Not available	184699	183730	Not available	Not available	1	0
chrV	YER016W	1206	43	188276	189310	122	Not available	1	0
chrV	YER017C	Not available	Not available	191787	189502	137	12	1	1
chrV	YER018C	0	95	192623	191958	104	Not available	0	0
chrV	YER019W	0	112	192796	194229	88	0	1	1
chrV	YER019C-A	392	61	194538	194272	19	0	1	1
chrV	YER020W	504	106	195167	196516	176	205	0	1
chrV	YER021W	205	50	196947	198518	78	185	0	0
chrV	YER022W	185	30	198811	200874	92	82	0	1
chrV	YER023W	82	27	201075	201935	70	Not available	1	0
chrV	YER023C-A	Not available	Not available	201733	201521	305	312	1	1
chrV	YER024W	Not available	Not available	202191	204962	114	129	0	0
chrV	YER025W	129	45	205250	206833	262	481	1	0
chrV	YER026C	418	67	208473	207643	105	660	1	1
chrV	YER027C	304	108	210231	208978	20	418	0	0
chrV	YER028C	422	199	211875	210691	48	304	0	1
chrV	YER029C	81	53	213176	212586	90	422	0	0
chrV	YER030W	130	40	213436	213897	126	28	1	0
chrV	YER031C	268	24	214746	214075	116	22	1	0
chrV	YER032W	158	42	215062	217692	24	307	1	1
chrV	YER033C	328	33	221286	218056	144	178	1	1
chrV	YER034W	372	43	221845	222402	198	0	0	1
chrV	YER035W	0	207	222638	223075	138	130	1	1
chrV	YER036C	446	23	225198	223366	84	0	1	1
chrV	YER037W	596	10	225888	226853	221	Not available	1	0
chrV	YER038C	Not available	Not available	228251	226857	577	0	1	0
chrV	YER038W-A	Not available	Not available	228450	228830	Not available	Not available	1	0
chrV	YER039C	Not available	Not available	229204	228455	Not available	Not available	1	0
[truncated: 4,606 more rows]
