# Supplementary material for: Properties of untranslated regions of the S. cerevisiae genome
Source: BMC Genomics. 2009 Aug 22;10:391. doi: 10.1186/1471-2164-10-391 (PMC2737003; doi:10.1186/1471-2164-10-391)
Supplement: Additional file 3 — Table S3. For each GO group, p-values for having long/short Promoters, 5'UTRs, 3'UTRs, and Terminators. [file 1471-2164-10-391-S3.xls]

## Sheet: Biological Process
Biological Process, GO groups with more than 35 genes.
p-values for having long/short promoters/5'UTRs/3'UTRs/terminators.
			P-value for being short					P-value for being long					averages
GO	Promoter KSTest	UTR5 KSTest	UTR3 KSTest	Terminator KSTest	Terminator KSTest - end 2 end	Promoter KSTest	UTR5 KSTest	UTR3 KSTest	Terminator KSTest	Terminator KSTest -- end 2 end	Promoter average	UTR5 average	UTR3 average	Terminator average	Terminator average --- end 2 end	Mean No of TFs	P-value for Having many TFs	P-value for Having Few TFs	No of Genes	No of Tail to Tail	P-value for Having Many Tail to Tail	Ontology	Name	Description	Gene ORFs	Gene Names
GO:0006487	0.028625	0.599231	0.259691	0.804566	0.386486	0.949542	0.053424	0.774931	0.384685	0.644406	324.304	74.1786	124.387	206.783	150.375	0.8	0.978341	0.752415	36	16	0.843529	P	protein amino acid N-linked glycosylation	The posttranslational glycosylation of protein via the N4 atom of peptidyl-asparagine or the N1' atom peptidyl-tryptophan.	YBL020W,YBR110W,YBR199W,YBR205W,YBR243C,YDL232W,YDR221W,YDR372C,YEL002C,YEL036C,YGL022W,YGL027C,YGL038C,YGL225W,YGL226C-A,YGR036C,YGR227W,YIL085C,YJL002C,YJL139C,YJR131W,YKL201C,YKR061W,YML115C,YMR149W,YNL029C,YNL080C,YOR067C,YOR085W,YOR103C,YOR320C,YPL050C,YPL053C,YPL227C,YPR183W,	RFT1,ALG1,KTR4,KTR3,ALG7,OST4,GTB1,VPS74,WBP1,ANP1,STT3,CWH41,OCH1,VRG4,OST5,CAX4,DIE2,KTR7,OST1,YUR1,MNS1,MNN4,KTR2,VAN1,SWP1,KTR5,EOS1,ALG8,OST3,OST2,GNT1,MNN9,KTR6,ALG5,DPM1,
GO:0016567	0.880695	0.58959	0.62825	0.447827	0.247769	0.555	0.342647	0.372011	0.728564	1	410.346	73	122.909	232.545	40.8182	0.771429	0.940598	0.713295	36	23	0.090919	P	protein ubiquitination	The process by which one or more ubiquitin moieties are added to a protein.	YBL084C,YBR082C,YBR165W,YDL008W,YDL013W,YDL165W,YDL190C,YDR118W,YDR260C,YDR313C,YER068W,YER116C,YFR036W,YGL003C,YHR166C,YIL038C,YIL046W,YIL148W,YIR025W,YJR090C,YKL022C,YKL034W,YKL059C,YKR094C,YLL036C,YLL039C,YLR102C,YLR127C,YLR167W,YMR247C,YNL172W,YOR057W,YOR080W,YOR249C,YPR072W,	CDC27,UBC4,UBS1,APC11,SLX5,CDC36,UFD2,APC4,SWM1,PIB1,MOT2,SLX8,CDC26,CDH1,CDC23,NOT3,MET30,RPL40A,MND2,GRR1,CDC16,TUL1,MPE1,RPL40B,PRP19,UBI4,APC9,APC2,RPS31,RKR1,APC1,SGT1,DIA2,APC5,NOT5,
GO:0030433	0.083308	0.873411	0.846152	0.0112	0.350202	0.849653	0.265997	0.244887	0.859098	0.286539	239.387	88.4242	135.333	90.5	64.5833	0.5	1	0.319461	37	19	0.570132	P	ER-associated protein catabolic process	The chemical reactions and pathways resulting in the breakdown of unfolded or misfolded proteins transported from the endoplasmic reticulum and targeted to cytoplasmic proteasomes for degradation.	YAL058W,YBR170C,YBR201W,YCL052C,YDL126C,YDR057W,YDR177W,YDR400W,YDR411C,YEL037C,YER100W,YFL025C,YFL049W,YHR043C,YHR204W,YIL005W,YIL030C,YJL034W,YJL073W,YJR131W,YKL206C,YLR207W,YLR208W,YLR380W,YML013W,YML029W,YMR022W,YMR161W,YMR184W,YMR214W,YMR264W,YMR276W,YNL064C,YNR026C,YOL013C,YPR181C,	CNE1,NPL4,DER1,PBN1,CDC48,YOS9,UBC1,URH1,DFM1,RAD23,UBC6,BST1,SWP82,DOG2,MNL1,EPS1,SSM4,KAR2,JEM1,MNS1,ADD66,HRD3,SEC13,CSR1,UBX2,USA1,UBC7,HLJ1,ADD37,SCJ1,CUE1,DSK2,YDJ1,SEC12,HRD1,SEC23,
GO:0008643	0.711366	0.83545	0.281321	0.291138	0.712305	0.07794	0.022613	0.156577	0.182053	0.571606	1354.64	98.7333	116.238	753.308	127.818	2.02778	0.019326	0.999066	37	17	0.798182	P	carbohydrate transport	The directed movement of carbohydrate into, out of, within or between cells. Carbohydrates are any of a group of organic compounds based of the general formula Cx(H2O)y.	YBL020W,YBR241C,YBR298C,YDL138W,YDL194W,YDL199C,YDL245C,YDL247W,YDR342C,YDR343C,YDR345C,YDR387C,YDR497C,YDR536W,YEL004W,YEL069C,YFL011W,YFL040W,YGL104C,YGL225W,YGR289C,YHR092C,YHR094C,YHR096C,YJL214W,YJL219W,YJR158W,YJR160C,YLR081W,YML038C,YMR011W,YNL318C,YNR072W,YOL103W,YOL156W,YPL244C,	RFT1,YBR241C,MAL31,RGT2,SNF3,YDL199C,HXT15,MPH2,HXT7,HXT6,HXT3,YDR387C,ITR1,STL1,YEA4,HXT13,HXT10,YFL040W,VPS73,VRG4,MAL11,HXT4,HXT1,HXT5,HXT8,HXT9,HXT16,MPH3,GAL2,YMD8,HXT2,HXT14,HXT17,ITR2,HXT11,HUT1,
GO:0006470	0.795047	0.997512	0.917671	0.226402	0.289162	0.21245	0.011527	0.207322	0.797361	1	413.538	137.5	145.2	223	57	0.5	1	0.319461	37	14	0.96643	P	protein amino acid dephosphorylation	The process of removing one or more phosphoric residues from a protein.	YAL016W,YBL046W,YBL056W,YBR125C,YBR276C,YCR079W,YDL006W,YDL134C,YDL188C,YDL230W,YDL236W,YDR075W,YDR481C,YER054C,YER075C,YER089C,YER133W,YFR003C,YFR028C,YGL190C,YGR123C,YGR161C,YIL113W,YIR026C,YLR361C,YMR036C,YMR277W,YNL032W,YNL053W,YNL128W,YNR032W,YOR014W,YOR090C,YOR208W,YPL179W,YPR073C,	TPD3,PSY4,PTC3,PTC4,PPS1,PTC6,PTC1,PPH21,PPH22,PTP1,PHO13,PPH3,PHO8,GIP2,PTP3,PTC2,GLC7,YPI1,CDC14,CDC55,PPT1,RTS3,SDP1,YVH1,DCR2,MIH1,FCP1,SIW14,MSG5,TEP1,PPG1,RTS1,PTC5,PTP2,PPQ1,LTP1,
GO:0006865	0.946988	0.934567	0.516224	0.960413	0.731968	0.0287	0.083448	0.619824	3e-05	0.055342	460.708	87.7419	117.258	373.667	250.167	1.02703	0.593532	0.957488	38	14	0.975935	P	amino acid transport	The directed movement of amino acids, organic acids containing one or more amino substituents, into, out of, within or between cells.	YBL089W,YBR068C,YBR069C,YBR132C,YCL025C,YDL210W,YDL212W,YDR046C,YDR160W,YDR508C,YEL063C,YEL064C,YER119C,YFL010W-A,YFL055W,YGL077C,YGR055W,YGR142W,YGR191W,YHL036W,YIL088C,YJL059W,YJR001W,YKL146W,YKL174C,YKL176C,YKR039W,YLL061W,YNL101W,YNL268W,YNL270C,YNR056C,YOL020W,YOR348C,YPL265W,YPL274W,YPR021C,	AVT5,BAP2,TAT1,AGP2,AGP1,UGA4,SHR3,BAP3,SSY1,GNP1,CAN1,AVT2,AVT6,AUA1,AGP3,HNM1,MUP1,BTN2,HIP1,MUP3,AVT7,YHC3,AVT1,AVT3,TPO5,LST4,GAP1,MMP1,AVT4,LYP1,ALP1,BIO5,TAT2,PUT4,DIP5,SAM3,AGC1,
GO:0000462	0.302379	0.251932	0.264443	0.390635	0.417152	0.892785	0.702072	0.65092	0.229436	0.068135	334.133	59.7879	107.243	168.367	58.1667	0.918919	0.780296	0.892092	38	21	0.378932	P			YCL059C,YCR031C,YCR057C,YDL148C,YDL153C,YDL166C,YDR324C,YDR398W,YDR449C,YEL026W,YER082C,YGL120C,YGR090W,YGR103W,YGR128C,YHR196W,YIL019W,YJL109C,YJL191W,YJR145C,YKL099C,YLL011W,YLR068W,YLR129W,YLR192C,YLR222C,YLR435W,YML093W,YMR093W,YNL207W,YOR004W,YOR056C,YOR078W,YOR119C,YOR287C,YPL012W,YPL126W,	KRR1,RPS14A,PWP2,NOP14,SAS10,FAP7,UTP4,UTP5,UTP6,SNU13,UTP7,PRP43,UTP22,NOP7,UTP8,UTP9,FAF1,UTP10,RPS14B,RPS4A,UTP11,SOF1,FYV7,DIP2,HCR1,UTP13,TSR2,UTP14,UTP15,RIO2,UTP23,NOB1,BUD21,RIO1,YOR287C,RRP12,NAN1,
GO:0015992	0.989167	0.40883	0.957196	0.82675	0.698715	0.104266	0.182396	0.004698	0.443301	0.339693	531.821	90.2121	162.028	223.391	87.0909	1.59459	0.003231	0.957488	38	16	0.90627	P	proton transport	The directed movement of protons (hydrogen ions) into, out of, within or between cells.	Q0080,Q0085,Q0130,YBL099W,YBR039W,YBR127C,YCL005W-A,YDL004W,YDL185W,YDR298C,YDR322C-A,YDR377W,YEL027W,YEL051W,YGL008C,YGL167C,YGR020C,YHR026W,YHR039C-A,YJR121W,YKL016C,YKL080W,YLR295C,YLR447C,YML081C-A,YMR054W,YOL077W-A,YOR137C,YOR270C,YOR332W,YPL036W,YPL078C,YPL234C,YPL271W,YPR020W,YPR036W,YPR128C,	ATP8,ATP6,OLI1,ATP1,ATP3,VMA2,VMA9,ATP16,TFP1,ATP5,TIM11,ATP17,CUP5,VMA8,PMA1,PMR1,VMA7,PPA1,VMA10,ATP2,ATP7,VMA5,ATP14,VMA6,ATP18,STV1,ATP19,SIA1,VPH1,VMA4,PMA2,ATP4,TFP3,ATP15,ATP20,VMA13,ANT1,
GO:0006402	0.789544	0.479555	0.265063	0.12299	0.495405	0.37947	0.827087	0.380439	0.853657	0.451151	382.259	83.5294	118.571	129.208	83	1	0.877175	0.816486	38	24	0.09858	P	mRNA catabolic process	The chemical reactions and pathways resulting in the breakdown of mRNA, messenger RNA, which is responsible for carrying the coded genetic 'message', transcribed from DNA, to sites of protein assembly at the ribosomes.	YBL026W,YBR094W,YCR035C,YDL111C,YDR151C,YDR280W,YDR378C,YER049W,YER112W,YER146W,YGL014W,YGL173C,YGL213C,YGR072W,YGR095C,YGR158C,YGR195W,YHR069C,YHR077C,YHR081W,YJL124C,YJL209W,YKL009W,YLL013C,YLR136C,YLR398C,YLR438C-A,YMR080C,YNL118C,YNL147W,YNL232W,YOL021C,YOL142W,YOL149W,YOR001W,YOR076C,YPR189W,	LSM2,PBY1,RRP43,RRP42,CTH1,RRP45,LSM6,TPA1,LSM4,LSM5,PUF4,KEM1,SKI8,UPF3,RRP46,MTR3,SKI6,RRP4,NMD2,LRP1,LSM1,CBP1,MRT4,PUF3,TIS11,SKI2,LSM3,NAM7,DCP2,LSM7,CSL4,DIS3,RRP40,DCP1,RRP6,SKI7,SKI3,
GO:0000070	0.021114	0.627946	0.96569	0.231053	0.184402	0.892616	0.849354	0.2219	0.818619	1	213.091	72.0357	153.742	170.842	24.8333	0.783784	0.987055	0.623464	38	18	0.747368	P	mitotic sister chromatid segregation	The cell cycle process whereby replicated homologous chromosomes are organized and then physically separated and apportioned to two sets during the mitotic cell cycle. Each replicated chromosome, composed of two sister chromatids, aligns at the cell equator, paired with its homologous partner. One homolog of each morphologic type goes into each of the resulting chromosome sets.	YAL047C,YBL084C,YBL097W,YDL008W,YDR113C,YDR118W,YDR130C,YDR325W,YEL061C,YFL008W,YFL037W,YFR031C,YFR036W,YGL003C,YGL116W,YGL240W,YGR098C,YHR166C,YIR025W,YKL022C,YKL049C,YKR054C,YLR086W,YLR102C,YLR127C,YLR226W,YLR272C,YML034W,YML085C,YML124C,YMR190C,YMR198W,YNL172W,YNL307C,YNR010W,YOR073W,YOR249C,	SPC72,CDC27,BRN1,APC11,PDS1,APC4,FIN1,YCG1,CIN8,SMC1,TUB2,SMC2,CDC26,CDH1,CDC20,DOC1,ESP1,CDC23,MND2,CDC16,CSE4,DYN1,SMC4,APC9,APC2,BUR2,YCS4,SRC1,TUB1,TUB3,SGS1,CIK1,APC1,MCK1,CSE2,SGO1,APC5,
GO:0006413	0.133087	0.321182	0.954969	0.862934	0.746092	0.704861	0.640633	0.176737	0.004222	0.520021	762.828	62.1562	148.457	284.5	194.778	0.615385	1	0.291368	40	21	0.510131	P	translational initiation	The process preceding formation of the peptide bond between the first two amino acids of a protein. This includes the formation of a complex of the ribosome, mRNA, and an initiation complex that contains the first aminoacyl-tRNA.	YAL035W,YBL013W,YBL090W,YBR079C,YDR091C,YDR117C,YDR429C,YDR494W,YEL034W,YER025W,YER153C,YGL049C,YGL107C,YGR054W,YGR162W,YGR246C,YJL138C,YJR007W,YJR014W,YJR047C,YKR059W,YMR012W,YMR146C,YMR260C,YMR309C,YNL007C,YNL062C,YNL244C,YOL023W,YOL139C,YOR204W,YOR361C,YPL118W,YPL119C,YPL237W,YPR025C,YPR041W,YPR086W,YPR163C,	FUN12,FMT1,MRP21,RPG1,RLI1,TMA64,TIF35,RSM28,HYP2,GCD11,PET122,TIF4632,RMD9,YGR054W,TIF4631,BRF1,TIF2,SUI2,TMA22,ANB1,TIF1,CLU1,TIF34,TIF11,NIP1,SIS1,GCD10,SUI1,IFM1,CDC33,DED1,PRT1,MRP51,DBP1,SUI3,CCL1,TIF5,SUA7,TIF3,
GO:0006887	0.50816	0.78227	0.549724	0.967774	0.296478	0.39691	0.287932	0.448688	0.222858	0.93089	342.188	94.6944	138.553	263.733	101	0.897436	0.870124	0.864353	40	17	0.902154	P	exocytosis	The release of intracellular molecules (e.g. hormones, matrix proteins) contained within a membrane-bounded vesicle by fusion of the vesicle with the plasma membrane of a cell. This is the process whereby most molecules are secreted from eukaryotic cells.	YAR042W,YBL106C,YBR102C,YDL019C,YDR122W,YDR164C,YDR166C,YDR363W-A,YER008C,YER031C,YFL005W,YFL039C,YGL210W,YGL233W,YHR001W,YHR073W,YIL068C,YIL118W,YIL138C,YJL085W,YKL079W,YKL129C,YKL212W,YKR003W,YKR031C,YLR096W,YLR166C,YLR229C,YMR109W,YNL079C,YNL243W,YNL272C,YNL293W,YOL065C,YOR237W,YPL145C,YPL249C,YPR032W,YPR055W,	SWH1,SRO77,EXO84,OSH2,KIN1,SEC1,SEC5,SEM1,SEC3,YPT31,SEC4,ACT1,YPT32,SEC15,OSH7,OSH3,SEC6,RHO3,TPM2,EXO70,SMY1,MYO3,SAC1,OSH6,SPO14,KIN2,SEC10,CDC42,MYO5,TPM1,SLA2,SEC2,MSB3,INP54,HES1,KES1,GYP5,SRO7,SEC8,
GO:0006914	0.593774	0.65709	0.984938	0.239209	0.499755	0.476174	0.124816	0.035856	0.990829	0.644494	342.185	75.069	208.471	165.269	66.6923	0.875	0.989358	0.919816	41	28	0.021346	P	autophagy	The process by which cells digest parts of their own cytoplasm; allows for both recycling of macromolecular constituents under conditions of nutrient limitation and remodeling the intracellular structure for cell differentiation.	YBL078C,YBR077C,YBR128C,YBR131W,YBR217W,YCL038C,YCR068W,YDL113C,YDL149W,YDR022C,YDR108W,YFR021W,YGL124C,YGL180W,YGR163W,YHR171W,YHR195W,YIL109C,YJL083W,YJL178C,YKR007W,YKR019C,YLL042C,YLR189C,YLR423C,YLR431C,YMR159C,YNL223W,YNL242W,YNR007C,YOL082W,YOR106W,YPL085W,YPL100W,YPL120W,YPL149W,YPL166W,YPR049C,YPR181C,YPR185W,	ATG8,SLM4,ATG14,CCZ1,ATG12,ATG22,ATG15,ATG20,ATG9,CIS1,GSG1,ATG18,MON1,ATG1,GTR2,ATG7,NVJ1,SEC24,TAX4,ATG27,MEH1,IRS4,ATG10,ATG26,ATG17,ATG23,ATG16,ATG4,ATG2,ATG3,ATG19,VAM3,SEC16,ATG21,VPS30,ATG5,ATG29,ATG11,SEC23,ATG13,
GO:0016573	0.092067	0.632038	0.744832	0.681937	0.34543	0.851781	0.586883	0.774608	0.16237	0.708857	287.581	78.5143	135.105	474.357	67	0.85	0.856111	0.680765	41	23	0.329942	P	histone acetylation	The modification of histones by addition of acetyl groups.	YAL054C,YBL052C,YBR081C,YBR198C,YCL010C,YDR145W,YDR167W,YDR176W,YDR392W,YDR448W,YEL056W,YEL066W,YFL024C,YFL039C,YGL066W,YGL112C,YGR002C,YGR252W,YHR013C,YHR090C,YHR099W,YJL081C,YJL115W,YJR082C,YLL002W,YLL022C,YLR153C,YMR069W,YMR236W,YNL136W,YOL148C,YOR023C,YOR064C,YOR244W,YPL001W,YPL129W,YPL254W,YPR023C,YPR031W,YPR193C,	ACS1,SAS3,SPT7,TAF5,SGF29,TAF12,TAF10,NGG1,SPT3,ADA2,HAT2,HPA3,EPL1,ACT1,SGF73,TAF6,SWC4,GCN5,ARD1,YNG2,TRA1,ARP4,ASF1,EAF6,RTT109,HIF1,ACS2,NAT4,TAF9,EAF7,SPT20,AHC1,YNG1,ESA1,HAT1,TAF14,HFI1,EAF3,NTO1,HPA2,
GO:0010526	0.49054	0.11826	0.387078	0.729231	0.872386	0.980881	0.993114	0.812026	0.352202	0.78805	341.034	58.4375	117.27	494.355	120	0.7	0.997585	0.574393	41	28	0.021346	P			YBR010W,YBR279W,YCR073C,YDL074C,YDR017C,YDR173C,YDR289C,YDR315C,YER104W,YFL023W,YFL050C,YFL055W,YGL127C,YGL244W,YGR104C,YHR154W,YJL047C,YJL115W,YJL128C,YKL160W,YLL002W,YLR079W,YLR320W,YLR418C,YML010W,YMR116C,YMR179W,YNL206C,YNL330C,YNR010W,YNR031C,YOL004W,YOR039W,YOR123C,YOR144C,YPL161C,YPL183C,YPL256C,YPR023C,YPR164W,	HHT1,PAF1,SSK22,BRE1,KCS1,ARG82,RTT103,IPK1,RTT105,BUD27,ALR2,AGP3,SOH1,RTF1,SRB5,RTT107,RTT101,ASF1,PBS2,ELF1,RTT109,SIC1,MMS22,CDC73,SPT5,ASC1,SPT21,RTT106,RPD3,CSE2,SSK2,SIN3,CKB2,LEO1,ELG1,BEM4,RTT10,CLN2,EAF3,MMS1,
GO:0000082	0.846504	0.997288	0.327416	0.550832	0.161616	0.313981	0.003042	0.376859	0.257262	1	496.25	133	125.158	180.2	41.8462	0.975	0.856111	0.954228	41	21	0.573758	P	G1/S transition of mitotic cell cycle	Progression from G1 phase to S phase of the mitotic cell cycle.	YAL040C,YCR008W,YDL047W,YDL132W,YDL134C,YDL188C,YDR002W,YDR054C,YDR247W,YDR303C,YDR328C,YDR364C,YER089C,YER111C,YER167W,YFL009W,YFR037C,YFR040W,YGL019W,YGL229C,YGR109C,YIL035C,YIL046W,YIL135C,YJL098W,YJL194W,YJR059W,YJR090C,YKR028W,YKR072C,YLR033W,YLR079W,YNL309W,YOL133W,YOR039W,YOR054C,YOR061W,YOR066W,YOR083W,YPR120C,	CLN3,SAT4,SIT4,CDC53,PPH21,PPH22,YRB1,CDC34,VHS1,RSC3,SKP1,CDC40,PTC2,SWI4,BCK2,CDC4,RSC8,SAP155,CKB1,SAP4,CLB6,CKA1,MET30,VHS2,SAP185,CDC6,PTK2,GRR1,SAP190,SIS2,RSC58,SIC1,STB1,HRT1,CKB2,VHS3,CKA2,MSA1,WHI5,CLB5,
GO:0000910	0.029465	0.950417	0.368344	0.173083	0.102464	1	0.097212	0.203608	0.992092	1	243.536	93.6389	113.375	145.935	39	0.95	0.182057	0.857319	41	25	0.142448	P	cytokinesis	A cellular process resulting in the division of the cytoplasm of a cell and its separation into two daughter cells. Cytokinesis usually occurs after growth, replication, and segregation of cellular components.	YAR019C,YBL061C,YBR023C,YBR038W,YBR143C,YCL014W,YCR002C,YCR057C,YDL117W,YDL225W,YDR166C,YDR328C,YER008C,YFL005W,YFL039C,YGL106W,YGL233W,YHR023W,YHR107C,YHR135C,YIL068C,YIL095W,YIR006C,YJL085W,YJR076C,YKL048C,YLR166C,YLR314C,YLR319C,YMR032W,YNL020C,YNL084C,YNL154C,YNL166C,YNL267W,YNL298W,YNL327W,YOR181W,YPL242C,YPR055W,	CDC15,SKT5,CHS3,CHS2,SUP45,BUD3,CDC10,PWP2,CYK3,SHS1,SEC5,SKP1,SEC3,SEC4,ACT1,MLC1,SEC15,MYO1,CDC12,YCK1,SEC6,PRK1,PAN1,EXO70,CDC11,ELM1,SEC10,CDC3,BUD6,HOF1,ARK1,END3,YCK2,BNI5,PIK1,CLA4,EGT2,LAS17,IQG1,SEC8,
GO:0007005	0.180318	0.827571	0.131618	0.538203	0.85468	1	0.185799	0.452739	0.616959	0.165263	284.577	98.4412	181.175	171.577	136	1.39024	0.581582	0.959546	42	24	0.279138	P	mitochondrion organization and biogenesis	A process that is carried out at the cellular level which results in the formation, arrangement of constituent parts, or disassembly of a mitochondrion; includes mitochondrial morphology and distribution, and replication of the mitochondrial genome as well as synthesis of new mitochondrial components.	YAL010C,YBL080C,YBR179C,YBR212W,YCR020C,YDR219C,YDR339C,YDR375C,YDR393W,YGL020C,YGL219C,YGR101W,YHR120W,YHR194W,YJL116C,YJR120W,YKL053C-A,YKR042W,YLL001W,YLL006W,YLL013C,YLR368W,YML058W,YML091C,YML104C,YMR012W,YMR134W,YNL055C,YNL066W,YNL149C,YNL213C,YNL310C,YNL315C,YOL009C,YOL027C,YOL060C,YOR060C,YOR147W,YOR211C,YPR024W,YPR083W,	MDM10,PET112,FZO1,NGR1,PET18,MFB1,FCF1,BCS1,SHE9,GET1,MDM34,PCP1,MSH1,MDM31,NCA3,YJR120W,MDM35,UTH1,DNM1,MMM1,PUF3,MDM30,SML1,RPM2,MDM1,CLU1,YMR134W,POR1,SUN4,PGA2,YNL213C,ZIM17,ATP11,MDM12,MDM38,MAM3,YOR060C,MDM32,MGM1,YME1,MDM36,
GO:0000027	0.24436	0.012636	0.150443	0.896765	0.796727	0.250365	0.991931	0.65148	0.362425	0.395622	310.576	47.2222	131.077	254.222	108.875	0.97561	0.785241	0.873939	42	22	0.513434	P	ribosomal large subunit assembly and maintenance	The aggregation and bonding together of constituent RNAs and proteins to form and maintain the large ribosomal subunit.	YBR142W,YCR072C,YDL014W,YDL031W,YDR060W,YDR312W,YDR418W,YEL054C,YFL002C,YGL078C,YGR085C,YGR220C,YHR066W,YHR085W,YHR088W,YHR170W,YHR197W,YIR012W,YKL021C,YKR024C,YKR081C,YLL008W,YLR075W,YLR106C,YLR221C,YLR276C,YLR340W,YLR448W,YML025C,YML073C,YNL182C,YNR038W,YOL077C,YOL127W,YOL144W,YOR063W,YOR150W,YPL131W,YPL193W,YPL211W,YPR102C,	MAK5,RSA4,NOP1,DBP10,MAK21,SSF2,RPL12B,RPL12A,SPB4,DBP3,RPL11B,MRPL9,SSF1,IPI1,RPF1,NMD3,RIX1,SQT1,MAK11,DBP7,RPF2,DRS1,RPL10,MDN1,RSA3,DBP9,RPP0,RPL6B,YML6,RPL6A,IPI3,DBP6,BRX1,RPL25,NOP8,RPL3,MRPL23,RPL5,RSA1,NIP7,RPL11A,
GO:0006310	0.004782	0.350257	0.975496	0.008529	0.629344	0.980494	0.579174	0.258551	1	0.713272	243.105	73.6667	158.29	71.08	69.7857	0.512195	1	0.309862	42	25	0.185074	P	DNA recombination	The processes by which a new genotype is formed by reassortment of genes resulting in gene combinations different from those that were present in the parents. In eukaryotes genetic recombination can occur by chromosome assortment, intrachromosomal recombination, or nonreciprocal interchromosomal recombination. Intrachromosomal recombination occurs by crossing over. In bacteria it may occur by gen…	YBR073W,YBR098W,YBR136W,YBR279W,YCR092C,YDL059C,YDL105W,YDL164C,YDR014W-A,YDR110W,YDR138W,YDR288W,YDR386W,YEL019C,YER038C,YER044C-A,YER095W,YGL033W,YGL173C,YGL183C,YHL006C,YHR167W,YJL208C,YJR021C,YKL011C,YLR007W,YLR219W,YLR383W,YLR418C,YML023C,YML032C,YML061C,YML062C,YMR133W,YMR190C,YNL139C,YOL034W,YOL072W,YOL090W,YOR005C,YOR354C,	RDH54,MMS4,MEC1,PAF1,MSH3,RAD59,NSE4,CDC9,HED1,FOB1,HPR1,NSE3,MUS81,MMS21,KRE29,MEI4,RAD51,HOP2,KEM1,MND1,SHU1,THP2,NUC1,REC107,CCE1,NSE1,MSC3,SMC6,CDC73,NSE5,RAD52,PIF1,MFT1,REC114,SGS1,RLR1,SMC5,THP1,MSH2,DNL4,MSC6,
GO:0007131	0.037703	0.779566	0.999946	0.137804	0.58876	0.759253	0.014448	0.12455	0.908402	0.879892	625.412	86.8889	232.357	121.053	73	0.658537	0.996214	0.479322	42	24	0.279138	P	meiotic recombination	The cell cycle process whereby double strand breaks are formed and repaired through a double Holliday junction intermediate. This results in the equal exchange of genetic material between non-sister chromatids in a pair of homologous chromosomes. These reciprocal recombinant products ensure the proper segregation of homologous chromosomes during meiosis I and create genetic diversity.	YAR007C,YBR073W,YBR098W,YBR136W,YDL154W,YDR207C,YDR386W,YDR446W,YER044C-A,YER095W,YER173W,YER179W,YFL003C,YGL033W,YGL183C,YGL250W,YHL024W,YHR039C,YHR079C-A,YHR120W,YHR157W,YIR025W,YJL173C,YJR021C,YKR099W,YLR035C,YLR219W,YLR234W,YLR263W,YLR329W,YML128C,YMR133W,YMR167W,YNL088W,YNL210W,YNL312W,YOL104C,YOR354C,YOR368W,YPL121C,YPL164C,	RFA1,RDH54,MMS4,MEC1,MSH5,UME6,MUS81,ECM11,MEI4,RAD51,RAD24,DMC1,MSH4,HOP2,MND1,RMR1,RIM4,MSC7,SAE3,MSH1,REC104,MND2,RFA3,REC107,BAS1,MLH2,MSC3,TOP3,RED1,REC102,MSC1,REC114,MLH1,TOP2,MER1,RFA2,NDJ1,MSC6,RAD17,MEI5,MLH3,
GO:0009058	0.820343	0.808525	0.137194	0.208003	0.097573	0.033984	0.457038	0.875488	0.995991	0.956544	1035.59	104.515	103.974	144.107	90.6923	0.829268	0.921216	0.832553	42	21	0.634082	P	biosynthetic process	The energy-requiring part of metabolism in which simpler substances are transformed into more complex ones, as in growth and other biosynthetic processes.	YBL013W,YBR110W,YBR249C,YCL047C,YDL055C,YDR035W,YDR062W,YDR111C,YDR211W,YDR232W,YDR408C,YER061C,YER090W,YER152C,YGL065C,YGL202W,YGR007W,YGR010W,YGR202C,YGR277C,YHR029C,YHR190W,YIL116W,YJL060W,YJL130C,YKL106W,YKL132C,YKL211C,YLR027C,YLR089C,YLR328W,YML086C,YMR113W,YMR217W,YMR296C,YNL048W,YNR033W,YNR041C,YOR241W,YPL175W,YPL231W,	FMT1,ALG1,ARO4,YCL047C,PSA1,ARO3,LCB2,ALT2,GCD6,HEM1,ADE8,CEM1,TRP2,YER152C,ALG2,ARO8,MUQ1,NMA2,PCT1,YGR277C,YHI9,ERG9,HIS5,BNA3,URA2,AAT1,RMA1,TRP3,AAT2,ALT1,NMA1,ALO1,FOL3,GUA1,LCB1,ALG11,ABZ1,COQ2,MET7,SPT14,FAS2,
GO:0006970	0.786986	0.992569	0.934838	0.987553	0.998575	0.498795	0.071099	0.015331	0.068866	0.293547	595.455	114.237	147.475	352.828	400.733	0.857143	0.954032	0.816311	43	20	0.788588	P	response to osmotic stress	A change in state or activity of a cell or an organism (in terms of movement, secretion, enzyme production, gene expression, etc.) as a result of a stimulus indicating an increase or decrease in the concentration of solutes outside the organism or cell.	YBL061C,YBR016W,YBR086C,YBR132C,YCR009C,YDL235C,YDR129C,YDR388W,YER062C,YFL039C,YGR008C,YGR014W,YHR206W,YIL053W,YIL153W,YIL159W,YJL144W,YJL184W,YKL048C,YKL062W,YKL129C,YKL143W,YLR138W,YLR319C,YLR332W,YMR037C,YMR092C,YMR109W,YMR175W,YNL190W,YNL271C,YNR031C,YOR008C,YOR122C,YOR181W,YOR297C,YPL059W,YPL152W,YPL223C,YPL239W,YPL240C,YPL242C,	SKT5,YBR016W,IST2,AGP2,RVS161,YPD1,SAC6,RVS167,HOR2,ACT1,STF2,MSB2,SKN7,RHR2,RRD1,BNR1,YJL144W,GON7,ELM1,MSN4,MYO3,LTV1,NHA1,BUD6,MID2,MSN2,AIP1,MYO5,SIP18,YNL190W,BNI1,SSK2,SLG1,PFY1,LAS17,TIM18,GRX5,RRD2,GRE1,YAR1,HSP82,IQG1,
GO:0019236	0.979396	0.822474	0.763373	0.814075	0.696084	0.051762	0.51652	0.648578	0.643968	0.536733	491.28	86.8214	133.531	292.955	166.385	1.11905	0.318332	0.871159	43	20	0.788588	P	response to pheromone	A change in state or activity of a cell or an organism (in terms of movement, secretion, enzyme production, gene expression, etc.) as a result of a pheromone stimulus.	YAR031W,YCL032W,YCR089W,YCR091W,YDL039C,YDL159W,YDL214C,YDR103W,YDR183W,YDR410C,YFL026W,YGL053W,YGL097W,YGR198W,YHL007C,YHR005C,YHR084W,YIL015W,YIL037C,YIL117C,YJL108C,YJR086W,YJR117W,YKL178C,YKL209C,YLR229C,YLR362W,YLR389C,YLR452C,YML047C,YMR274C,YNL279W,YNL298W,YNR044W,YNR047W,YOR127W,YOR212W,YOR219C,YOR281C,YPL156C,YPL161C,YPL192C,	PRM9,STE50,FIG2,KIN82,PRM7,STE7,PRR2,STE5,PLP1,STE14,STE2,PRM8,SRM1,YPP1,STE20,GPA1,STE12,BAR1,PRM2,PRM5,PRM10,STE18,STE24,STE3,STE6,CDC42,STE11,STE23,SST2,PRM6,RCE1,PRM1,CLA4,AGA1,YNR047W,RGA1,STE4,STE13,PLP2,PRM4,BEM4,PRM3,
GO:0000122	0.815116	0.982418	0.647426	0.999171	0.384175	0.012021	0.01013	0.162007	0.167371	0.223555	607.2	117.514	168.658	677.733	75.9231	1.51163	0.202798	0.999484	44	23	0.516592	P	negative regulation of transcription from RNA polymerase II promoter	Any process that stops, prevents or reduces the frequency, rate or extent of transcription from an RNA polymerase II promoter.	YBL005W,YBR050C,YBR095C,YBR103W,YCR081W,YCR093W,YDL165W,YDR028C,YDR173C,YDR397C,YDR443C,YDR451C,YDR464W,YER028C,YER159C,YER161C,YER169W,YGL013C,YGR044C,YGR122W,YHL020C,YHL027W,YJL110C,YJR017C,YKL005C,YKL112W,YKL185W,YLR055C,YLR176C,YML027W,YML113W,YMR070W,YMR182C,YNL025C,YNL167C,YNL330C,YOL001W,YOL004W,YOR140W,YOR178C,YPL031C,YPL042C,YPR065W,	PDR3,REG2,RXT2,SIF2,SRB8,CDC39,CDC36,REG1,ARG82,NCB2,SSN2,YHP1,SPP41,MIG3,BUR6,SPT2,RPH1,PDR1,RME1,YGR122W,OPI1,RIM101,GZF3,ESS1,BYE1,ABF1,ASH1,SPT8,RFX1,YOX1,DAT1,MOT3,RGM1,SSN8,SKO1,RPD3,PHO80,SIN3,SFL1,GAC1,PHO85,SSN3,ROX1,
GO:0030476	0.178654	0.589027	0.028648	0.84948	0.259143	0.641623	0.728222	0.844317	0.775447	1	398.3	90.6154	122.524	222.562	29.3333	1.02326	0.250707	0.939048	44	21	0.740742	P	spore wall assembly (sensu Fungi)	Process by which the spore nucleus becomes surrounded by a specialized spore wall. Occurs by deposition of spore wall components in the lumenal space between the outer and inner leaflets of the prospore membrane. As in, but not restricted to, the fungi (Fungi, ncbi_taxonomy_id:4751).	YBR023C,YBR045C,YBR180W,YCL048W,YCR002C,YDL239C,YDR027C,YDR096W,YDR104C,YDR126W,YDR260C,YDR273W,YDR402C,YDR403W,YDR522C,YDR523C,YER046W,YGR032W,YGR059W,YGR225W,YHR139C,YHR184W,YHR185C,YLL005C,YLR054C,YLR213C,YLR307W,YLR308W,YLR330W,YLR341W,YLR343W,YML066C,YMR306W,YNL084C,YNL128W,YOL091W,YOL132W,YOR177C,YOR242C,YOR255W,YOR298W,YPL027W,YPR054W,	CHS3,GIP1,DTR1,SPS22,CDC10,ADY3,VPS54,GIS1,SPO71,SWF1,SWM1,DON1,DIT2,DIT1,SPS2,SPS1,SPO73,GSC2,SPR3,AMA1,SPS100,SSP1,PFS1,SPO75,OSW2,CRR1,CDA1,CDA2,CHS5,SPO77,GAS2,SMA2,FKS3,END3,TEP1,SPO21,GAS4,MPC54,SSP2,OSW1,MUM3,SMA1,SMK1,
GO:0006367	0.013864	0.040018	0.976744	0.67432	0.928204	0.662535	0.842848	0.050872	0.643983	0.496853	325.091	59.3171	156.372	210.621	151.158	0.954545	0.86766	0.904835	45	29	0.05382	P	transcription initiation from RNA polymerase II promoter	Processes involved in starting transcription from the RNA polymerase II promoter.	YBL103C,YBR198C,YCR042C,YDL108W,YDR079C-A,YDR145W,YDR167W,YDR311W,YDR460W,YER045C,YER148W,YFL021W,YGL043W,YGL112C,YGL166W,YGL207W,YGR005C,YGR186W,YGR274C,YIL036W,YIL143C,YKL028W,YKL058W,YKR062W,YLR005W,YML015C,YML069W,YML098W,YMR227C,YMR236W,YNL222W,YNL314W,YOL067C,YOL089C,YOR194C,YPL011C,YPL122C,YPL129W,YPL177C,YPL202C,YPR008W,YPR025C,YPR056W,YPR086W,	RTG3,TAF5,TAF2,KIN28,TFB5,TAF12,TAF10,TFB1,TFB3,ACA1,SPT15,GAT1,DST1,TAF6,CUP2,SPT16,TFG2,TFG1,TAF1,CST6,SSL2,TFA1,TOA2,TFA2,SSL1,TAF11,POB3,TAF13,TAF7,TAF9,SSU72,DAL82,RTG1,HAL9,TOA1,TAF3,TFB2,TAF14,CUP9,AFT2,HAA1,CCL1,TFB4,SUA7,
GO:0001403	0.98989	0.97535	0.969772	0.665982	0.876855	0.222868	0.001521	0.017233	0.827639	0.565151	588.04	126.618	164.405	204.5	129.5	0.777778	1	0.862879	46	21	0.825343	P	invasive growth (sensu Saccharomyces)	A growth pattern exhibited by haploid cells under certain growth conditions, in which cells retain the typical axial budding pattern of haploids, but become elongated and fail to separate after division; during growth on a solid substrate, this results in penetration of cells into the agar medium. As in, but not restricted to, the taxon Saccharomyces (Saccharomyces, ncbi_taxonomy_id:4930).	YAL041W,YAL056W,YBL016W,YBR066C,YBR083W,YBR095C,YDL024C,YDL035C,YDL159W,YDR043C,YDR103W,YDR379W,YDR392W,YDR477W,YDR480W,YER027C,YER109C,YGL045W,YGL121C,YGL208W,YGR040W,YHL007C,YHR011W,YHR073W,YHR084W,YHR111W,YIL008W,YIR019C,YJL089W,YLR229C,YLR362W,YMR116C,YMR316W,YNL119W,YNL197C,YNL294C,YOL116W,YOR080W,YOR127W,YOR212W,YOR275C,YOR371C,YPL049C,YPL115C,YPL203W,	CDC24,GPB2,FUS3,NRG2,TEC1,RXT2,DIA3,GPR1,STE7,NRG1,STE5,RGA2,SPT3,SNF1,DIG2,GAL83,FLO8,RIM8,GPG1,SIP2,KSS1,STE20,DIA4,OSH3,STE12,UBA4,URM1,MUC1,SIP4,CDC42,STE11,ASC1,DIA1,NCS2,WHI3,RIM21,MSN1,DIA2,RGA1,STE4,RIM20,GPB1,DIG1,BEM3,TPK2,
GO:0006338	0.188047	0.292387	0.70072	0.609277	0.936216	0.590355	0.888407	0.310284	0.37277	0.641415	543.152	78.1842	185.848	225.212	137.48	0.645833	1	0.127363	49	32	0.034669	P	chromatin remodeling	Dynamic structural changes to eukaryotic chromatin occurring throughout the cell division cycle. These changes range from the local changes necessary for transcriptional regulation to global changes necessary for chromosome segregation.	YAL011W,YBR089C-A,YBR112C,YBR231C,YBR245C,YBR289W,YCR020W-B,YDL002C,YDR073W,YDR190C,YDR334W,YDR485C,YER030W,YER164W,YFL013C,YFL049W,YFR013W,YGL133W,YGL150C,YGL163C,YGR002C,YGR275W,YHL025W,YJL081C,YJL127C,YJL176C,YKL112W,YLR033W,YLR052W,YLR085C,YLR095C,YLR321C,YLR385C,YLR399C,YML041C,YML127W,YMR044W,YMR091C,YNL059C,YNL107W,YNR023W,YOR141C,YOR290C,YOR304W,YPL016W,YPL129W,YPL235W,YPR052C,	SWC3,NHP6B,CYC8,SWC5,ISW1,SNF5,HTL1,NHP10,SNF11,RVB1,SWR1,VPS72,CHZ1,CHD1,IES1,SWP82,IOC3,ITC1,INO80,RAD54,SWC4,RTT102,SNF6,ARP4,SPT10,SWI3,ABF1,RSC58,IES3,ARP6,IOC2,SFH1,SWC7,BDF1,VPS71,RSC9,IOC4,NPL6,ARP5,YAF9,SNF12,ARP8,SNF2,ISW2,SWI1,TAF14,RVB2,NHP6A,
GO:0008610	0.617364	0.760224	0.700992	0.61697	0.839592	0.000563	0.062392	0.054735	0.362409	0.795445	443.735	91.0455	133.043	194.184	91.2667	1.77551	0.008677	0.999414	50	21	0.93106	P	lipid biosynthetic process	The chemical reactions and pathways resulting in the formation of lipids, compounds soluble in an organic solvent but not, or sparingly, in an aqueous solvent.	YAR042W,YBR026C,YCR034W,YDL015C,YDL142C,YDR050C,YDR297W,YER044C,YER061C,YGL001C,YGL012W,YGL055W,YGR036C,YGR060W,YHL003C,YHR007C,YHR072W,YHR190W,YJL167W,YJL196C,YKL008C,YKL182W,YKL192C,YLR056W,YLR100W,YLR189C,YLR372W,YLR450W,YML008C,YML075C,YML126C,YMR015C,YMR165C,YMR202W,YMR207C,YMR208W,YMR220W,YMR272C,YMR298W,YNL280C,YNR016C,YNR043W,YOR221C,YOR237W,YOR245C,YPL117C,YPL145C,YPL148C,YPL231W,	SWH1,ETR1,FEN1,TSC13,CRD1,TPI1,SUR2,ERG28,CEM1,ERG26,ERG4,OLE1,CAX4,ERG25,LAG1,ERG11,ERG7,ERG9,ERG20,ELO1,LAC1,FAS1,ACP1,ERG3,ERG27,ATG26,SUR4,HMG2,ERG6,HMG1,ERG13,ERG5,PAH1,ERG2,HFA1,ERG12,ERG8,SCS7,LIP1,ERG24,ACC1,MVD1,MCT1,HES1,DGA1,IDI1,KES1,PPT2,FAS2,
GO:0030010	0.361572	0.941958	0.96771	0.053118	0.033623	0.559151	0.051148	0.019419	0.996908	0.998024	322.39	96.913	157.735	161.889	60.4762	1.10204	0.576045	0.967856	50	26	0.525324	P	establishment of cell polarity	The specification and formation of anisotropic intracellular organization or cell growth patterns.	YAL041W,YBL085W,YBR200W,YCR002C,YCR057C,YCR088W,YDL225W,YDR309C,YDR379W,YER114C,YER149C,YER155C,YFL039C,YGL019W,YGL155W,YGR014W,YGR070W,YHR061C,YHR107C,YIL035C,YIL118W,YIL138C,YJL095W,YJR076C,YKL082C,YKR055W,YKR063C,YLL021W,YLR166C,YLR229C,YLR313C,YLR314C,YLR319C,YLR371W,YML109W,YMR273C,YNL079C,YNL090W,YNL271C,YNL298W,YOR008C,YOR039W,YOR061W,YOR127W,YOR188W,YPL115C,YPL161C,YPR032W,YPR165W,	CDC24,BOI1,BEM1,CDC10,PWP2,ABP1,SHS1,GIC2,RGA2,BOI2,PEA2,BEM2,ACT1,CKB1,CDC43,MSB2,ROM1,GIC1,CDC12,CKA1,RHO3,TPM2,BCK1,CDC11,RRP14,RHO4,LAS1,SPA2,SEC10,CDC42,SPH1,CDC3,BUD6,ROM2,ZDS2,ZDS1,TPM1,RHO2,BNI1,CLA4,SLG1,CKB2,CKA2,RGA1,MSB1,BEM3,BEM4,SRO7,RHO1,
GO:0006629	0.359052	0.759427	0.764845	0.956686	0.350848	0.264863	0.386752	0.117608	0.644747	0.836133	409.242	77.2286	134.366	295.29	132.765	0.711538	1	0.270043	53	34	0.04189	P	lipid metabolic process	The chemical reactions and pathways involving lipids, compounds soluble in an organic solvent but not, or sparingly, in an aqueous solvent. Includes fatty acids; neutral fats, other fatty-acid esters, and soaps; long-chain (fatty) alcohols and waxes; sphingoids and other long-chain bases; glycolipids, phospholipids and sphingolipids; and carotenes, polyprenols, sterols, terpenes and other isopren…	YAR035W,YBR177C,YCL026C-A,YCR068W,YDL015C,YDL109C,YDR058C,YDR444W,YDR492W,YER015W,YGL055W,YGL144C,YGL205W,YHL003C,YIL009W,YIL049W,YIL160C,YJL083W,YJR107W,YKL008C,YKL140W,YKR009C,YKR019C,YKR089C,YLL012W,YLR020C,YLR023C,YLR118C,YLR242C,YLR260W,YLR284C,YLR380W,YML042W,YML059C,YMR246W,YMR298W,YMR313C,YNL045W,YNL123W,YNR008W,YOL002C,YOL101C,YOR059C,YOR081C,YOR126C,YOR171C,YOR180C,YOR245C,YOR317W,YPL00…	YAT1,EHT1,FRM2,ATG15,TSC13,YDL109C,TGL2,YDR444W,IZH1,FAA2,OLE1,ROG1,POX1,LAG1,FAA3,DFG10,POT1,TAX4,YJR107W,LAC1,TGL1,FOX2,IRS4,TGL4,YEH1,YEH2,IZH3,YLR118C,ARV1,LCB5,ECI1,CSR1,CAT2,NTE1,FAA4,LIP1,TGL3,YNL045W,NMA111,LRO1,IZH2,IZH4,YOR059C,TGL5,IAH1,LCB4,DCI1,DGA1,FAA1,NCR1,YPL103C,PLC1,
GO:0006366	0.158761	0.411083	0.302345	0.025187	0.109907	0.941301	0.440456	0.725161	0.990567	0.890912	272.385	93.4186	122	144.475	46.5385	0.730769	0.997532	0.670388	53	29	0.366981	P	transcription from RNA polymerase II promoter	The synthesis of RNA from a DNA template by RNA polymerase II (Pol II), originating at a Pol II-specific promoter. Includes transcription of messenger RNA (mRNA) and certain small nuclear RNAs (snRNAs).	YBL093C,YBR154C,YBR193C,YBR253W,YDL005C,YDL115C,YDL140C,YDR081C,YDR174W,YDR308C,YDR404C,YDR527W,YER022W,YER148W,YER171W,YGL025C,YGL070C,YGL127C,YGL150C,YGL244W,YGR104C,YGR258C,YHR041C,YHR058C,YHR143W-A,YIL021W,YIL128W,YJL140W,YKR099W,YLR071C,YLR223C,YML114C,YMR005W,YMR030W,YMR112C,YNL216W,YNL236W,YNR010W,YOL005C,YOL051W,YOL135C,YOL145C,YOR123C,YOR151C,YOR174W,YOR210W,YOR224C,YPL254W,YPR070W,YPR10…	ROX3,RPB5,MED8,SRB6,MED2,IWR1,RPO21,PDC2,HMO1,SRB7,RPB7,RBA50,SRB4,SPT15,RAD3,PGD1,RPB9,SOH1,INO80,RTF1,SRB5,RAD2,SRB2,MED6,RPC10,RPB3,MET18,RPB4,BAS1,RGR1,IFH1,TAF8,TAF4,RSF1,MED11,RAP1,SIN4,CSE2,RPB11,GAL11,MED7,CTR9,LEO1,RPB2,MED4,RPB10,RPB8,HFI1,MED1,FHL1,NUT2,RPO26,
GO:0007015	0.184588	0.960566	0.551447	0.314514	0.465771	0.873611	0.125964	0.320675	0.860936	0.992667	300.763	112.581	129.635	143.558	86	0.811321	0.898408	0.800647	54	30	0.319346	P	actin filament organization	Control of the spatial distribution of actin filaments; includes organizing filaments into meshworks, bundles, or other structures, as by cross-linking.	YAL016W,YBL007C,YBL105C,YBR234C,YCL034W,YDL029W,YDL134C,YDL135C,YDL161W,YDL188C,YDR129C,YDR379W,YER149C,YFR024C-A,YGL190C,YGR070W,YHR016C,YHR114W,YIL095W,YIL118W,YIL138C,YIL159W,YJL100W,YJL128C,YJR065C,YJR125C,YKR055W,YLL021W,YLL038C,YLL050C,YLR206W,YLR313C,YLR319C,YLR337C,YLR370C,YLR371W,YLR429W,YNL020C,YNL032W,YNL079C,YNL084C,YNL090W,YNL243W,YNL271C,YNL293W,YOL112W,YOR043W,YOR127W,YOR181W,YOR32…	TPD3,SLA1,PKC1,ARC40,LSB5,ARP2,PPH21,RDI1,ENT1,PPH22,SAC6,RGA2,PEA2,LSB3,CDC55,ROM1,YSC84,BZZ1,PRK1,RHO3,TPM2,BNR1,LSB6,PBS2,ARP3,ENT3,RHO4,SPA2,ENT4,COF1,ENT2,SPH1,BUD6,VRP1,ARC18,ROM2,CRN1,ARK1,SIW14,TPM1,END3,RHO2,SLA2,BNI1,MSB3,MSB4,WHI2,RGA1,LAS17,SCD5,SCP1,IQG1,RHO1,
GO:0051028	0.127521	0.321521	0.03818	0.503434	0.652111	0.727814	0.813093	0.791294	0.478753	0.559484	289.098	69.0816	104.094	212.854	86.48	0.5	1	0.294726	55	24	0.902934	P	mRNA transport	The directed movement of mRNA, messenger ribonucleic acid, into, out of, within or between cells.	YAR002W,YBL079W,YBR111W-A,YDL084W,YDL088C,YDL116W,YDL160C,YDL207W,YDR159W,YDR192C,YDR395W,YDR457W,YER105C,YER107C,YER110C,YER165W,YFR001W,YFR002W,YGL092W,YGL100W,YGL172W,YGL241W,YGL247W,YGR119C,YHR036W,YIL115C,YJL039C,YJL041W,YJL061W,YJR042W,YJR074W,YKL057C,YKL068W,YKR082W,YKR095W,YLR018C,YLR208W,YLR335W,YML031W,YML103C,YML107C,YMR047C,YMR125W,YMR129W,YMR153W,YMR255W,YMR273C,YOL072W,YOR046C,YOR09…	NUP60,NUP170,SUS1,SUB2,ASM4,NUP84,DHH1,GLE1,SAC3,NUP42,SXM1,TOM1,NUP157,GLE2,KAP123,PAB1,LOC1,NIC96,NUP145,SEH1,NUP49,KAP114,BRR6,NUP57,BRL1,NUP159,NUP192,NSP1,NUP82,NUP85,MOG1,NUP120,NUP100,NUP133,MLP1,POM34,SEC13,NUP2,NDC1,NUP188,PML39,NUP116,STO1,POM152,NUP53,GFD1,ZDS1,THP1,DBP5,NUP1,CDC31,MEX67,CBC2,NEW1,
GO:0006368	0.002074	0.030818	0.996054	0.61419	0.602017	0.662953	0.766891	0.20467	0.952822	0.999393	321.182	57.8571	166.843	347.75	69.44	0.407407	1	0.029722	55	27	0.686406	P	RNA elongation from RNA polymerase II promoter	The extension of an RNA molecule after transcription initiation at an RNA polymerase II-specific promoter by the addition of ribonucleotides catalyzed by RNA polymerase II.	YAL021C,YBL006C,YBL008W,YBR215W,YBR279W,YCR020W-B,YCR052W,YCR093W,YDL084W,YDL165W,YDR138W,YDR303C,YER068W,YER161C,YER164W,YFR037C,YGL043W,YGL207W,YGL244W,YGR056W,YGR063C,YGR116W,YGR275W,YHR056C,YHR167W,YIL126W,YIL131C,YJR140C,YKL160W,YKR008W,YLR033W,YLR321C,YLR357W,YLR418C,YML010W,YML062C,YML069W,YML127W,YMR033W,YMR091C,YNL068C,YNL139C,YNL230C,YNR052C,YOL006C,YOL054W,YOL072W,YOL145C,YOR038C,YOR12…	CCR4,LDB7,HIR1,HPC2,PAF1,HTL1,RSC6,CDC39,SUB2,CDC36,HPR1,RSC3,MOT2,SPT2,CHD1,RSC8,DST1,SPT16,RTF1,RSC1,SPT4,SPT6,RTT102,RSC30,THP2,STH1,FKH1,HIR3,ELF1,RSC4,RSC58,SFH1,RSC2,CDC73,SPT5,MFT1,POB3,RSC9,ARP9,NPL6,FKH2,RLR1,ELA1,POP2,TOP1,PSH1,THP1,CTR9,HIR2,LEO1,ELC1,ARP7,NOT5,SPN1,
GO:0007264	0.196458	0.963716	0.453364	0.941594	0.761948	0.648542	0.001002	0.820886	0.319852	0.813486	337.538	115.2	116.706	257.419	139	0.727273	0.410696	0.281609	56	23	0.954998	P	small GTPase mediated signal transduction	Any series of molecular signals in which a small monomeric GTPase relays one or more of the signals.	YAL024C,YAL041W,YAL048C,YBR164C,YBR264C,YCL068C,YCR027C,YCR038C,YDL135C,YDL137W,YDL192W,YDL240W,YDR379W,YDR389W,YER031C,YER155C,YFL005W,YFL038C,YFL047W,YGL155W,YGL210W,YGR070W,YGR152C,YHR022C,YIL118W,YKL092C,YKR014C,YKR055W,YLR229C,YLR262C,YLR293C,YLR310C,YLR371W,YML001W,YML064C,YMR023C,YMR138W,YNL090W,YNL093W,YNL098C,YNL180C,YOR089C,YOR094W,YOR101W,YOR127W,YOR134W,YOR185C,YPL051W,YPL115C,YPL217C…	LTE1,CDC24,GEM1,ARL1,YPT10,YCL068C,RHB1,BUD5,RDI1,ARF2,ARF1,LRG1,RGA2,SAC7,YPT31,BEM2,SEC4,YPT1,RGD2,CDC43,YPT32,ROM1,RSR1,YHR022C,RHO3,BUD2,YPT52,RHO4,CDC42,YPT6,GSP1,CDC25,ROM2,YPT7,TEM1,MSS1,CIN4,RHO2,YPT53,RAS2,RHO5,VPS21,ARF3,RAS1,RGA1,BAG7,GSP2,ARL3,BEM3,BMS1,SAR1,IQG1,DSS4,SRO7,RHO1,
GO:0006348	0.402988	0.985434	0.026166	0.98657	0.950939	0.804943	0.244296	0.600046	0.595732	0.013166	376.765	99.2727	106.852	384.689	151.833	0.607143	1	0.46365	57	31	0.377319	P	chromatin silencing at telomere	Repression of transcription of telomeric DNA by the formation of heterochromatin.	YAR003W,YBL052C,YBL091C-A,YBR060C,YBR088C,YBR103W,YBR175W,YBR275C,YBR278W,YCL061C,YDL042C,YDL074C,YDL084W,YDR121W,YDR181C,YDR191W,YDR310C,YDR440W,YDR469W,YEL056W,YER088C,YER120W,YGL037C,YGL133W,YGL150C,YHR119W,YIL150C,YJL065C,YJL080C,YJL115W,YLL022C,YLR015W,YLR052W,YLR223C,YLR274W,YLR288C,YLR335W,YML121W,YMR127C,YMR219W,YMR235C,YMR247C,YMR263W,YNL107W,YNL186W,YNL206C,YNL216W,YNL262W,YNL330C,YOL00…	SWD1,SAS3,SCS22,ORC2,POL30,SIF2,SWD3,RIF1,DPB3,MRC1,SIR2,BRE1,SUB2,DPB4,SAS4,HST4,SUM1,DOT1,SDC1,HAT2,DOT6,SCS2,PNC1,ITC1,INO80,SET1,MCM10,DLS1,SCP160,ASF1,HIF1,BRE2,IES3,IFH1,MCM5,MEC3,NUP2,GTR1,SAS2,ESC1,RNA1,RKR1,SAP30,YAF9,UBP10,RTT106,RAP1,POL2,RPD3,SIN3,HST3,NPT1,SAS5,ISW2,HAT1,SPP1,
GO:0006406	0.094182	0.490927	0.191155	0.350029	0.652513	0.644204	0.883722	0.799718	0.476828	0.53362	266.372	78.4314	118.389	193.225	89.4444	0.655172	1	0.138967	59	27	0.843039	P	mRNA export from nucleus	The directed movement of mRNA from the nucleus to the cytoplasm.	YBL079W,YBR034C,YBR111W-A,YDL084W,YDL088C,YDL116W,YDL175C,YDR138W,YDR159W,YDR192C,YDR381W,YDR395W,YDR432W,YER105C,YER107C,YER125W,YFR002W,YGL092W,YGL100W,YGL172W,YGL174W,YGL247W,YGR119C,YGR218W,YHR015W,YHR036W,YHR167W,YIL040W,YIL079C,YIL115C,YIL149C,YIR005W,YJL041W,YJL050W,YJL061W,YJL140W,YJR042W,YKL057C,YKL068W,YKR002W,YKR082W,YKR095W,YLR016C,YLR335W,YML062C,YML103C,YML107C,YMR047C,YMR129W,YMR15…	NUP170,HMT1,SUS1,SUB2,ASM4,NUP84,AIR2,HPR1,SAC3,NUP42,YRA1,SXM1,NPL3,NUP157,GLE2,RSP5,NIC96,NUP145,SEH1,NUP49,BUD13,BRR6,NUP57,CRM1,MIP6,BRL1,THP2,APQ12,AIR1,NUP159,MLP2,IST3,NSP1,MTR4,NUP82,RPB4,NUP85,NUP120,NUP100,PAP1,NUP133,MLP1,PML1,NUP2,MFT1,NUP188,PML39,NUP116,POM152,NUP53,GFD1,ZDS1,PSE1,RLR1,TEX1,DBP5,NUP1,MEX67,
GO:0006623	0.160226	0.332372	0.58246	0.058139	0.1961	0.959456	0.729331	0.224256	0.98762	0.998285	466.128	65.6364	151.418	166.156	81.1333	0.949153	0.872092	0.933952	60	30	0.638464	P	protein targeting to vacuole	The process of directing proteins towards the vacuole using signals contained within the protein.	YBL017C,YBL078C,YBR097W,YBR105C,YBR131W,YBR164C,YBR217W,YBR290W,YCL008C,YCL038C,YDL113C,YDL149W,YDR200C,YDR372C,YDR495C,YEL013W,YEL027W,YER180C-A,YGL104C,YGL124C,YGR141W,YGR198W,YGR206W,YHL002W,YHR171W,YJL036W,YJR102C,YJR126C,YKR001C,YKR014C,YKR020W,YKR035W-A,YLL042C,YLR119W,YLR240W,YLR417W,YLR431C,YML041C,YML097C,YMR004W,YNL093W,YNL223W,YNL242W,YNL275W,YNL297C,YNR006W,YNR007C,YOL082W,YOL129W,YOR…	PEP1,ATG8,VPS15,VID24,CCZ1,ARL1,ATG12,BSD2,STP22,ATG22,ATG20,ATG9,VPS64,VPS74,VPS3,VAC8,CUP5,SLO1,VPS73,MON1,VPS62,YPP1,MVB12,HSE1,ATG7,SNX4,VPS25,VPS70,VPS1,YPT52,VPS51,DID2,ATG10,SRN2,VPS34,VPS36,ATG23,VPS71,VPS9,MVP1,YPT53,ATG4,ATG2,BOR1,MON2,VPS27,ATG3,ATG19,VPS68,VPS21,VTS1,SNF8,VPS16,VPS28,VPS30,ATG5,ATG11,VPS66,ATG13,
GO:0006461	0.224505	0.150087	0.779495	0.225343	0.127853	0.947467	0.99595	0.046758	0.926196	0.892828	319.708	65.6415	149.169	221	380.273	0.733333	0.987937	0.551002	61	33	0.386897	P	protein complex assembly	The aggregation and bonding together of a set of components to form a protein complex.	YAL010C,YBL037W,YBR037C,YBR044C,YBR081C,YBR288C,YCL005W-A,YDL058W,YDL145C,YDL239C,YDR238C,YDR328C,YDR350C,YDR358W,YER017C,YER141W,YFL038C,YFR051C,YGL095C,YGL137W,YGL206C,YGL213C,YGR105W,YGR167W,YGR261C,YHL019C,YHR060W,YHR108W,YHR184W,YIL076W,YJL003W,YJL024C,YJR005W,YJR058C,YKL016C,YKL119C,YKL135C,YLR106C,YLR116W,YLR170C,YML019W,YMR089C,YMR123W,YNL026W,YNL287W,YNL315C,YNR020C,YOL026C,YOL062C,YOR05…	MDM10,APL3,SCO1,TCM62,SPT7,APM3,VMA9,USO1,COP1,ADY3,SEC26,SKP1,ATP22,GGA1,AFG3,COX15,YPT1,RET2,VPS45,SEC27,CHC1,SKI8,VMA21,CLC1,APL6,APM2,VMA22,GGA2,SSP1,SEC28,COX16,APS3,APL1,APS2,ATP7,VPH2,APL2,MDN1,MSL5,APS1,OST6,YTA12,PKR1,SAM50,SEC21,ATP11,ATP23,MIM1,APM4,SGT1,OST3,PNO1,VPH1,RET3,COX11,APL5,APM1,ATP20,APL4,TAZ1,
GO:0007124	0.998886	0.944274	0.975961	0.939018	0.941258	0.043969	0.000179	0.00617	0.010089	0.084546	739.219	155.116	152.727	269.744	194.909	1.14516	0.774671	0.992631	63	27	0.932792	P	pseudohyphal growth	A pattern of cell growth that occurs in conditions of nitrogen limitation and abundant fermentable carbon source. Cells become elongated, switch to a unipolar budding pattern, remain physically attached to each other, and invade the growth substrate.	YAL041W,YAL056W,YBR066C,YBR083W,YCR038C,YCR093W,YDL024C,YDL035C,YDL159W,YDR043C,YDR099W,YDR251W,YDR379W,YDR392W,YDR432W,YDR477W,YER020W,YER109C,YER118C,YER149C,YER177W,YGL190C,YHL007C,YHR011W,YHR073W,YHR084W,YHR111W,YHR143W,YIL049W,YIL131C,YIR019C,YJR147W,YJR153W,YKL043W,YKL048C,YKL149C,YKL185W,YLL021W,YLR229C,YLR313C,YLR353W,YLR362W,YMR016C,YMR164C,YMR238W,YMR316W,YNL001W,YNL068C,YNL079C,YNL098C…	CDC24,GPB2,NRG2,TEC1,BUD5,CDC39,DIA3,GPR1,STE7,NRG1,BMH2,PAM1,RGA2,SPT3,NPL3,SNF1,GPA2,FLO8,SHO1,PEA2,BMH1,CDC55,STE20,DIA4,OSH3,STE12,UBA4,DSE2,DFG10,FKH1,MUC1,HMS2,PGU1,PHD1,ELM1,DBR1,ASH1,SPA2,CDC42,SPH1,BUD8,STE11,SOK2,MSS11,DFG5,DIA1,DOM34,FKH2,TPM1,RAS2,NCS2,SRV2,MEP2,WHI3,BNI1,DFG16,HMS1,RGA1,SFG1,GPB1,ECM23,BEM3,
GO:0045449	0.166411	0.859611	0.961435	0.320555	0.976738	0.643035	0.543793	0.002126	0.833383	0.162504	381.391	84.4182	166.492	219.977	232.292	1.14062	0.699115	0.952691	65	41	0.038424	P	regulation of transcription	Any process that modulates the frequency, rate or extent of the synthesis of either RNA on a template of DNA or DNA on a template of RNA.	YBL103C,YBR049C,YBR198C,YCL067C,YCR039C,YCR096C,YCR097W,YDL106C,YDL165W,YDR026C,YDR045C,YDR081C,YDR123C,YDR232W,YDR451C,YDR485C,YER064C,YER069W,YER164W,YFL044C,YFL049W,YFR034C,YFR037C,YGL043W,YGL070C,YGL096W,YGL127C,YGL162W,YGL181W,YGR246C,YHR058C,YHR124W,YIL038C,YIL126W,YIL149C,YJR060W,YJR063W,YJR127C,YKL189W,YKR023W,YKR095W,YKR099W,YLR005W,YML015C,YML027W,YMR213W,YMR227C,YNL136W,YNL216W,YNL230C…	RTG3,REB1,TAF5,HMLALPHA2,MATALPHA2,HMRA2,HMRA1,PHO2,CDC36,YDR026C,RPC11,PDC2,INO2,HEM1,YHP1,VPS72,YER064C,ARG5,6,CHD1,OTU1,SWP82,PHO4,RSC8,DST1,RPB9,TOS8,SOH1,SUT1,GTS1,BRF1,MED6,NDT80,NOT3,STH1,MLP2,CBF1,RPA12,RSF2,HYM1,YKR023W,MLP1,BAS1,SSL1,TAF11,YOX1,CEF1,TAF7,EAF7,RAP1,ELA1,RTG1,INO4,HMS1,HIR2,RPB10,TYE7,MET31,SSN3,MUK1,TBF1,CUP9,NOT5,SUA7,RPO26,
GO:0007059	0.054809	0.785516	0.03025	0.018007	0.123225	1	0.574259	0.563308	0.98547	0.852963	261.256	86.7857	154	154.45	78.0417	1.0625	0.917232	0.952691	65	36	0.30375	P	chromosome segregation	The process by which genetic material, in the form of chromosomes, is organized and then physically separated and apportioned to two or more sets.	YAL031C,YAL034W-A,YAR018C,YBL079W,YBR107C,YBR156C,YBR233W-A,YCR077C,YDL003W,YDL139C,YDR016C,YDR022C,YDR113C,YDR201W,YDR254W,YDR318W,YDR320C-A,YDR409W,YER018C,YER133W,YER147C,YFR046C,YGL061C,YGR063C,YGR089W,YGR098C,YGR113W,YGR140W,YGR179C,YGR275W,YIL026C,YIL126W,YIL144W,YIR010W,YIR011C,YJL080C,YJR060W,YJR089W,YJR112W,YJR135C,YKL052C,YKL089W,YKL138C-A,YKL193C,YKR037C,YKR083C,YLR263W,YLR321C,YLR381W…	GIP4,MTW1,KIN3,NUP170,IML3,SLI15,DAD3,PAT1,MCD1,SCM3,DAD1,CIS1,PDS1,SPC19,CHL4,MCM21,DAD4,SIZ1,SPC25,GLC7,SCC4,CNN1,DUO1,SPT4,NNF2,ESP1,DAM1,CBF2,OKP1,RTT102,IRR1,STH1,TID3,DSN1,STS1,SCP160,CBF1,BIR1,NNF1,MCM22,ASK1,MIF2,HSK3,SDS22,SPC34,DAD2,RED1,SFH1,CTF3,SPC24,GLC8,NUF2,CTR9,SGO1,NFI1,SLK19,CHL1,CTF19,GIP3,CSM4,IPL1,NSL1,REC8,MCM16,
GO:0006979	0.665526	0.510721	0.670418	0.998724	0.69106	0.096382	0.061243	0.219982	0.044604	0.703624	552.681	80.6316	124.177	451.977	432.08	0.938462	0.55694	0.923705	66	29	0.911373	P	response to oxidative stress	A change in state or activity of a cell or an organism (in terms of movement, secretion, enzyme production, gene expression, etc.) as a result of oxidative stress, a state often resulting from exposure to high levels of reactive oxygen species, e.g. superoxide anions, hydrogen peroxide (H2O2), and hydroxyl radicals.	YBL055C,YBL064C,YBR006W,YBR014C,YBR046C,YBR216C,YBR244W,YCL033C,YCL035C,YCR083W,YDL010W,YDL047W,YDL124W,YDL166C,YDR098C,YDR256C,YDR346C,YDR353W,YDR368W,YDR453C,YDR513W,YEL052W,YER042W,YER174C,YFL014W,YFL039C,YGR029W,YGR088W,YGR097W,YGR209C,YHR104W,YHR106W,YHR111W,YHR183W,YHR206W,YIL008W,YIL010W,YIR037W,YJR096W,YKL026C,YKL056C,YKL062W,YKL086W,YKL143W,YKL150W,YKR066C,YLR011W,YLR043C,YLR109W,YML028W…	YBL055C,PRX1,UGA2,GRX7,ZTA1,YBP1,GPX2,YCL033C,GRX1,TRX3,GRX6,SIT4,YDL124W,FAP7,GRX3,CTA1,SVF1,TRR1,YPR1,TSA2,GRX2,AFG1,MXR1,GRX4,HSP12,ACT1,ERV1,CTT1,ASK10,TRX2,GRE3,TRR2,UBA4,GND1,SKN7,URM1,DOT5,HYR1,YJR096W,GPX1,TMA19,MSN4,SRX1,LTV1,MCR1,CCP1,LOT6,TRX1,AHP1,TSA1,ALO1,MSN2,GAD1,NCE103,EOS1,OCA1,ATX1,GCY1,TIM18,GRX5,GLR1,POS5,OXR1,AFT2,YAR1,
GO:0065002	0.028702	0.641582	0.74719	0.659573	0.779684	0.996312	0.806089	0.537357	0.990775	0.552917	301.421	72.0952	120.672	187.409	114.24	0.632353	1	0.453082	69	35	0.59528	P			YAR002W,YBL079W,YBR091C,YBR162W-A,YBR283C,YDL088C,YDL116W,YDL207W,YDL212W,YDL217C,YDR086C,YDR192C,YDR372C,YDR395W,YEL020W-A,YER019C-A,YER087C-B,YER105C,YER107C,YER110C,YFR002W,YGL092W,YGL100W,YGL153W,YGL172W,YGL241W,YGR033C,YGR046W,YGR119C,YGR181W,YHR005C-A,YIL022W,YIL115C,YJL039C,YJL041W,YJL054W,YJL061W,YJL104W,YJL143W,YJR042W,YJR135W-A,YKL057C,YKL068W,YKL084W,YKL195W,YKR065C,YKR082W,YLR008C,YLR…	NUP60,NUP170,MRS5,YSY6,SSH1,ASM4,NUP84,GLE1,SHR3,TIM22,SSS1,NUP42,VPS74,SXM1,TIM9,SBH2,SBH1,NUP157,GLE2,KAP123,NIC96,NUP145,SEH1,PEX14,NUP49,KAP114,TIM21,TAM41,NUP57,TIM13,MRS11,TIM44,NUP159,NUP192,NSP1,TIM54,NUP82,PAM16,TIM17,NUP85,TIM8,NUP120,NUP100,HOT13,MIA40,PAM17,NUP133,PAM18,POM34,SEC13,NUP2,SEC61,NDC1,NUP188,NUP116,POM152,NUP53,GFD1,TOM22,MDJ2,TIM23,SIL1,DBP5,NUP1,CDC31,TIM18,TIM50,SEC62,
GO:0007165	0.548872	0.987026	0.164322	0.742005	0.782843	0.178971	8e-06	0.401189	0.035631	0.033495	504.86	138.722	116.375	209.075	107.55	0.710145	0.999899	0.365342	70	28	0.979783	P	signal transduction	The cascade of processes by which a signal interacts with a receptor, causing a change in the level or activity of a second messenger or other downstream target, and ultimately effecting a change in the functioning of the cell.	YAL017W,YAL056W,YBL105C,YBR077C,YBR140C,YBR203W,YBR239C,YBR260C,YCL032W,YDL035C,YDL138W,YDL194W,YDL235C,YDL240W,YDR277C,YDR284C,YDR379W,YDR389W,YDR422C,YDR477W,YER020W,YER027C,YER155C,YFL026W,YFL047W,YFR014C,YGL121C,YGL190C,YGL208W,YHR005C,YHR030C,YHR182W,YIL033C,YIL042C,YIL047C,YIL147C,YIL169C,YJL005W,YJL201W,YJR066W,YJR086W,YKL092C,YKL178C,YKL203C,YLR293C,YLR425W,YLR452C,YMR028W,YNL006W,YOL016C…	PSK1,GPB2,PKC1,SLM4,IRA1,COS111,YBR239C,RGD1,STE50,GPR1,RGT2,SNF3,YPD1,LRG1,MTH1,DPP1,RGA2,SAC7,SIP1,SNF1,GPA2,GAL83,BEM2,STE2,RGD2,CMK1,GPG1,CDC55,SIP2,GPA1,SLT2,YHR182W,BCY1,PKP1,SYG1,SLN1,YIL169C,CYR1,ECM25,TOR1,STE18,BUD2,STE3,TOR2,GSP1,TUS1,SST2,TAP42,LST8,CMK2,PSK2,IRA2,RTS1,STD1,RGA1,BAG7,GSP2,STE4,MKK1,SOG2,PDE2,GPB1,RLM1,BEM3,RDS2,MKK2,IQG1,PLC1,TIP41,
GO:0008033	0.100226	0.121561	0.044184	0.103799	0.065324	0.776546	0.805254	0.906769	0.888576	0.859568	349.25	74.8868	104.05	333.047	322.571	0.913043	0.960449	0.82929	70	35	0.641668	P	tRNA processing	The process by which a pre-tRNA molecule is converted to a mature tRNA, ready for addition of an aminoacyl group.	YAL033W,YAL043C,YAR008W,YBL018C,YBL024W,YBL026W,YBR061C,YBR167C,YBR257W,YCL017C,YDL033C,YDL051W,YDL112W,YDL201W,YDR120C,YDR165W,YDR378C,YDR463W,YER112W,YER146W,YFL001W,YGL050W,YGL063W,YGL232W,YGL236C,YGL243W,YGR024C,YGR030C,YGR169C,YGR276C,YHR006W,YHR062C,YHR070W,YIR015W,YJL035C,YJL087C,YJL125C,YJR022W,YKL205W,YKR056W,YKR079C,YLR105C,YLR316C,YLR401C,YLR405W,YLR430W,YLR438C-A,YML005W,YML080W,YML09…	POP5,PTA1,SEN34,POP8,NCL1,LSM2,TRM7,POP7,POP4,NFS1,SLM3,LHP1,TRM3,TRM8,TRM1,TRM82,LSM6,STP1,LSM4,LSM5,DEG1,TYW3,PUS2,TAN1,MTO1,TAD1,THG1,POP6,PUS6,RNH70,STP2,RPP1,TRM5,RPR2,TAD2,TRL1,GCD14,LSM8,LOS1,TRM2,TRZ1,SEN2,TAD3,DUS3,DUS4,SEN1,LSM3,TRM12,DUS1,RPM2,MSS1,SEN15,RIT1,GCD10,LSM7,POP1,POP3,PUS4,SMM1,TRM10,TPT1,TRM11,PPM2,PUS7,MOD5,SEN54,TYW1,PUS1,MSF1,
GO:0030437	0.946967	0.98109	0.365738	0.94075	0.858704	0.071191	0.074637	0.247289	0.116506	0.695905	627.341	101.96	131.818	243	126.278	1.23944	0.120998	0.980544	72	42	0.144865	P	sporulation (sensu Fungi)	The formation of spores as in, but not restricted to, the fungi (Fungi, ncbi_taxonomy_id:4751).	YAL009W,YAL056W,YAL068C,YBL058W,YBR082C,YBR107C,YDL222C,YDR059C,YDR099W,YDR155C,YDR207C,YDR208W,YDR392W,YDR512C,YDR516C,YDR522C,YDR523C,YER012W,YER020W,YER044C-A,YER046W,YER096W,YER115C,YER133W,YER177W,YFL039C,YFR021W,YGL054C,YGL099W,YGL170C,YGL181W,YGR225W,YGR253C,YHL027W,YHR004C,YHR119W,YHR153C,YIL017C,YIL099W,YIR026C,YJL001W,YJL074C,YJL168C,YLL005C,YLL033W,YLL039C,YLL040C,YLR028C,YLR341W,YLR39…	SPO7,GPB2,YAL068C,SHP1,UBC4,IML3,FMP45,UBC5,BMH2,CPR1,UME6,MSS4,SPT3,EMI1,EMI2,SPS2,SPS1,PRE1,GPA2,MEI4,SPO73,SHC1,SPR6,GLC7,BMH1,ACT1,ATG18,ERV14,LSG1,SPO74,GTS1,AMA1,PUP2,RIM101,NEM1,SET1,SPO16,VID28,SGA1,YVH1,PRE3,SMC3,SET2,SPO75,IRC19,UBI4,VPS13,ADE16,SPO77,BDF1,SUR7,RIM9,SEC14,RIM11,MRE11,DOM34,RAS2,YNL194C,SPS19,PIK1,RIM21,MCK1,MSO1,EMI5,SPR1,SSP2,OSW1,SPS4,YOR338W,SSO1,AQY1,
GO:0000398	0.000421	0.124836	0.142686	0.010603	0.418668	0.978831	0.967518	0.834906	0.968603	0.462347	278.86	64.7818	123.53	236.304	86.6897	0.890411	0.891165	0.732035	74	43	0.149719	P	nuclear mRNA splicing, via spliceosome	The joining together of exons from one or more primary transcripts of nuclear messenger RNA (mRNA) and the excision of intron sequences, via a spliceosomal mechanism, so that mRNA consisting only of the joined exons is produced.	YAL032C,YBL026W,YBR055C,YBR065C,YBR119W,YBR152W,YBR188C,YDL030W,YDL084W,YDL098C,YDL209C,YDR163W,YDR235W,YDR240C,YDR378C,YDR416W,YDR473C,YEL026W,YER029C,YER112W,YER146W,YFL017W-A,YFR005C,YGL174W,YGR006W,YGR013W,YGR074W,YGR091W,YGR129W,YGR278W,YHR086W,YHR165C,YIL061C,YIR005W,YIR009W,YJL203W,YJR022W,YJR050W,YKL012W,YKL095W,YKL173W,YKR022C,YLL036C,YLR016C,YLR116W,YLR117C,YLR132C,YLR147C,YLR275W,YLR29…	PRP45,LSM2,PRP6,ECM2,MUD1,SPP381,NTC20,PRP9,SUB2,SNU23,CWC2,CWC15,PRP42,SNU56,LSM6,SYF1,PRP3,SNU13,SMB1,LSM4,LSM5,SMX2,SAD1,BUD13,PRP18,SNU71,SMD1,PRP31,SYF2,CWC22,NAM8,PRP8,SNP1,IST3,MSL1,PRP21,LSM8,ISY1,PRP40,YJU2,SNU114,NTR2,PRP19,PML1,MSL5,CLF1,YLR132C,SMD3,SMD2,YHC1,SPP382,LSM3,USA1,RSE1,STO1,CEF1,LSM7,SQS1,CWC25,CUS2,HUB1,SPP2,SME1,SNU66,HSH49,PRP46,CBC2,LEA1,DIB1,RDS3,SNT309,PRP4,SMX3,
GO:0006357	0.584497	0.999265	0.477414	0.751363	0.766133	0.142037	0.014264	0.419152	0.154267	0.614854	627.383	119.483	146.968	204.091	95.1923	1.31507	0.224972	0.987612	74	43	0.149719	P	regulation of transcription from RNA polymerase II promoter	Any process that modulates the frequency, rate or extent of transcription from an RNA polymerase II promoter.	YAL013W,YAL021C,YBL008W,YBR049C,YBR089C-A,YBR202W,YCL066W,YCL067C,YCR039C,YCR040W,YCR065W,YCR093W,YDL165W,YDL170W,YDR043C,YDR174W,YDR190C,YEL009C,YER068W,YER088C,YFL024C,YFL031W,YFL039C,YGL043W,YGL073W,YGL115W,YGL151W,YGL162W,YGR116W,YGR134W,YGR200C,YHL009C,YHR099W,YHR187W,YIL038C,YIL056W,YIR017C,YIR023W,YJL056C,YJL081C,YJL089W,YKL110C,YLR384C,YLR451W,YML010W,YML127W,YMR043W,YMR172W,YMR179W,YMR31…	DEP1,CCR4,HIR1,REB1,NHP6B,MCM7,HMLALPHA1,HMLALPHA2,MATALPHA2,MATALPHA1,HCM1,CDC39,CDC36,UGA3,NRG1,HMO1,RVB1,GCN4,MOT2,DOT6,EPL1,HAC1,ACT1,DST1,HSF1,SNF4,NUT1,SUT1,SPT6,CAF130,ELP2,YAP3,TRA1,IKI1,NOT3,VHR1,MET28,DAL81,ZAP1,ARP4,SIP4,KTI12,IKI3,LEU3,SPT5,RSC9,MCM1,HOT1,SPT21,ELP6,EAF7,CAF120,CAF40,POP2,TOP1,HTZ1,CIN5,HIR2,STD1,ESA1,SWI1,SGF11,MOT1,ELP3,ELP4,NAB3,USV1,RVB2,SUT2,EAF3,CSR2,NHP6A,NOT5,
GO:0045944	0.922206	0.69771	0.829815	0.756383	0.913961	0.028354	0.67427	0.316657	0.08743	0.075535	578.75	90.4355	162.868	353.615	165.462	1.22973	0.768366	0.999938	75	46	0.053402	P	positive regulation of transcription from RNA polymerase II promoter	Any process that activates or increases the frequency, rate or extent of transcription from the RNA polymerase II promoter.	YAL032C,YAL056W,YAL068C,YBL005W,YBR083W,YBR089C-A,YBR111W-A,YBR182C,YBR240C,YDL080C,YDL108W,YDR123C,YDR173C,YDR217C,YDR259C,YDR397C,YDR421W,YDR423C,YDR463W,YDR512C,YDR516C,YER040W,YER159C,YGL013C,YGL071W,YGL130W,YGL254W,YGR163W,YGR262C,YHL020C,YHR006W,YIL017C,YIR018W,YIR033W,YJL184W,YKL015W,YKL020C,YKL043W,YKL112W,YKR038C,YKR095W-A,YLR055C,YLR113W,YLR176C,YLR256W,YLR266C,YLR449W,YML036W,YML091C,Y…	PRP45,GPB2,YAL068C,PDR3,TEC1,NHP6B,SUS1,SMP1,THI2,THI3,KIN28,INO2,ARG82,RAD9,YAP6,NCB2,ARO80,CAD1,STP1,EMI1,EMI2,GLN3,BUR6,PDR1,AFT1,CEG1,FZF1,GTR2,BUD32,OPI1,STP2,VID28,YAP5,MGA2,GON7,PUT3,SPT23,PHD1,ABF1,KAE1,PCC1,SPT8,HOG1,RFX1,HAP1,PDR8,FPR4,CGI121,RPM2,MAC1,SUB1,ARG80,MSS11,CAT8,MET4,GCR2,SIP3,RPD3,SIN3,YAP7,EMI5,INO4,YRR1,YRM1,MBF1,SFG1,YOR338W,SKS1,CAM1,GCR1,RLM1,HAL1,NHP6A,ARR1,
GO:0009060	0.084334	0.774	0.999297	0.453739	0.02705	0.644054	0.418592	0.00141	0.485411	1	292.362	81.1786	173.031	253.489	47	1.57333	0.001188	0.898381	76	41	0.373181	P	aerobic respiration	The enzymatic release of energy from organic compounds (especially carbohydrates and fats) which requires oxygen as the terminal electron acceptor.	Q0045,Q0050,Q0055,Q0060,Q0065,Q0070,Q0075,Q0105,Q0250,Q0275,YBL030C,YBL045C,YBL080C,YBR026C,YBR185C,YBR238C,YBR243C,YDL174C,YDR079W,YDR115W,YDR116C,YDR175C,YDR231C,YDR375C,YDR487C,YDR529C,YEL024W,YFR033C,YGL018C,YGL068W,YGL107C,YGL119W,YGL169W,YGL187C,YGL191W,YGR112W,YGR165W,YGR183C,YHR001W-A,YHR011W,YHR116W,YIL070C,YJL003W,YJL166W,YJL209W,YKL055C,YKL093W,YKR046C,YLL013C,YLR028C,YLR067C,YLR132C,Y…	COX1,AI1,AI2,AI3,AI4,AI5_ALPHA,AI5_BETA,COB,COX2,COX3,PET9,COR1,PET112,ETR1,MBA1,YBR238C,ALG7,DLD1,PET100,YDR115W,MRPL1,RSM24,COX20,BCS1,RIB3,QCR7,RIP1,QCR6,JAC1,MNP1,RMD9,ABC1,SUA5,COX4,COX13,SHY1,MRPS35,QCR9,QCR10,DIA4,COX23,MAM33,COX16,QCR8,CBP1,OAR1,MBR1,PET10,PUF3,ADE16,PET309,YLR132C,SLS1,COQ9,HAP1,COQ5,COX14,RSF1,AAC1,ISF1,PAH1,MRPS17,PPA2,YMR293C,POR1,MRPL22,ALG6,MCT1,GDS1,COX11,PET20,MDL…
GO:0055114	0.921965	0.893103	0.980351	0.891323	0.235442	0.02231	0.331269	0.054574	0.450628	0.680528	698.4	88.7241	156.794	335.826	100.962	1.58442	1e-06	0.915296	78	34	0.934451	P			Q0045,Q0105,Q0250,YBL045C,YBR014C,YBR024W,YBR037C,YCL035C,YCR083W,YDL010W,YDR098C,YDR178W,YDR256C,YDR286C,YDR376W,YDR402C,YDR513W,YDR529C,YEL024W,YEL039C,YER014W,YER023W,YER174C,YFL018C,YFR030W,YFR033C,YGL055W,YGL187C,YGL205W,YGL226W,YGR088W,YGR183C,YGR207C,YGR209C,YGR255C,YHR001W-A,YHR007C,YHR051W,YHR079C,YIL111W,YJL045W,YJL166W,YJR048W,YKL141W,YKL148C,YKL192C,YKL220C,YKR066C,YLL041C,YLL051C,YLR…	COX1,COB,COX2,COR1,GRX7,SCO2,SCO1,GRX1,TRX3,GRX6,GRX3,SDH4,CTA1,YDR286C,ARH1,DIT2,GRX2,QCR7,RIP1,CYC7,HEM14,PRO3,GRX4,LPD1,MET10,QCR6,OLE1,COX4,POX1,YGL226W,CTT1,QCR9,YGR207C,TRX2,COQ6,QCR10,ERG11,COX6,IRE1,COX5B,YJL045W,QCR8,CYC1,SDH3,SDH1,ACP1,FRE2,CCP1,SDH2,FRE6,COX12,TRX1,FRE8,YLR164W,FRE1,GRX8,COX8,CYB2,ERO1,ERG5,YMR118C,YMR244C-A,SCS7,COX5A,CYB5,FRE4,FRE7,CYT1,TIM18,YOR356W,FRE3,FRE5,IRC15,…
GO:0006897	0.394573	0.992922	0.866214	0.940626	0.533237	0.608842	0.000316	0.174589	0.123703	0.978506	329.766	108.413	136.104	252.322	100.471	0.814815	0.974991	0.479416	82	37	0.896688	P	endocytosis	The uptake of external materials by cells by the invagination of small region of the plasma membrane to form a new intracellular membrane-limited vesicle.	YAL026C,YAL030W,YAR042W,YBL007C,YBL047C,YBR207W,YBR214W,YCL034W,YCR009C,YCR028C,YCR053W,YCR094W,YDL019C,YDL161W,YDL231C,YDR059C,YDR069C,YDR093W,YDR129C,YDR177W,YDR264C,YDR388W,YDR490C,YEL027W,YER125W,YER166W,YFL039C,YGL181W,YGL206C,YGR086C,YGR167W,YGR198W,YGR241C,YHR001W,YHR016C,YHR073W,YHR114W,YHR135C,YHR161C,YIL002C,YIL048W,YIR006C,YJL204C,YJR125C,YKL126W,YKL129C,YKL203C,YKR003W,YKR014C,YLL038C…	DRS2,SNC1,SWH1,SLA1,EDE1,FTH1,SDS24,LSB5,RVS161,FEN2,THR4,CDC50,OSH2,ENT1,BRE4,UBC5,DOA4,DNF2,SAC6,UBC1,AKR1,RVS167,PKH1,CUP5,RSP5,DNF1,ACT1,GTS1,CHC1,PIL1,CLC1,YPP1,YAP1802,OSH7,YSC84,OSH3,BZZ1,YCK1,YAP1801,INP51,NEO1,PAN1,RCY1,ENT3,YPK1,MYO3,TOR2,OSH6,YPT52,ENT4,ERG3,ENT2,VRP1,FKS1,ROM2,YPT7,SUR7,MYO5,SIW14,END3,YPT53,INP52,YCK2,JJJ1,SLA2,MON2,COS10,SLG1,AKR2,WHI2,VPS21,INP53,LAS17,HES1,SNC2,SC…
GO:0006260	0.364546	0.472023	0.485857	0.385826	0.558803	0.506465	0.851826	0.641362	0.877512	0.755557	458.42	87.2167	131.493	156.982	69.625	0.768293	1	0.82255	83	45	0.345336	P	DNA replication	The process whereby new strands of DNA are synthesized. The template for replication can either be an existing DNA molecule or RNA.	YAL021C,YAR007C,YBL023C,YBL035C,YBR060C,YBR087W,YBR088C,YBR089C-A,YBR202W,YBR278W,YCL016C,YCL061C,YCR014C,YCR028C-A,YCR086W,YDL056W,YDL102W,YDL164C,YDR013W,YDR054C,YDR121W,YDR279W,YDR419W,YDR489W,YEL032W,YEL055C,YER070W,YFR027W,YGL113W,YGL168W,YGL201C,YGL207W,YGR180C,YHR031C,YHR118C,YHR154W,YHR164C,YHR191C,YIL066C,YIL150C,YIR008C,YJL026W,YJL072C,YJL090C,YJL173C,YJL194W,YJR006W,YJR043C,YJR068W,YKL…	CCR4,RFA1,MCM2,POL12,ORC2,RFC5,POL30,NHP6B,MCM7,DPB3,DCC1,MRC1,POL4,RIM1,CSM1,MBP1,POL3,CDC9,PSF1,CDC34,DPB4,RNH202,RAD30,SLD5,MCM3,POL5,RNR1,ECO1,SLD3,HUR1,MCM6,SPT16,RNR4,RRM3,ORC6,RTT107,DNA2,CTF8,RNR3,MCM10,PRI1,RNR2,PSF2,DPB11,RFA3,CDC6,POL31,POL32,RFC2,PRI2,SLD2,ABF1,ORC3,NOC3,CDC45,SLX4,RNH203,MCM5,ORC1,POB3,CTF18,MTF1,RNH201,POL1,ORC5,POL2,RFC3,RFA2,RFC4,PSF3,DNL4,DIA2,ELG1,RFC1,MIP1,REV1…
GO:0006888	0.010672	0.199172	0.343764	0.11955	0.137237	0.995078	0.444245	0.109953	0.625603	0.809688	270.615	84.52	133.481	253.698	92.8571	0.759036	0.663854	0.433698	84	46	0.30771	P	ER to Golgi vesicle-mediated transport	The directed movement of substances from the endoplasmic reticulum (ER) to the Golgi, mediated by COP II vesicles. Small COP II coated vesicles form from the ER and then fuse directly with the cis-Golgi. Larger structures are transported along microtubules to the cis-Golgi.	YAL007C,YAL042W,YAR002C-A,YBL040C,YBL050W,YBR002C,YBR080C,YBR210W,YBR254C,YCL001W,YCR067C,YDL058W,YDL099W,YDL137W,YDL145C,YDL192W,YDL195W,YDL212W,YDL226C,YDR108W,YDR170C,YDR189W,YDR238C,YDR246W,YDR299W,YDR407C,YDR472W,YDR517W,YDR524C,YEL022W,YEL048C,YER074W-A,YER122C,YER157W,YFL025C,YFL038C,YFL048C,YFR051C,YGL054C,YGL098W,YGL137W,YGL200C,YGR120C,YGR166W,YGR172C,YGR209C,YGR284C,YHR035W,YHR098C,YHR…	ERP2,ERV46,ERP1,ERD2,SEC17,RER2,SEC18,ERV15,TRS20,RER1,SED4,USO1,BUG1,ARF2,COP1,ARF1,SEC31,SHR3,GCS1,GSG1,SEC7,SLY1,SEC26,TRS23,BFR2,TRS120,TRS31,GRH1,AGE1,GEA2,YEL048C,YOS1,GLO3,COG3,BST1,YPT1,EMP47,RET2,ERV14,USE1,SEC27,EMP24,COG2,KRE11,YIP1,TRX2,ERV29,YHR035W,SFB3,CHS7,SVP26,BET1,TED1,AGE2,SEC28,SEC24,SOP4,GEA1,BET3,SED5,TRX1,BOS1,EMP46,SEC13,SEC22,ERV25,ERV41,BET5,GYL1,TRS130,GOT1,YIP3,SFB2,Y…
GO:0006457	0.211557	0.00192	0.243653	0.18307	0.520368	0.996526	0.885083	0.691296	0.960728	0.704276	331.209	57.2597	113.738	152.143	73.7429	0.52381	1	0.074421	85	41	0.759319	P	protein folding	The process of assisting in the covalent and noncovalent assembly of single chain polypeptides or multisubunit complexes into the correct tertiary structure.	YAL005C,YAL053W,YAL058W,YBL075C,YBR072W,YBR155W,YBR169C,YCL043C,YCR060W,YCR069W,YDL143W,YDL212W,YDR155C,YDR188W,YDR212W,YDR214W,YDR258C,YDR304C,YDR518W,YDR519W,YEL003W,YEL030W,YER048C,YER103W,YFL016C,YFL023W,YFR041C,YGL018C,YGL128C,YGR078C,YGR132C,YGR231C,YGR285C,YHR034C,YHR057C,YHR142W,YHR176W,YIL016W,YIL142W,YIR004W,YJL008C,YJL014W,YJL073W,YJL111W,YJL117W,YJL162C,YJL179W,YJR017C,YJR032W,YJR045C…	SSA1,FLC2,CNE1,SSA3,HSP26,CNS1,SSE2,PDI1,TAH1,CPR4,CCT4,SHR3,CPR1,CCT6,TCP1,AHA1,HSP78,CPR5,EUG1,FPR2,GIM4,ECM10,CAJ1,SSA4,MDJ1,BUD27,ERJ5,JAC1,CWC23,PAC10,PHB1,PHB2,ZUO1,PIH1,CPR2,CHS7,FMO1,SNL1,CCT2,DJP1,CCT8,CCT3,JEM1,CCT7,PHO86,JJJ2,PFD1,ESS1,CPR7,SSC1,CCT5,SBA1,SSA2,XDJ1,YKE2,CPR6,HSP60,FPR4,GSF2,FPR3,CPR3,GIM5,ERO1,HLJ1,HSC82,ROT1,SCJ1,SIS1,YDJ1,APJ1,FPR1,GIM3,HCH1,ZIM17,CPR8,MPD2,HSP10,STI…
GO:0006511	0.054446	0.147443	0.069509	0.477177	0.273918	0.988738	0.419575	0.902936	0.921064	0.264164	299.045	72.2375	107.711	176.414	91.973	0.627907	1	0.370432	87	49	0.20931	P	ubiquitin-dependent protein catabolic process	The chemical reactions and pathways resulting in the breakdown of a protein or peptide by hydrolysis of its peptide bonds, initiated by the covalent attachment of a ubiquitin moiety, or multiple ubiquitin moieties, to the protein.	YBL041W,YBL067C,YBR058C,YBR173C,YBR273C,YBR290W,YDL007W,YDL097C,YDL122W,YDL126C,YDL132W,YDL147W,YDL190C,YDR002W,YDR069C,YDR219C,YDR306C,YDR328C,YDR330W,YDR363W-A,YDR394W,YDR427W,YER012W,YER021W,YER094C,YER098W,YER143W,YER144C,YER151C,YFR004W,YFR005C,YFR010W,YFR050C,YFR052W,YGL004C,YGL011C,YGL048C,YGL058W,YGL094C,YGR003W,YGR048W,YGR135W,YGR253C,YHR027C,YHR200W,YIL007C,YIL075C,YIL156W,YIR011C,YJL00…	PRE7,UBP13,UBP14,UMP1,UBX7,BSD2,RPT2,RPN6,UBP1,CDC48,CDC53,RPN5,UFD2,YRB1,DOA4,MFB1,YDR306C,SKP1,UBX5,SEM1,RPT3,RPN9,PRE1,RPN3,PUP3,UBP9,DDI1,UBP5,UBP3,RPN11,SAD1,UBP6,PRE4,RPN12,RPN14,SCL1,RPT6,RAD6,PAN2,CUL3,UFD1,PRE9,PUP2,RPN1,RPN10,NAS2,RPN2,UBP7,STS1,PRE3,RTT101,UBX6,UBP12,YUH1,DEF1,RPT1,DOA1,UBP11,PRP19,APC2,YLR224W,UFO1,PRE8,UBX4,ASI1,UBP8,UBP15,PRE5,ASI3,ASI2,UBP10,YNL311C,PRE6,RPT5,UBP2,…
GO:0006508	0.410969	0.616902	0.440451	0.672304	0.107863	0.937616	0.14566	0.417594	0.08914	1	365.448	84.625	119.217	291.458	67.9697	0.863636	0.985088	0.821945	89	52	0.110784	P	proteolysis	The hydrolysis of a peptide bond or bonds within a protein.	YBL022C,YBL045C,YBL091C,YBR074W,YBR139W,YBR281C,YBR286W,YCL057W,YCR045C,YDL104C,YDR101C,YDR144C,YDR331W,YDR349C,YDR415C,YDR430C,YEL059C-A,YEL060C,YER017C,YER078C,YER143W,YFL016C,YFR006W,YFR012W,YFR018C,YFR044C,YFR052W,YGL004C,YGL203C,YGL207W,YGL258W-A,YGL259W,YGR098C,YGR232W,YHR024C,YHR028C,YHR047C,YHR113W,YHR132C,YIL015W,YIL031W,YIL108W,YIL137C,YIR022W,YIR039C,YJL172W,YJR117W,YJR126C,YKL103C,YKL…	PIM1,COR1,MAP2,YBR074W,YBR139W,DUG2,APE3,PRD1,YCR045C,QRI7,ARX1,MKC7,GPI8,YPS7,YDR415C,CYM1,SOM1,PRB1,AFG3,YER078C,DDI1,MDJ1,YFR006W,YFR012W,YFR018C,DUG1,RPN12,RPN14,KEX1,SPT16,YGL258W-A,YPS5,ESP1,NAS6,MAS2,DAP2,AAP1,YHR113W,ECM14,BAR1,ULP2,YIL108W,TMA108,SEC11,YPS6,CPS1,STE24,VPS70,LAP4,10/1/2008,APE2,YKL171W,KAE1,OMA1,FRA1,YPS1,YPS3,MAS1,MAP1,STE23,RPN13,IMP2,RIM9,YTA12,RIM11,IMP1,RIM13,PRC1,YN…
GO:0006886	0.226594	0.947697	0.752994	0.436353	0.669016	0.996848	0.019774	0.077577	0.321935	0.135345	312.942	92.4286	130.686	211.414	147.3	0.730337	0.959292	0.313879	90	43	0.789854	P	intracellular protein transport	The directed movement of proteins in a cell, including the movement of proteins between specific compartments or structures within a cell, such as organelles of a eukaryotic cell.	YAL026C,YBL037W,YBL050W,YBR288C,YCR032W,YDL058W,YDL072C,YDL145C,YDR080W,YDR086C,YDR093W,YDR238C,YDR358W,YDR395W,YDR468C,YER110C,YER157W,YER166W,YFL025C,YFR051C,YGL137W,YGL206C,YGL238W,YGL241W,YGR057C,YGR082W,YGR100W,YGR142W,YGR167W,YGR218W,YGR261C,YHL002W,YHL019C,YHL031C,YHR035W,YHR098C,YHR108W,YIL022W,YIL109C,YJL024C,YJL044C,YJL143W,YJR005W,YJR058C,YJR098C,YJR132W,YKL065C,YKL135C,YKL164C,YKL176C…	DRS2,APL3,SEC17,APM3,BPH1,USO1,YET3,COP1,VPS41,SSS1,DNF2,SEC26,GGA1,SXM1,TLG1,KAP123,COG3,DNF1,BST1,RET2,SEC27,CHC1,CSE1,KAP114,LST7,TOM20,MDR1,BTN2,CLC1,CRM1,APL6,HSE1,APM2,GOS1,YHR035W,SFB3,GGA2,TIM44,SEC24,APS3,GYP6,TIM17,APL1,APS2,YJR098C,NMD5,YET1,APL2,PIR1,LST4,SED5,RIC1,BOS1,MSL5,PEP3,APS1,YPT6,GSP1,KAP95,YET2,DNF3,SSO2,VTI1,TOM40,SFB2,TOM7,TOM70,TOM22,SRP1,SEC21,VPS27,TIM23,TLG2,APM4,PEP1…
GO:0030435	0.188706	0.846028	0.116058	0.817562	0.678978	0.842806	0.208567	0.90507	0.637674	0.438873	388	97.6667	122.677	238.596	124	1.11458	0.34012	0.990356	97	55	0.173049	P	sporulation	The formation of spores.	YAL009W,YAL051W,YBL066C,YBR268W,YBR273C,YCL048W,YDL001W,YDL070W,YDL239C,YDL240W,YDR104C,YDR108W,YDR255C,YDR273W,YDR310C,YDR369C,YDR371W,YDR402C,YDR403W,YDR512C,YDR516C,YDR522C,YDR523C,YEL060C,YEL072W,YER044C-A,YER046W,YER096W,YER115C,YER132C,YER179W,YER180C,YFL009W,YFR048W,YGL058W,YGL107C,YGL170C,YGL192W,YGL197W,YGR032W,YGR056W,YGR059W,YHL022C,YHL024W,YHR014W,YHR139C,YHR152W,YHR153C,YHR184W,YHR18…	SPO7,OAF1,SEF1,MRPL37,UBX7,SPS22,RMD1,BDF2,ADY3,LRG1,SPO71,GSG1,RMD5,DON1,SUM1,XRS2,CTS2,DIT2,DIT1,EMI1,EMI2,SPS2,SPS1,PRB1,RMD6,MEI4,SPO73,SHC1,SPR6,PMD1,DMC1,ISC10,CDC4,RMD8,RAD6,RMD9,SPO74,IME4,MDS3,GSC2,RSC1,SPR3,SPO11,RIM4,SPO13,SPS100,SPO12,SPO16,SSP1,PFS1,SPO22,SGA1,UBX6,YJL103C,IME2,IME1,SPO14,TGL4,SPO75,IRC19,OSW2,CRR1,ADY4,RED1,CDA1,CDA2,SPO77,RSC2,BDF1,SMA2,VAN1,SPO20,UBX4,MRPS17,FKS3,…
GO:0008652	0.944673	0.585611	0.002247	0.266798	0.529826	0.058803	0.15424	0.762681	0.090045	0.897026	588.375	80.3929	101.065	173.809	88.2258	1.32292	3.2e-05	0.93242	97	40	0.983433	P	amino acid biosynthetic process	The chemical reactions and pathways resulting in the formation of amino acids, organic acids containing one or more amino substituents.	YAL012W,YBR084W,YBR115C,YBR166C,YBR213W,YBR248C,YBR249C,YCL009C,YCL018W,YCL030C,YCR053W,YCR054C,YDL131W,YDL171C,YDL182W,YDR007W,YDR034C,YDR035W,YDR127W,YDR158W,YDR234W,YDR283C,YDR300C,YDR354W,YEL009C,YEL038W,YER023W,YER052C,YER055C,YER069W,YER081W,YER086W,YER090W,YER091C,YFR025C,YFR030W,YFR055W,YGL009C,YGL026C,YGL148W,YGL184C,YGR012W,YGR124W,YGR155W,YGR204W,YGR208W,YHR018C,YHR025W,YHR033W,YHR208W…	CYS3,MIS1,LYS2,TYR1,MET8,HIS7,ARO4,ILV6,LEU2,HIS4,THR4,CTR86,LYS21,GLT1,LYS20,TRP1,LYS14,ARO3,ARO1,HOM2,LYS4,GCN2,PRO1,TRP4,GCN4,UTR4,PRO3,HOM3,HIS1,ARG5,6,SER3,ILV1,TRP2,MET6,HIS2,MET10,IRC7,LEU1,TRP5,ARO2,STR3,YGR012W,ASN2,CYS4,ADE3,SER2,ARG4,THR1,YHR033W,BAT1,HIS6,MET30,SER33,LYS12,HIS5,MET28,LYS1,ARG3,MET3,ILV3,CPA2,STR2,ECM17,HOM6,BAT2,MET14,TRP3,MET1,YLL058W,MHT1,MET17,ILV5,LEU3,YML082W,YML…
GO:0005975	0.997316	0.866421	0.535992	0.976872	0.713014	0.091868	0.278411	0.525479	0.004408	0.312103	696.778	81.0411	121.59	305.389	106.28	1.52577	0.046076	0.997556	98	49	0.651516	P	carbohydrate metabolic process	The chemical reactions and pathways involving carbohydrates, any of a group of organic compounds based of the general formula Cx(H2O)y.	YBR018C,YBR019C,YBR020W,YBR056W,YBR126C,YBR149W,YBR229C,YBR297W,YBR299W,YCR036W,YCR073W-A,YDL022W,YDL078C,YDL174C,YDR009W,YDR109C,YDR248C,YDR261C,YDR272W,YDR371W,YDR477W,YEL011W,YEL040W,YEL058W,YER003C,YER059W,YER062C,YER133W,YGL028C,YGL035C,YGL047W,YGL115W,YGL134W,YGL156W,YGL209W,YGR043C,YGR189C,YGR194C,YGR279C,YGR282C,YGR287C,YGR288W,YGR292W,YHL032C,YHR210C,YIL042C,YIL050W,YIL099W,YIL154C,YIL15…	GAL7,GAL10,GAL1,YBR056W,TPS1,ARA1,ROT2,MAL33,MAL32,RBK1,SOL2,GPD1,MDH3,DLD1,GAL3,YDR109C,YDR248C,EXG2,GLO2,CTS2,SNF1,GLC3,UTR2,PCM1,PMI40,PCL6,HOR2,GLC7,SCW11,MIG1,ALG13,SNF4,PCL10,AMS1,MIG2,YGR043C,CRH1,XKS1,SCW4,BGL2,YGR287C,MAL13,MAL12,GUT1,YHR210C,PKP1,PCL7,SGA1,IMP2',GUT2,SUC2,YIL172C,YIR007W,RPE1,YJL216C,FSP2,GRR1,PGU1,MDH1,GFA1,PGM1,XYL2,ATG26,CRR1,CTS1,EXG1,CDA1,CDA2,TAL1,FBP1,GLO1,GAL80,…
GO:0006811	0.992558	0.978864	0.896052	0.992827	0.718245	0.049824	0.050638	0.028873	0.186172	0.707388	720.095	96.2625	141.935	367.877	88.7778	1.23762	0.00649	0.936165	102	43	0.976814	P	ion transport	The directed movement of charged atoms or small charged molecules into, out of, within or between cells.	Q0080,Q0085,Q0130,YBL099W,YBR039W,YBR054W,YBR127C,YBR207W,YBR295W,YCL005W-A,YCR021C,YDL004W,YDL120W,YDL128W,YDL185W,YDL206W,YDR033W,YDR038C,YDR039C,YDR040C,YDR205W,YDR270W,YDR298C,YDR322C-A,YDR377W,YDR456W,YDR506C,YDR534C,YEL027W,YEL051W,YEL065W,YER145C,YFL041W,YGL006W,YGL008C,YGL167C,YGL255W,YGR020C,YGR217W,YHL040C,YHL047C,YHR026W,YHR039C-A,YHR175W,YIL023C,YIL114C,YJL093C,YJL094C,YJL129C,YJR040W…	ATP8,ATP6,OLI1,ATP1,ATP3,YRO2,VMA2,FTH1,PCA1,VMA9,HSP30,ATP16,YFH1,VCX1,TFP1,YDL206W,MRH1,ENA5,ENA2,ENA1,MSC2,CCC2,ATP5,TIM11,ATP17,NHX1,YDR506C,FIT1,CUP5,VMA8,SIT1,FTR1,FET5,PMC1,PMA1,PMR1,ZRT1,VMA7,CCH1,ARN1,ARN2,PPA1,VMA10,CTR2,YKE4,POR2,TOK1,KHA1,TRK1,GEF1,ATP2,ATP7,VMA5,ZRT3,FRE2,TRK2,FRE6,SMF3,FRE8,ZRT2,NHA1,FRE1,ATP14,CTR3,VMA6,ATP18,STV1,FET3,MMT1,TOM40,ZRC1,ATM1,FET4,POR1,ATX1,BOR1,MID1,…
GO:0016568	0.004692	0.903701	0.698172	0.601599	0.918738	0.943066	0.60523	0.336048	0.584234	0.05869	385.835	80.5976	143.745	319.616	136.854	0.590476	1	0.243715	105	57	0.312409	P	chromatin modification	The alteration of DNA or protein in chromatin, which may result in changing the chromatin structure.	YAL011W,YAL013W,YBL006C,YBL008W,YBL052C,YBL088C,YBR081C,YBR095C,YBR103W,YBR136W,YBR198C,YBR215W,YBR231C,YBR245C,YCR052W,YDL042C,YDL074C,YDL076C,YDL153C,YDR145W,YDR167W,YDR176W,YDR181C,YDR190C,YDR207C,YDR295C,YDR303C,YDR334W,YDR359C,YDR392W,YDR440W,YDR448W,YDR485C,YDR499W,YEL018W,YEL056W,YER051W,YFR037C,YGL058W,YGL066W,YGL112C,YGL133W,YGL150C,YGL194C,YGR002C,YGR056W,YGR252W,YGR274C,YHR056C,YHR090C…	SWC3,DEP1,LDB7,HIR1,SAS3,TEL1,SPT7,RXT2,SIF2,MEC1,TAF5,HPC2,SWC5,ISW1,RSC6,SIR2,BRE1,RXT3,SAS10,TAF12,TAF10,NGG1,SAS4,RVB1,UME6,HDA2,RSC3,SWR1,EAF1,SPT3,DOT1,ADA2,VPS72,LCD1,EAF5,HAT2,JHD1,RSC8,RAD6,SGF73,TAF6,ITC1,INO80,HOS2,SWC4,RSC1,GCN5,TAF1,RSC30,YNG2,TRA1,SET1,SDS3,STH1,ARP4,SET4,ASF1,EAF6,JHD2,ASH1,RSC4,SET3,HIF1,RSC58,ARP6,SFH1,RSC2,SWC7,VPS71,RSC9,ARP9,RCO1,NPL6,SAS2,TAF9,RKR1,SAP30,HDA1…
GO:0008380	0.002184	0.048358	0.157543	0.102062	0.732616	0.974652	0.931206	0.508234	0.777817	0.323333	293.924	64.6486	142.888	469.283	252.85	0.990654	0.325531	0.754	108	69	0.00573	P	RNA splicing	The process of removing sections of the primary RNA transcript to remove sequences not present in the mature form of the RNA and joining the remaining sections to form the mature form of the RNA.	Q0050,Q0055,Q0060,Q0065,Q0070,Q0110,Q0115,Q0120,Q0160,YAL032C,YBL026W,YBL074C,YBR055C,YBR065C,YBR119W,YBR152W,YBR188C,YBR237W,YCR063W,YDL030W,YDL043C,YDL084W,YDL087C,YDL098C,YDL209C,YDR088C,YDR163W,YDR194C,YDR235W,YDR240C,YDR243C,YDR364C,YDR378C,YDR416W,YDR473C,YDR482C,YEL026W,YER013W,YER029C,YER112W,YER146W,YER172C,YFL017W-A,YFR005C,YGL120C,YGL128C,YGL174W,YGR006W,YGR074W,YGR075C,YGR091W,YGR129W…	AI1,AI2,AI3,AI4,AI5_ALPHA,BI2,BI3,BI4,SCEI,PRP45,LSM2,AAR2,PRP6,ECM2,MUD1,SPP381,NTC20,PRP5,BUD31,PRP9,PRP11,SUB2,LUC7,SNU23,CWC2,SLU7,CWC15,MSS116,PRP42,SNU56,PRP28,CDC40,LSM6,SYF1,PRP3,CWC21,SNU13,PRP22,SMB1,LSM4,LSM5,BRR2,SMX2,SAD1,PRP43,CWC23,BUD13,PRP18,SMD1,PRP38,PRP31,SYF2,CWC22,CBP2,PIH1,PRP8,IST3,MSL1,MRS3,PRP21,ISY1,PRP40,MUD2,SNU114,NTR2,MRS4,PRP16,PRP19,PML1,MSL5,CLF1,YLR132C,SMD3,MSS…
GO:0042493	0.738165	0.6558	0.82845	0.541069	0.956087	0.149751	0.417672	0.701543	0.054549	0.212972	376.067	82.1364	136.208	334.247	180.487	1.15741	0.295336	0.955249	109	48	0.951169	P	response to drug	A change in state or activity of a cell or an organism (in terms of movement, secretion, enzyme production, gene expression, etc.) as a result of a drug stimulus. A drug is a substance used in the diagnosis, treatment or prevention of a disease.	YAL011W,YAL012W,YAL021C,YAL024C,YAR015W,YBL005W,YBL033C,YBL046W,YBR036C,YBR058C,YBR077C,YBR126C,YBR162C,YBR213W,YCR086W,YDL038C,YDL039C,YDL074C,YDR011W,YDR017C,YDR075W,YDR135C,YDR158W,YDR173C,YDR176W,YDR207C,YDR281C,YDR293C,YDR406W,YDR486C,YDR516C,YEL062W,YER052C,YER117W,YER151C,YFR030W,YFR048W,YGL013C,YGL016W,YGL025C,YGL070C,YGL129C,YGL211W,YGL236C,YGR155W,YGR163W,YGR197C,YGR212W,YGR271C-A,YGR28…	SWC3,CYS3,CCR4,LTE1,ADE1,PDR3,RIB1,PSY4,CSG2,UBP14,SLM4,TPS1,TOS1,MET8,CSM1,YDL038C,PRM7,BRE1,SNQ2,KCS1,PPH3,YCF1,HOM2,ARG82,NGG1,UME6,PHM6,SSD1,PDR15,VPS60,EMI2,NPR2,HOM3,RPL23B,UBP3,MET10,RMD8,PDR1,KAP122,PGD1,RPB9,RSM23,NCS6,MTO1,CYS4,GTR2,SNG1,SLI1,EFG1,YOR1,GOS1,GPA1,PPA1,STB5,URM1,VID28,RPL2B,YIL029C,TED1,RHR2,FIS1,MAM33,YIL077C,FMC1,YIL110W,MET28,SCP160,GSH1,ECM25,CBF1,SOD1,ECM17,HOM6,MET1…
GO:0006512	0.020383	0.785334	0.467191	0.122332	0.831374	0.93325	0.651392	0.48382	0.841523	0.587969	291.771	86.4316	134.378	195.308	123.413	0.870968	0.994899	0.387223	125	63	0.627578	P	ubiquitin cycle	The cyclical process by which one or more ubiquitin moieties are added to (ubiquitination) and removed from (deubiquitination) a protein.	YBL058W,YBL067C,YBL078C,YBL084C,YBR058C,YBR082C,YBR105C,YBR203W,YBR217W,YBR273C,YBR280C,YCL008C,YCL039W,YCR066W,YDL008W,YDL064W,YDL074C,YDL091C,YDL122W,YDL190C,YDR054C,YDR059C,YDR069C,YDR092W,YDR118W,YDR131C,YDR139C,YDR177W,YDR255C,YDR260C,YDR306C,YDR313C,YDR328C,YDR330W,YDR390C,YDR409W,YDR457W,YDR510W,YEL012W,YEL019C,YEL037C,YER098W,YER100W,YER125W,YER144C,YER151C,YFL009W,YFL044C,YFR010W,YFR036W…	SHP1,UBP13,ATG8,CDC27,UBP14,UBC4,VID24,COS111,ATG12,UBX7,SAF1,STP22,GID7,RAD18,APC11,UBC9,BRE1,UBX3,UBP1,UFD2,CDC34,UBC5,DOA4,UBC13,APC4,YDR131C,RUB1,UBC1,RMD5,SWM1,YDR306C,PIB1,SKP1,UBX5,UBA2,SIZ1,TOM1,SMT3,UBC8,MMS21,RAD23,UBP9,UBC6,RSP5,UBP5,UBP3,CDC4,OTU1,UBP6,CDC26,ATE1,RAD6,MMS2,HUL5,VID30,DOC1,CUL3,UFD1,PEX4,UBR1,UBA4,CDC23,ATG7,URM1,VID28,SSM4,MET30,UBP7,MND2,RTT101,UBX6,YJL149W,UBP12,HUL…
GO:0007067	0.02135	0.692477	0.330243	0.259873	0.442502	0.967297	0.439253	0.829942	0.900112	0.788264	335.703	80.3556	129.887	195.081	103.161	0.967742	0.899375	0.706232	125	61	0.753784	P	mitosis	Progression through mitosis, the division of the eukaryotic cell nucleus to produce two daughter nuclei that, usually, contain the identical chromosome complement to their mother.	YAL024C,YAL034W-A,YAR019C,YBL009W,YBL016W,YBL034C,YBL063W,YBL084C,YBL097W,YBR107C,YBR133C,YBR158W,YBR160W,YBR211C,YBR233W-A,YCL029C,YDL003W,YDL008W,YDL017W,YDL047W,YDL064W,YDL088C,YDL155W,YDR016C,YDR106W,YDR113C,YDR118W,YDR137W,YDR159W,YDR201W,YDR254W,YDR260C,YDR293C,YDR318W,YDR320C-A,YDR325W,YDR383C,YDR457W,YEL061C,YER016W,YER018C,YER133W,YER147C,YFL008W,YFL009W,YFL034C-B,YFR031C,YFR036W,YFR046C…	LTE1,MTW1,CDC15,ALK2,FUS3,STU1,KIP1,CDC27,BRN1,IML3,HSL7,AMN1,CDC28,AME1,DAD3,BIK1,MCD1,APC11,CDC7,SIT4,UBC9,ASM4,CLB3,DAD1,ARP10,PDS1,APC4,RGP1,SAC3,SPC19,CHL4,SWM1,SSD1,MCM21,DAD4,YCG1,NKP1,TOM1,CIN8,BIM1,SPC25,GLC7,SCC4,SMC1,CDC4,MOB2,SMC2,CDC26,CNN1,CDH1,ALK1,DUO1,MAD1,SRM1,CDC20,CSE1,DOC1,RME1,CLB1,DAM1,OKP1,CDC23,IRR1,HOP1,REV7,TID3,DSN1,MND2,MAD3,MAD2,SMC3,NET1,SWE1,BFA1,NNF1,MCM22,CDC16,A…
GO:0007126	0.021939	0.936571	0.999973	0.597627	0.031702	0.554501	0.064267	0.040399	0.149408	0.895741	475.083	89.2055	181.489	291.192	86.3256	1.04546	0.682695	0.978099	133	76	0.106948	P	meiosis	Progression through meiosis, the specialized nuclear and cell division in which a single diploid cell undergoes two nuclear divisions following a single round of DNA replication in order to produce four daughter cells that contain half the number of chromosomes as the diploid cell. Meiosis occurs during the formation of gametes from diploid organisms and at the beginning of haplophase in those or…	YAL009W,YBL009W,YBR057C,YBR073W,YBR098W,YBR107C,YBR136W,YBR186W,YBR211C,YBR250W,YCL055W,YCR086W,YDL001W,YDL017W,YDL115C,YDL239C,YDR004W,YDR014W-A,YDR108W,YDR254W,YDR255C,YDR260C,YDR273W,YDR285W,YDR318W,YDR369C,YDR383C,YDR386W,YDR439W,YDR512C,YDR522C,YDR523C,YEL072W,YER044C-A,YER083C,YER106W,YER115C,YER132C,YER133W,YER179W,YER180C,YFL003C,YFL009W,YFL029C,YFL033C,YFR048W,YGL033W,YGL045W,YGL175C,YGL…	SPO7,ALK2,MUM2,RDH54,MMS4,IML3,MEC1,PCH2,AME1,SPO23,KAR4,CSM1,RMD1,CDC7,IWR1,ADY3,RAD57,HED1,GSG1,CHL4,RMD5,SWM1,DON1,ZIP1,MCM21,XRS2,NKP1,MUS81,LRS4,EMI1,SPS2,SPS1,RMD6,MEI4,GET2,MAM1,SPR6,PMD1,GLC7,DMC1,ISC10,MSH4,CDC4,CAK1,RIM15,RMD8,HOP2,RIM8,SAE2,MND1,IME4,MDS3,SKI8,HFM1,RME1,OKP1,AMA1,BNS1,SPO11,RMD11,RIM4,RIM101,SPO13,SAE3,YNG2,NDT80,SPS100,SPO12,SPO16,REC104,SSP1,HOP1,SPO22,STH1,CSM2,YVH1…
GO:0006468	0.646273	0.983456	0.994755	0.800804	0.333381	0.907607	0	0.099285	0.088141	0.908331	345.694	127.254	153.968	227.27	115.857	0.948529	0.895206	0.857271	137	60	0.971016	P	protein amino acid phosphorylation	The process of introducing a phosphate group on to a protein.	YAL017W,YAR018C,YAR019C,YBL009W,YBL016W,YBL105C,YBR028C,YBR059C,YBR097W,YBR156C,YBR160W,YBR274W,YCL024W,YCR008W,YCR073C,YCR091W,YDL017W,YDL025C,YDL028C,YDL079C,YDL101C,YDL108W,YDL159W,YDL214C,YDR122W,YDR247W,YDR283C,YDR422C,YDR466W,YDR477W,YDR490C,YDR507C,YDR523C,YER027C,YER123W,YER129W,YFL029C,YFL033C,YFL034C-B,YFR014C,YGL019W,YGL021W,YGL083W,YGL115W,YGL158W,YGL179C,YGL180W,YGL208W,YGR040W,YGR05…	PSK1,KIN3,CDC15,ALK2,FUS3,PKC1,YBR028C,AKL1,VPS15,SLI15,CDC28,CHK1,KCC4,SAT4,SSK22,KIN82,CDC7,YDL025C,MPS1,MRK1,DUN1,KIN28,STE7,PRR2,KIN1,VHS1,GCN2,SIP1,PKH3,SNF1,PKH1,GIN4,SPS1,GAL83,YCK3,SAK1,CAK1,RIM15,MOB2,CMK1,CKB1,ALK1,SCY1,SNF4,RCK1,TOS3,ATG1,SIP2,KSS1,FMP48,DBF2,BUB1,BUD32,TAF1,STE20,SLT2,IRE1,KSP1,KIC1,YCK1,SCH9,BCY1,CKA1,PKP1,PRK1,MOB1,SLN1,CTK2,IKS1,BCK1,IME2,PBS2,YAK1,TPK1,HAL5,SWE1,P…
GO:0016192	0.023757	0.165017	0.055148	0.016528	0.023925	1	0.660104	0.437665	0.816605	0.557181	249.28	74.7724	122.508	226.051	79.36	0.753623	0.795689	0.066746	139	82	0.042827	P	vesicle-mediated transport	The directed movement of substances, either within a vesicle or in the vesicle membrane, into, out of or within a cell.	YAL007C,YAL024C,YAL030W,YAL042W,YAL048C,YAR002C-A,YAR031W,YAR033W,YBL037W,YBL040C,YBL050W,YBR005W,YBR080C,YBR105C,YBR164C,YBR254C,YBR288C,YCR034W,YCR067C,YDL018C,YDL072C,YDL099W,YDL100C,YDL137W,YDL145C,YDL192W,YDL195W,YDL234C,YDR003W,YDR080W,YDR084C,YDR100W,YDR108W,YDR164C,YDR189W,YDR238C,YDR246W,YDR299W,YDR358W,YDR388W,YDR468C,YDR472W,YDR498C,YDR517W,YER031C,YER074W-A,YER083C,YER136W,YER143W,YFL…	ERP2,LTE1,SNC1,ERV46,GEM1,ERP1,PRM9,MST28,APL3,ERD2,SEC17,RCR1,SEC18,VID24,ARL1,TRS20,APM3,FEN1,SED4,ERP3,YET3,BUG1,GET3,ARF2,COP1,ARF1,SEC31,GYP7,RCR2,VPS41,TVP23,TVP15,GSG1,SEC1,SLY1,SEC26,TRS23,BFR2,GGA1,RVS167,TLG1,TRS31,SEC20,GRH1,YPT31,YOS1,GET2,GDI1,DDI1,GYP8,YPT1,RET2,ERP6,GET1,PIB2,MST27,PRM8,VPS45,USE1,SEC27,TIP20,YIP5,YIP4,EMP24,CHC1,YPT32,LST7,CLC1,YIP1,APL6,APM2,SFB3,GGA2,ERP5,BET1,S…
GO:0006950	0.983541	0.980269	0.60269	0.990351	0.996279	0.016242	0.132599	0.240142	7e-06	0.263846	562.195	96.8381	134.781	395.418	263.878	0.80137	0.984695	0.209952	147	73	0.698525	P	response to stress	A change in state or activity of a cell or an organism (in terms of movement, secretion, enzyme production, gene expression, etc.) as a result of a stimulus indicating the organism is under stress. The stress is usually, but not necessarily, exogenous (e.g. temperature, humidity, ionizing radiation).	YAL005C,YAL028W,YAL068C,YAR020C,YBL075C,YBL108C-A,YBR044C,YBR067C,YBR072W,YBR082C,YBR126C,YBR169C,YBR248C,YBR249C,YBR301W,YCR021C,YCR104W,YDL006W,YDL022W,YDL079C,YDL190C,YDL229W,YDL243C,YDR001C,YDR035W,YDR059C,YDR074W,YDR143C,YDR171W,YDR177W,YDR184C,YDR214W,YDR258C,YDR283C,YDR291W,YDR411C,YDR533C,YDR542W,YEL049W,YER011W,YER012W,YER062C,YER103W,YER185W,YFL014W,YFL016C,YFL020C,YFL033C,YFL053W,YGL01…	SSA1,FRT2,YAL068C,PAU7,SSA3,YBL108C-A,TCM62,TIP1,HSP26,UBC4,TPS1,SSE2,HIS7,ARO4,DAN3,HSP30,PAU3,PTC1,GPD1,MRK1,UFD2,SSB1,AAD4,NTH1,ARO3,UBC5,TPS2,SAN1,HSP42,UBC1,ATC1,AHA1,HSP78,GCN2,YDR291W,DFM1,HSP31,YDR542W,PAU2,TIR1,PRE1,HOR2,SSA4,PUG1,HSP12,MDJ1,PAU5,RIM15,DAK2,JAC1,HSF1,ARO2,YGL261C,MTL1,CTT1,NSR1,RTA1,CCH1,YHB1,PUP2,YGR294W,WSC4,SBP1,YHL046C,DOG2,GRE3,SKN7,TIR3,FMC1,XBP1,YIL176C,YVH1,PAU15…
GO:0007047	0.974343	0.988385	0.608854	0.922404	0.987787	0.00325	9.2e-05	0.044912	0.003924	0.043391	840.564	117.908	140.917	286.979	228.2	1.47712	0.022044	0.996203	154	73	0.863358	P	cell wall organization and biogenesis	A process that is carried out at the cellular level which results in the formation, arrangement of constituent parts, or disassembly of the cell wall, the rigid or semi-rigid envelope lying outside the cell membrane of plant, fungal and most prokaryotic cells, maintaining their shape and protecting them from osmotic lysis.	YAL059W,YBL001C,YBL007C,YBL043W,YBL101C,YBL105C,YBR005W,YBR023C,YBR038W,YBR065C,YBR067C,YBR076W,YBR078W,YBR205W,YBR301W,YCL048W,YCL051W,YCR002C,YCR017C,YCR032W,YCR089W,YDL047W,YDL049C,YDL222C,YDR055W,YDR077W,YDR125C,YDR218C,YDR261C,YDR293C,YDR351W,YDR420W,YDR437W,YDR446W,YDR528W,YEL040W,YER083C,YER093C,YER096W,YER124C,YER155C,YFL039C,YGL027C,YGL028C,YGL178W,YGR023W,YGR032W,YGR059W,YGR070W,YGR143W…	ECM1,ECM15,SLA1,ECM13,ECM21,PKC1,RCR1,CHS3,CHS2,ECM2,TIP1,ECM8,ECM33,KTR3,DAN3,SPS22,LRE1,CDC10,CWH43,BPH1,FIG2,SIT4,KNH1,FMP45,PST1,SED1,ECM18,SPR28,EXG2,SSD1,SBE2,HKR1,GPI19,ECM11,HLR1,UTR2,GET2,TSC11,SHC1,DSE1,BEM2,ACT1,CWH41,SCW11,MPT5,MTL1,GSC2,SPR3,ROM1,SKN1,KRE11,CRH1,SMI1,SCW4,BGL2,WSC4,ECM34,ECM12,SLT2,BIG1,KIC1,SBE22,CDC12,ECM14,CHS7,DSE2,INP51,TIR3,KTR7,ECM37,MHP1,TAX4,CIS3,HSP150,KRE9…
GO:0006397	0.004058	0.107288	0.134904	0.131883	0.949299	0.912992	0.936666	0.911479	0.882677	0.326206	314.639	72.016	126.841	351.951	225.182	0.882716	0.823795	0.833649	163	97	0.022034	P	mRNA processing	Any process involved in the conversion of a primary mRNA transcript into one or more mature mRNA(s) prior to translation into polypeptide.	Q0050,Q0060,Q0065,Q0070,Q0110,Q0115,Q0120,Q0160,YAL032C,YAL043C,YBL026W,YBL074C,YBR055C,YBR065C,YBR119W,YBR120C,YBR152W,YBR188C,YBR236C,YBR237W,YDL030W,YDL043C,YDL044C,YDL084W,YDL087C,YDL098C,YDL160C,YDL207W,YDL209C,YDR088C,YDR163W,YDR194C,YDR195W,YDR228C,YDR235W,YDR240C,YDR243C,YDR301W,YDR364C,YDR378C,YDR416W,YDR473C,YDR482C,YEL026W,YER013W,YER029C,YER032W,YER035W,YER112W,YER133W,YER146W,YER165W…	AI1,AI3,AI4,AI5_ALPHA,BI2,BI3,BI4,SCEI,PRP45,PTA1,LSM2,AAR2,PRP6,ECM2,MUD1,CBP6,SPP381,NTC20,ABD1,PRP5,PRP9,PRP11,MTF2,SUB2,LUC7,SNU23,DHH1,GLE1,CWC2,SLU7,CWC15,MSS116,REF2,PCF11,PRP42,SNU56,PRP28,CFT1,CDC40,LSM6,SYF1,PRP3,CWC21,SNU13,PRP22,SMB1,FIR1,EDC2,LSM4,GLC7,LSM5,PAB1,BRR2,SMX2,SAD1,RNA15,PAN2,PRP43,CWC23,CEG1,BUD13,EDC1,RAI1,PRP18,SNU71,SPT4,SMD1,PRP38,PRP31,SYF2,PTI1,PET54,CWC22,CBP2,PIH…
GO:0006281	0.000402	0.107958	0.743957	0.123279	0.430945	1	0.98554	0.487962	1	0.729567	285.449	73.5932	146.288	148.353	76.5902	0.793103	1	0.7168	175	92	0.410402	P	DNA repair	The process of restoring DNA after damage. Genomes are subject to damage by chemical and physical agents in the environment (e.g. UV and ionizing radiations, chemical mutagens, fungal and bacterial toxins, etc.) and by free radicals or alkylating agents endogenously generated in metabolism. DNA is also damaged because of errors during its replication. A variety of different DNA repair pathways ha…	YAL015C,YAR007C,YBL003C,YBL019W,YBL088C,YBR010W,YBR073W,YBR088C,YBR089C-A,YBR098W,YBR114W,YBR136W,YBR195C,YBR223C,YBR228W,YBR272C,YCR014C,YCR066W,YCR092C,YDL042C,YDL047W,YDL059C,YDL070W,YDL105W,YDL154W,YDL164C,YDL200C,YDR004W,YDR014W-A,YDR030C,YDR076W,YDR079C-A,YDR097C,YDR180W,YDR182W,YDR190C,YDR217C,YDR225W,YDR263C,YDR288W,YDR311W,YDR314C,YDR317W,YDR359C,YDR369C,YDR386W,YDR419W,YDR499W,YEL018W,Y…	NTG1,RFA1,HTA2,APN2,TEL1,HHT1,RDH54,POL30,NHP6B,MMS4,RAD16,MEC1,MSI1,TDP1,SLX1,HSM3,POL4,RAD18,MSH3,SIR2,SIT4,RAD59,BDF2,NSE4,MSH5,CDC9,MGT1,RAD57,HED1,RAD28,RAD55,TFB5,MSH6,SCC2,CDC1,RVB1,RAD9,HTA1,DIN7,NSE3,TFB1,RAD34,HIM1,EAF1,XRS2,MUS81,RAD30,LCD1,EAF5,MMS21,RAD23,HAT2,KRE29,YEN1,RAD51,MAG1,RAD4,RPH1,RAD3,RAD24,EPL1,ACT1,ECO1,RAD6,RPB9,LIF1,SOH1,INO80,RAD54,SPT16,SWC4,RAD2,SAE3,LRP1,YNG2,TRA1…
GO:0051301	0.072638	0.990832	0.422716	0.802129	0.499986	0.78438	0.106168	0.943545	0.628487	0.525868	365.611	91.4478	127.714	289.929	256.44	1.23757	0.201794	0.991157	182	91	0.680584	P	cell division	The processes resulting in the physical partitioning and separation of a cell into daughter cells.	YAL024C,YAL034W-A,YAL040C,YAR014C,YAR019C,YBL016W,YBL034C,YBL063W,YBL084C,YBL097W,YBR107C,YBR133C,YBR135W,YBR158W,YBR160W,YBR211C,YBR233W-A,YCL024W,YCL029C,YCR002C,YCR077C,YDL003W,YDL008W,YDL017W,YDL047W,YDL064W,YDL088C,YDL108W,YDL117W,YDL127W,YDL132W,YDL155W,YDL164C,YDL179W,YDL220C,YDL225W,YDL239C,YDR016C,YDR054C,YDR113C,YDR118W,YDR137W,YDR168W,YDR182W,YDR201W,YDR218C,YDR254W,YDR260C,YDR273W,YDR…	LTE1,MTW1,CLN3,BUD14,CDC15,FUS3,STU1,KIP1,CDC27,BRN1,IML3,HSL7,CKS1,AMN1,CDC28,AME1,DAD3,KCC4,BIK1,CDC10,PAT1,MCD1,APC11,CDC7,SIT4,UBC9,ASM4,KIN28,CYK3,PCL2,CDC53,CLB3,CDC9,PCL9,CDC13,SHS1,ADY3,DAD1,CDC34,PDS1,APC4,RGP1,CDC37,CDC1,SPC19,SPR28,CHL4,SWM1,DON1,SSD1,MCM21,DAD4,YCG1,CDC40,NKP1,CIN8,BIM1,SPC25,DSE1,GLC7,SCC4,SMC1,CDC4,MOB2,SMC2,CDC26,CNN1,CDH1,DUO1,MAD1,SRM1,MLC1,CDC20,CSE1,DOC1,RME1,C…
GO:0006364	0.304588	6.7e-05	0.016084	0.800598	0.999863	0.199584	0.909231	0.345551	0.223645	0.015937	504.432	56.5697	113.715	264.246	353.316	0.75	1	0.271525	185	95	0.539548	P	rRNA processing	Any process involved in the conversion of a primary ribosomal RNA (rRNA) transcript into one or more mature rRNA molecules.	YAL033W,YBL004W,YBL018C,YBL026W,YBR142W,YBR167C,YBR181C,YBR189W,YBR247C,YBR257W,YCL031C,YCL054W,YCL059C,YCR018C,YCR031C,YCR035C,YCR057C,YDL014W,YDL031W,YDL060W,YDL111C,YDL148C,YDL153C,YDL208W,YDL213C,YDR021W,YDR083W,YDR087C,YDR091C,YDR280W,YDR299W,YDR324C,YDR339C,YDR365C,YDR378C,YDR398W,YDR412W,YDR432W,YDR449C,YDR457W,YDR478W,YEL026W,YER002W,YER006W,YER082C,YER112W,YER126C,YER127W,YER133W,YER146W…	POP5,UTP20,POP8,LSM2,MAK5,POP7,RPS6B,RPS9B,ENP1,POP4,RRP7,SPB1,KRR1,SRD1,RPS14A,RRP43,PWP2,NOP1,DBP10,TSR1,RRP42,NOP14,SAS10,NHP2,NOP6,FAL1,RRP8,RRP1,RLI1,RRP45,BFR2,UTP4,FCF1,ESF1,LSM6,UTP5,RRP17,NPL3,UTP6,TOM1,SNM1,SNU13,NOP16,NUG1,UTP7,LSM4,NSA2,LCP5,GLC7,LSM5,SPB4,CGR1,RPL30,DBP3,NSA1,PRP43,RPS2,MRM2,ROK1,KEM1,RAI1,POP6,SLX9,UTP22,RRP46,UTP8,ENP2,MTR3,NSR1,SKI6,YGR251W,RNH70,PXR1,PIH1,RPP1,RR…
GO:0006974	0.000259	0.026267	0.976218	0.022747	0.326195	1	0.906692	0.137132	1	0.999418	253.615	74.0154	154.301	131.07	67.2571	0.848649	1	0.784058	186	97	0.451465	P	response to DNA damage stimulus	A change in state or activity of a cell or an organism (in terms of movement, secretion, enzyme production, gene expression, etc.) as a result of a stimulus indicating damage to its DNA from environmental insults or errors during metabolism.	YAL015C,YBL003C,YBL009W,YBL019W,YBL088C,YBR010W,YBR073W,YBR088C,YBR089C-A,YBR098W,YBR114W,YBR136W,YBR173C,YBR223C,YBR228W,YBR272C,YBR274W,YCL016C,YCR014C,YCR020W-B,YCR066W,YCR092C,YDL013W,YDL042C,YDL059C,YDL070W,YDL101C,YDL105W,YDL116W,YDL154W,YDL164C,YDL200C,YDR004W,YDR014W-A,YDR030C,YDR076W,YDR079C-A,YDR097C,YDR138W,YDR180W,YDR190C,YDR217C,YDR225W,YDR263C,YDR288W,YDR311W,YDR314C,YDR317W,YDR359C…	NTG1,HTA2,ALK2,APN2,TEL1,HHT1,RDH54,POL30,NHP6B,MMS4,RAD16,MEC1,UMP1,TDP1,SLX1,HSM3,CHK1,DCC1,POL4,HTL1,RAD18,MSH3,SLX5,SIR2,RAD59,BDF2,DUN1,NSE4,NUP84,MSH5,CDC9,MGT1,RAD57,HED1,RAD28,RAD55,TFB5,MSH6,HPR1,SCC2,RVB1,RAD9,HTA1,DIN7,NSE3,TFB1,RAD34,HIM1,EAF1,XRS2,MUS81,RAD30,LCD1,EAF5,MMS21,RAD23,HAT2,BUD25,MIG3,KRE29,RAD51,SLX8,MAG1,RAD4,RAD3,RAD24,EPL1,CKB1,ALK1,RAD6,RPB9,MMS2,LIF1,INO80,RAD54,KEM…
GO:0000723	0.503189	0.004679	0.114302	0.165964	0.887313	0.772954	0.955642	0.128082	1	0.370787	371.459	73.6049	125.368	194.192	144.66	1.02024	0.68563	0.913982	248	131	0.352276	P	telomere maintenance	The maintenance of proper telomeric length and structure by processes that affect and monitor the activity of telomeric proteins and the length of telomeric DNA. These processes includes those that shorten and lengthen the telomeric DNA sequences.	YAL010C,YAL013W,YAL044C,YAL056W,YAR002W,YAR003W,YBL006C,YBL058W,YBL088C,YBR035C,YBR048W,YBR097W,YBR106W,YBR112C,YBR132C,YBR136W,YBR156C,YBR175W,YBR275C,YBR279W,YBR283C,YBR284W,YBR286W,YCL008C,YCL011C,YCL016C,YCL061C,YCR020C-A,YCR020W-B,YCR031C,YCR037C,YCR065W,YCR071C,YCR073W-A,YCR081W,YCR082W,YCR086W,YDL006W,YDL013W,YDL020C,YDL047W,YDL074C,YDL077C,YDL081C,YDL083C,YDL101C,YDL118W,YDL192W,YDL220C,Y…	MDM10,DEP1,GCV3,GPB2,NUP60,SWD1,LDB7,SHP1,TEL1,PDX3,RPS11B,VPS15,PHO88,CYC8,AGP2,MEC1,SLI15,SWD3,RIF1,PAF1,SSH1,YBR284W,APE3,STP22,GBP2,DCC1,MRC1,MAK31,HTL1,RPS14A,PHO87,HCM1,IMG2,SOL2,SRB8,AHC2,CSM1,PTC1,SLX5,RPN4,SIT4,BRE1,VAM6,RPP1A,RPS16B,DUN1,YDL118W,ARF1,CDC13,VPS54,DOA4,RRP8,YDR115W,HPR1,RPA14,HMO1,ATC1,REF2,EBS1,SIR4,HDA2,PRO1,SUM1,SWA2,SEM1,XRS2,RPL12B,SSN2,RPS17B,RPS18A,VPS3,YDR532C,BUD…
GO:0042254	0.550989	10^(-16)	0.011346	0.187518	0.953165	0.12818	0.988755	0.222258	0.389508	0.248186	510.034	53.1179	114.638	217.376	234.767	0.801587	0.993472	0.169135	253	125	0.765329	P	ribosome biogenesis and assembly	The process of the formation of the constituents of the ribosome subunits, their assembly, and their transport to the sites of protein synthesis.	YAL025C,YAL036C,YBL004W,YBL024W,YBL028C,YBL054W,YBL068W,YBR034C,YBR084W,YBR142W,YBR181C,YBR187W,YBR189W,YBR238C,YBR247C,YBR267W,YBR271W,YCL031C,YCL037C,YCL054W,YCL059C,YCR016W,YCR031C,YCR057C,YCR072C,YDL014W,YDL031W,YDL060W,YDL063C,YDL148C,YDL153C,YDL167C,YDL201W,YDL208W,YDL213C,YDR021W,YDR060W,YDR083W,YDR087C,YDR091C,YDR101C,YDR120C,YDR161W,YDR165W,YDR184C,YDR300C,YDR312W,YDR324C,YDR339C,YDR365C…	MAK16,RBG1,UTP20,NCL1,YBL028C,YBL054W,PRS4,HMT1,MIS1,MAK5,RPS6B,GDT1,RPS9B,YBR238C,ENP1,REI1,YBR271W,RRP7,SRO9,SPB1,KRR1,YCR016W,RPS14A,PWP2,RSA4,NOP1,DBP10,TSR1,YDL063C,NOP14,SAS10,NRP1,TRM8,NHP2,NOP6,FAL1,MAK21,RRP8,RRP1,RLI1,ARX1,TRM1,YDR161W,TRM82,ATC1,PRO1,SSF2,UTP4,FCF1,ESF1,UTP5,RRP17,NPL3,UTP6,RMT2,PUF6,SNU13,NOP16,NUG1,TMA20,ARB1,TPA1,UTP7,NSA2,LCP5,SPB4,LOC1,CGR1,MRH4,DBP3,LSG1,NSA1,PRP…
GO:0007049	0.017484	0.969266	0.937685	0.535141	0.313791	0.794909	0.049546	0.395687	0.362962	0.793753	431.598	97.7039	144.951	247.761	177.229	1.09508	0.436136	0.985489	306	153	0.717145	P	cell cycle	The progression of biochemical and morphological phases and events that occur in a cell during successive cell replication or nuclear replication events. Canonically, the cell cycle comprises the replication and segregation of genetic material followed by the division of the cell, but in endocycles or syncytial cells nuclear replication or nuclear division may not be followed by cell division.	YAL024C,YAL025C,YAL034W-A,YAL040C,YAR014C,YAR019C,YBL009W,YBL016W,YBL023C,YBL034C,YBL063W,YBL084C,YBL097W,YBL105C,YBR017C,YBR087W,YBR107C,YBR133C,YBR135W,YBR158W,YBR160W,YBR202W,YBR211C,YBR233W-A,YBR274W,YBR275C,YBR276C,YCL014W,YCL024W,YCL029C,YCL032W,YCR002C,YCR020W-B,YCR063W,YCR077C,YDL003W,YDL008W,YDL017W,YDL047W,YDL055C,YDL064W,YDL088C,YDL108W,YDL117W,YDL126C,YDL127W,YDL132W,YDL153C,YDL155W,Y…	LTE1,MAK16,MTW1,CLN3,BUD14,CDC15,ALK2,FUS3,MCM2,STU1,KIP1,CDC27,BRN1,PKC1,KAP104,RFC5,IML3,HSL7,CKS1,AMN1,CDC28,MCM7,AME1,DAD3,CHK1,RIF1,PPS1,BUD3,KCC4,BIK1,STE50,CDC10,HTL1,BUD31,PAT1,MCD1,APC11,CDC7,SIT4,PSA1,UBC9,ASM4,KIN28,CYK3,CDC48,PCL2,CDC53,SAS10,CLB3,CDC9,PCL9,CWC2,CDC13,SHS1,ADY3,PSF1,DAD1,DBF4,CDC34,PDS1,APC4,RGP1,CDC37,SCC2,CDC1,VPS64,SPC19,RAD9,SPR28,VHS1,CHL4,SWM1,DON1,SSD1,MCM21,DA…
GO:0006412	0.539861	10^(-16)	0.009596	0.832717	0.953729	0.027331	0.698121	0.005848	0.005367	0.008128	503.591	63.9408	122.089	246.378	162.467	1.475	0	0.988516	361	178	0.812579	P	translation	The chemical reactions and pathways resulting in the formation of a protein. This is a ribosome-mediated process in which the information in messenger RNA (mRNA) is used to specify the sequence of amino acids in the protein.	Q0140,YAL003W,YAL005C,YAL016W,YAL035W,YBL013W,YBL027W,YBL038W,YBL057C,YBL072C,YBL076C,YBL080C,YBL087C,YBL090W,YBL092W,YBR031W,YBR048W,YBR061C,YBR079C,YBR084C-A,YBR101C,YBR118W,YBR120C,YBR121C,YBR122C,YBR143C,YBR146W,YBR181C,YBR189W,YBR191W,YBR251W,YBR268W,YBR282W,YCL001W-A,YCL001W-B,YCL037C,YCR003W,YCR024C,YCR031C,YCR046C,YCR071C,YDL033C,YDL044C,YDL045W-A,YDL061C,YDL069C,YDL075W,YDL081C,YDL082W,Y…	VAR1,EFB1,SSA1,TPD3,FUN12,FMT1,RPL19B,MRPL16,PTH2,RPS8A,ILS1,PET112,RPL23A,MRP21,RPL32,RPL4A,RPS11B,TRM7,RPG1,RPL19A,FES1,TEF2,CBP6,GRS1,MRPL36,SUP45,MRPS9,RPS6B,RPS9B,RPL21A,MRPS5,MRPL37,MRPL27,YCL001W-A,YCL001W-B,SRO9,MRPL32,SLM5,RPS14A,IMG1,IMG2,SLM3,MTF2,MRP10,RPS29B,CBS1,RPL31A,RPP1A,RPL13A,RPS16B,RPP1B,RPL41B,PPH21,RPL35B,RPL41A,PPH22,RPL35A,MRPL11,DTD1,SSB1,RPL4B,SES1,RPS11A,KRS1,RSM10,RPS…
GO:0015031	0.001395	0.183153	0.36028	0.246991	0.282802	1	0.864505	0.378395	0.965579	0.872381	309.05	74.1629	129.745	199.909	100.254	0.821429	0.98951	0.173457	365	185	0.637051	P	protein transport	The directed movement of proteins into, out of, within or between cells.	YAL002W,YAL007C,YAL014C,YAL042W,YAR002C-A,YAR002W,YAR033W,YBL040C,YBL050W,YBL078C,YBL079W,YBL102W,YBR017C,YBR077C,YBR080C,YBR091C,YBR097W,YBR102C,YBR105C,YBR128C,YBR131W,YBR162W-A,YBR164C,YBR171W,YBR201W,YBR217W,YBR227C,YBR264C,YBR283C,YBR288C,YCL008C,YCL038C,YCR067C,YDL018C,YDL058W,YDL072C,YDL077C,YDL088C,YDL113C,YDL116W,YDL126C,YDL137W,YDL145C,YDL149W,YDL192W,YDL195W,YDL207W,YDL212W,YDL217C,YDL…	VPS8,ERP2,SYN8,ERV46,ERP1,NUP60,MST28,ERD2,SEC17,ATG8,NUP170,SFT2,KAP104,SLM4,SEC18,MRS5,VPS15,EXO84,VID24,ATG14,CCZ1,YSY6,ARL1,SEC66,DER1,ATG12,MCX1,YPT10,SSH1,APM3,STP22,ATG22,SED4,ERP3,USO1,YET3,VAM6,ASM4,ATG20,NUP84,CDC48,ARF2,COP1,ATG9,ARF1,SEC31,GLE1,SHR3,TIM22,GCS1,BRE4,YRB1,VPS54,VPS41,SSS1,DNF2,DOP1,PEX7,ENT5,CPR1,SEC1,SEC5,SEC7,SLY1,NUP42,VPS64,RAV2,SEC26,PEX5,BTT1,BFR2,SBE2,GGA1,BCP1,V…
GO:0008152	0.882866	0.898728	0.031539	0.801356	0.686543	0.007191	0.000643	0.794567	0.321003	0.604672	541.102	88.0521	112.694	261.105	174.61	1.24422	0.00431	0.985134	390	175	0.99681	P	metabolic process	Processes that cause many of the chemical changes in living organisms, including anabolism and catabolism. Metabolic processes typically transform small molecules, but also include macromolecular processes such as DNA repair and replication, and protein synthesis and degradation.	YAL015C,YAL054C,YAL060W,YAL061W,YAL062W,YBL011W,YBL069W,YBL098W,YBR001C,YBR002C,YBR006W,YBR019C,YBR020W,YBR026C,YBR041W,YBR042C,YBR046C,YBR056W,YBR084W,YBR115C,YBR117C,YBR145W,YBR159W,YBR166C,YBR208C,YBR213W,YBR218C,YBR221C,YBR222C,YBR229C,YBR248C,YBR249C,YBR265W,YBR295W,YBR299W,YCL004W,YCL009C,YCL017C,YCL018W,YCL030C,YCL064C,YCR026C,YCR047C,YCR053W,YCR102C,YCR105W,YDL021W,YDL022W,YDL045C,YDL052C…	NTG1,ACS1,BDH1,BDH2,GDH3,SCT1,AST1,BNA4,NTH2,RER2,UGA2,GAL10,GAL1,ETR1,FAT1,CST26,ZTA1,YBR056W,MIS1,LYS2,TKL2,ADH5,YBR159W,TYR1,DUR1,2,MET8,PYC2,PDB1,PCS60,ROT2,HIS7,ARO4,TSC10,PCA1,MAL32,PGS1,ILV6,NFS1,LEU2,HIS4,CHA1,NPP1,BUD23,THR4,YCR102C,ADH7,GPM2,GPD1,FAD1,SLC1,IDP1,MDH3,QRI1,YDL114W,YDL124W,LYS21,YDL144C,SFA1,GLT1,INH1,LYS20,NUS1,GDH2,PHO13,SOR2,NTH1,TRP1,GAL3,YDR018C,YDR020C,ARO3,EHD3,ENA5…
GO:0006355	0.806316	0.996331	1	0.995337	0.921243	0.513779	0.011684	0.000106	0.422726	0.453541	453.402	95.0286	167.369	337.609	204.364	1.08008	0.766166	0.999197	487	271	0.029695	P	regulation of transcription, DNA-dependent	Any process that modulates the frequency, rate or extent of DNA-dependent transcription.	YAL001C,YAL011W,YAL013W,YAL021C,YAL051W,YAR003W,YAR014C,YBL005W,YBL006C,YBL008W,YBL014C,YBL021C,YBL023C,YBL025W,YBL052C,YBL066C,YBL093C,YBL103C,YBR033W,YBR049C,YBR066C,YBR081C,YBR083W,YBR089C-A,YBR095C,YBR111W-A,YBR112C,YBR123C,YBR150C,YBR182C,YBR193C,YBR198C,YBR202W,YBR215W,YBR231C,YBR239C,YBR240C,YBR245C,YBR253W,YBR279W,YBR289W,YBR297W,YCL010C,YCL066W,YCL067C,YCR018C,YCR020W-B,YCR039C,YCR040W,Y…	TFC3,SWC3,DEP1,CCR4,OAF1,SWD1,BUD14,PDR3,LDB7,HIR1,RRN6,HAP3,MCM2,RRN10,SAS3,SEF1,ROX3,RTG3,EDS1,REB1,NRG2,SPT7,TEC1,NHP6B,RXT2,SUS1,CYC8,TFC1,TBS1,SMP1,MED8,TAF5,MCM7,HPC2,SWC5,YBR239C,THI2,ISW1,SRB6,PAF1,SNF5,MAL33,SGF29,HMLALPHA1,HMLALPHA2,SRD1,HTL1,MATALPHA2,MATALPHA1,TAF2,RSC6,HCM1,SRB8,TUP1,CDC39,HMRA2,HMRA1,RDS1,NHP10,MED2,RPN4,SIR2,MBP1,BDF2,RXT3,PHO2,KIN28,IWR1,CDC36,FAP7,UGA3,MAF1,LYS14…
GO:0006350	0.83658	0.996098	1	0.80698	0.673129	0.414845	0.037485	0.00287	0.650261	0.712399	445.31	92.1019	161.415	295.726	147.299	1.06628	0.759217	0.998245	513	292	0.00547	P	transcription	The synthesis of either RNA on a template of DNA or DNA on a template of RNA.	YAL001C,YAL011W,YAL013W,YAL021C,YAL051W,YBL005W,YBL006C,YBL008W,YBL014C,YBL021C,YBL023C,YBL025W,YBL052C,YBL066C,YBL093C,YBL103C,YBR033W,YBR049C,YBR066C,YBR081C,YBR083W,YBR089C-A,YBR095C,YBR111W-A,YBR112C,YBR123C,YBR135W,YBR150C,YBR154C,YBR182C,YBR193C,YBR198C,YBR202W,YBR215W,YBR231C,YBR239C,YBR240C,YBR245C,YBR253W,YBR279W,YBR289W,YBR297W,YCL010C,YCL066W,YCL067C,YCR020W-B,YCR039C,YCR040W,YCR042C,Y…	TFC3,SWC3,DEP1,CCR4,OAF1,PDR3,LDB7,HIR1,RRN6,HAP3,MCM2,RRN10,SAS3,SEF1,ROX3,RTG3,EDS1,REB1,NRG2,SPT7,TEC1,NHP6B,RXT2,SUS1,CYC8,TFC1,CKS1,TBS1,RPB5,SMP1,MED8,TAF5,MCM7,HPC2,SWC5,YBR239C,THI2,ISW1,SRB6,PAF1,SNF5,MAL33,SGF29,HMLALPHA1,HMLALPHA2,HTL1,MATALPHA2,MATALPHA1,TAF2,RSC6,HCM1,SRB8,TUP1,CDC39,HMRA1,RDS1,NHP10,MED2,RPN4,SIR2,MBP1,BDF2,RXT3,PHO2,KIN28,IWR1,RPO21,RPC53,CDC36,FAP7,UGA3,MAF1,LYS14…
GO:0006810	0.940199	0.873563	0.659562	0.998457	0.621296	0.451152	0.043114	0.11884	0.119771	0.815342	442.25	86.4703	134.43	292.029	121.536	1.00879	0.108316	0.809592	797	375	0.99632	P	transport	The directed movement of substances (such as macromolecules, small molecules, ions) into, out of, within or between cells.	Q0045,Q0080,Q0085,Q0105,Q0130,Q0250,YAL002W,YAL007C,YAL014C,YAL022C,YAL026C,YAL042W,YAL053W,YAL067C,YAR002C-A,YAR002W,YAR031W,YAR033W,YAR035W,YAR042W,YBL020W,YBL030C,YBL040C,YBL042C,YBL045C,YBL050W,YBL078C,YBL079W,YBL089W,YBL099W,YBL102W,YBR008C,YBR017C,YBR021W,YBR039W,YBR041W,YBR043C,YBR068C,YBR069C,YBR077C,YBR080C,YBR085W,YBR091C,YBR097W,YBR102C,YBR104W,YBR105C,YBR106W,YBR111W-A,YBR127C,YBR128C…	COX1,ATP8,ATP6,COB,OLI1,COX2,VPS8,ERP2,SYN8,FUN26,DRS2,ERV46,FLC2,SEO1,ERP1,NUP60,PRM9,MST28,YAT1,SWH1,RFT1,PET9,ERD2,FUI1,COR1,SEC17,ATG8,NUP170,AVT5,ATP1,SFT2,FLR1,KAP104,FUR4,ATP3,FAT1,QDR3,BAP2,TAT1,SLM4,SEC18,AAC3,MRS5,VPS15,EXO84,YMC2,VID24,PHO88,SUS1,VMA2,ATG14,CCZ1,AGP2,YSY6,ARL1,SEC66,DTR1,RIM2,DER1,FTH1,ATG12,YBR220C,YBR235W,YBR241C,TRS20,YPT10,SSH1,YBR287W,APM3,CTP1,VBA2,SUL1,PCA1,PHO8…

## Sheet: Molecular Function
Molecular Function, GO groups with more than 30 genes.
p-values for having long/short promoters/5'UTRs/3'UTRs/terminators.
			P-value for being short					P-value for being long					averages
GO	Promoter KSTest	UTR5 KSTest	UTR3 KSTest	Terminator KSTest	Terminator KSTest - end 2 end	Promoter KSTest	UTR5 KSTest	UTR3 KSTest	Terminator KSTest	Terminator KSTest -- end 2 end	Promoter average	UTR5 average	UTR3 average	Terminator average	Terminator average --- end 2 end	Mean No of TFs	P-value for Having many TFs	P-value for Having Few TFs	No of Genes	No of Tail to Tail	P-value for Having Many Tail to Tail	Ontology	Name	Description	Gene ORFs	Gene Names	Chromosomes
GO:0016563	0.999473	0.989458	0.997983	0.132276	0.006248	0.02949	0.057777	0.000255	0.903482	1	762.714	99.175	243.851	357.838	30.913	1.44	0.320759	0.999403	51	30	0.179254	F	transcription activator activity	Any transcription regulator activity required for initiation or upregulation of transcription.	YAL032C,YAL051W,YBL005W,YBL021C,YBR240C,YCR106W,YDL020C,YDL106C,YDR009W,YDR034C,YDR096W,YDR146C,YER040W,YFL021W,YFL049W,YGL013C,YGL237C,YGR246C,YIL056W,YIR017C,YIR033W,YKL015W,YKL020C,YKL038W,YKL109W,YKL112W,YKR064W,YLL054C,YLR131C,YLR176C,YML091C,YMR070W,YNL199C,YNL309W,YNL314W,YOL051W,YOL116W,YOR113W,YOR140W,YOR229W,YOR230W,YOR358W,YOR363C,YPL075W,YPL089C,YPL133C,YPL177C,YPL248C,YPR094W,YPR104C,	PRP45,OAF1,PDR3,HAP3,THI2,RDS1,RPN4,PHO2,GAL3,LYS14,GIS1,SWI5,GLN3,GAT1,SWP82,PDR1,HAP2,BRF1,VHR1,MET28,MGA2,PUT3,SPT23,RGT1,HAP4,ABF1,OAF3,YLL054C,ACE2,RFX1,RPM2,MOT3,GCR2,STB1,DAL82,GAL11,MSN1,AZF1,SFL1,WTM2,WTM1,HAP5,PIP2,GCR1,RLM1,RDS2,CUP9,GAL4,RDS3,FHL1,	chrI,chrI,chrII,chrII,chrII,chrIII,chrIV,chrIV,chrIV,chrIV,chrIV,chrIV,chrV,chrVI,chrVI,chrVII,chrVII,chrVII,chrIX,chrIX,chrIX,chrXI,chrXI,chrXI,chrXI,chrXI,chrXI,chrXII,chrXII,chrXII,chrXIII,chrXIII,chrXIV,chrXIV,chrXIV,chrXV,chrXV,chrXV,chrXV,chrXV,chrXV,chrXV,chrXV,chrXVI,chrXVI,chrXVI,chrXVI,chrXVI,chrXVI,chrXVI,
GO:0016787	0.101213	0.766521	0.006193	0.479878	0.025622	0.863574	0.526543	0.563143	0.656329	0.997475	383.778	82.5033	119.548	238.332	121.689	0.875839	0.974876	0.003087	597	293	0.894794	F	hydrolase activity	Catalysis of the hydrolysis of various bonds, e.g. C-O, C-N, C-C, phosphoric anhydride bonds, etc. Hydrolase is the systematic name for any enzyme of EC class 3.	Q0060,Q0065,Q0070,Q0075,Q0160,YAL015C,YAL019W,YAL021C,YAL026C,YAL033W,YAL048C,YAL049C,YAR008W,YAR071W,YBL015W,YBL018C,YBL022C,YBL033C,YBL041W,YBL055C,YBL056W,YBL057C,YBL067C,YBL091C,YBR001C,YBR011C,YBR022W,YBR039W,YBR056W,YBR058C,YBR067C,YBR073W,YBR074W,YBR084W,YBR092C,YBR093C,YBR094W,YBR098W,YBR111C,YBR114W,YBR125C,YBR127C,YBR139W,YBR142W,YBR167C,YBR177C,YBR179C,YBR183W,YBR204C,YBR208C,YBR223C,Y…	AI3,AI4,AI5_ALPHA,AI5_BETA,SCEI,NTG1,FUN30,CCR4,DRS2,POP5,GEM1,YAL049C,SEN34,PHO11,ACH1,POP8,PIM1,RIB1,PRE7,YBL055C,PTC3,PTH2,UBP13,MAP2,NTH2,IPP1,POA1,ATP3,YBR056W,UBP14,TIP1,RDH54,YBR074W,MIS1,PHO3,PHO5,PBY1,MMS4,YSA1,RAD16,PTC4,VMA2,YBR139W,MAK5,POP7,EHT1,FZO1,YPC1,YBR204C,DUR1,2,TDP1,SLX1,ROT2,PRP5,ISW1,DUT1,PPS1,DUG2,YBR284W,APE3,PCA1,MAL32,VMA9,HIS4,APA1,PRD1,NPP1,RRP43,YCR045C,ATG15,SOL2,P…	chrMito,chrMito,chrMito,chrMito,chrMito,chrI,chrI,chrI,chrI,chrI,chrI,chrI,chrI,chrI,chrII,chrII,chrII,chrII,chrII,chrII,chrII,chrII,chrII,chrII,chrII,chrII,chrII,chrII,chrII,chrII,chrII,chrII,chrII,chrII,chrII,chrII,chrII,chrII,chrII,chrII,chrII,chrII,chrII,chrII,chrII,chrII,chrII,chrII,chrII,chrII,chrII,chrII,chrII,chrII,chrII,chrII,chrII,chrII,chrII,chrII,chrII,chrII,chrIII,chrIII,chrIII,chrII…
GO:0016853	0.084318	0.006593	0.236988	0.404933	0.042401	0.762309	0.990966	0.891527	0.973407	1	360.795	58.0566	125.145	178.769	30.9	0.46875	1	0.035169	65	31	0.76795	F	isomerase activity	Catalysis of the geometric or structural changes within one molecule. Isomerase is the systematic name for any enzyme of EC class 5.	YBR019C,YBR073W,YBR196C,YCL043C,YCR069W,YDL021W,YDR007W,YDR050C,YDR051C,YDR155C,YDR304C,YDR518W,YDR519W,YEL058W,YER003C,YFL001W,YFL045C,YGL063W,YGR169C,YHR029C,YHR057C,YHR072W,YHR210C,YIL005W,YIL020C,YIL153W,YJL121C,YJL153C,YJR017C,YJR032W,YKL127W,YKL152C,YKR009C,YLR165C,YLR175W,YLR216C,YLR234W,YLR284C,YLR449W,YML074C,YML078W,YMR099C,YMR105C,YMR202W,YMR278W,YNL088W,YNL135C,YNL292W,YNR028W,YNR071C…	GAL10,RDH54,PGI1,PDI1,CPR4,GPM2,TRP1,TPI1,YDR051C,CPR1,CPR5,EUG1,FPR2,PCM1,PMI40,DEG1,SEC53,PUS2,PUS6,YHI9,CPR2,ERG7,YHR210C,EPS1,HIS6,RRD1,RPE1,INO1,ESS1,CPR7,PGM1,GPM1,FOX2,PUS5,CBF5,CPR6,TOP3,ECI1,FPR4,FPR3,CPR3,YMR099C,PGM2,ERG2,PGM3,TOP2,FPR1,PUS4,CPR8,YNR071C,TOP1,GPM3,MPD2,RKI1,DCI1,PUS7,YOR283W,MPD1,CWC27,IDI1,RRD2,PUS1,ARO7,YPR118W,	chrII,chrII,chrII,chrIII,chrIII,chrIV,chrIV,chrIV,chrIV,chrIV,chrIV,chrIV,chrIV,chrV,chrV,chrVI,chrVI,chrVII,chrVII,chrVIII,chrVIII,chrVIII,chrVIII,chrIX,chrIX,chrIX,chrX,chrX,chrX,chrX,chrXI,chrXI,chrXI,chrXII,chrXII,chrXII,chrXII,chrXII,chrXII,chrXIII,chrXIII,chrXIII,chrXIII,chrXIII,chrXIII,chrXIV,chrXIV,chrXIV,chrXIV,chrXIV,chrXV,chrXV,chrXV,chrXV,chrXV,chrXV,chrXV,chrXV,chrXVI,chrXVI,chrXVI,c…
GO:0020037	0.964402	0.94883	0.997421	0.238672	0.078057	0.01406	0.156837	0.009453	0.840404	0.988871	609.2	94.2222	238.652	158.222	48.25	2.23333	9e-05	0.905227	31	21	0.049377	F	heme binding	Interacting selectively with heme, any compound of iron complexed in a porphyrin (tetrapyrrole) ring.	Q0045,Q0050,Q0055,Q0060,Q0065,Q0070,Q0075,Q0250,YBR023C,YDR178W,YDR402C,YEL039C,YGL055W,YGR234W,YHR007C,YJR048W,YJR078W,YJR137C,YKR066C,YLR164W,YLR205C,YML054C,YMR015C,YMR073C,YMR272C,YNL111C,YNL234W,YOR065W,YOR297C,YPL170W,	COX1,AI1,AI2,AI3,AI4,AI5_ALPHA,AI5_BETA,COX2,CHS3,SDH4,DIT2,CYC7,OLE1,YHB1,ERG11,CYC1,BNA2,ECM17,CCP1,YLR164W,HMX1,CYB2,ERG5,IRC21,SCS7,CYB5,YNL234W,CYT1,TIM18,DAP1,	chrMito,chrMito,chrMito,chrMito,chrMito,chrMito,chrMito,chrMito,chrII,chrIV,chrIV,chrV,chrVII,chrVII,chrVIII,chrX,chrX,chrX,chrXI,chrXII,chrXII,chrXIII,chrXIII,chrXIII,chrXIII,chrXIV,chrXIV,chrXV,chrXV,chrXVI,
GO:0008237	0.932701	0.147096	0.390389	0.262199	0.095573	0.231728	0.973155	0.478269	0.077831	0.99985	462.957	60.8214	118.485	173.833	28.1333	0.606061	1	0.545855	34	18	0.499167	F	metallopeptidase activity	NULL	YBR074W,YBR281C,YBR286W,YCL057W,YDL104C,YDL216C,YDR101C,YDR430C,YER017C,YFR044C,YHR024C,YHR047C,YHR113W,YHR132C,YIL108W,YIL137C,YJL172W,YJR117W,YJR126C,YKL103C,YKL134C,YKL157W,YKR038C,YKR087C,YLL029W,YLR163C,YLR389C,YMR089C,YNL045W,YOL057W,YOR256C,YPR024W,YPR122W,	YBR074W,DUG2,APE3,PRD1,QRI7,RRI1,ARX1,CYM1,AFG3,DUG1,MAS2,AAP1,YHR113W,ECM14,YIL108W,TMA108,CPS1,STE24,VPS70,LAP4,10/1/2008,APE2,KAE1,OMA1,FRA1,MAS1,STE23,YTA12,YNL045W,YOL057W,TRE2,YME1,AXL1,	chrII,chrII,chrII,chrIII,chrIV,chrIV,chrIV,chrIV,chrV,chrVI,chrVIII,chrVIII,chrVIII,chrVIII,chrIX,chrIX,chrX,chrX,chrX,chrXI,chrXI,chrXI,chrXI,chrXI,chrXII,chrXII,chrXII,chrXIII,chrXIV,chrXV,chrXV,chrXVI,chrXVI,
GO:0050660	0.991037	0.89625	0.069268	0.716421	0.102363	0.031389	0.002837	0.881175	0.791116	0.959748	883.773	107.815	108.7	182.85	75.7273	1.16667	0.201775	0.958579	37	15	0.932819	F	FAD binding	Interacting selectively with FAD, flavin-adenine dinucleotide, the coenzyme or the prosthetic group of various flavoprotein oxidoreductase enzymes.	YDL085W,YDL171C,YDL174C,YDL178W,YDR353W,YEL071W,YFL018C,YGL160W,YGL205W,YGL236C,YGR255C,YHR106W,YHR176W,YJL045W,YKL148C,YKL220C,YLL051C,YLR047C,YLR214W,YLR401C,YLR405W,YML080W,YML086C,YML120C,YML130C,YMR108W,YMR145C,YNR015W,YNR060W,YNR074C,YOL152W,YOR381W,YOR384W,YPL017C,YPL091W,YPR004C,	NDE2,GLT1,DLD1,DLD2,TRR1,DLD3,LPD1,YGL160W,POX1,MTO1,COQ6,TRR2,FMO1,YJL045W,SDH1,FRE2,FRE6,FRE8,FRE1,DUS3,DUS4,DUS1,ALO1,NDI1,ERO1,ILV2,NDE1,SMM1,FRE4,AIF1,FRE7,FRE3,FRE5,IRC15,GLR1,YPR004C,	chrIV,chrIV,chrIV,chrIV,chrIV,chrV,chrVI,chrVII,chrVII,chrVII,chrVII,chrVIII,chrVIII,chrX,chrXI,chrXI,chrXII,chrXII,chrXII,chrXII,chrXII,chrXIII,chrXIII,chrXIII,chrXIII,chrXIII,chrXIII,chrXIV,chrXIV,chrXIV,chrXV,chrXV,chrXV,chrXVI,chrXVI,chrXVI,
GO:0005515	0.045476	0.194057	0.010893	0.02714	0.102462	0.574527	0.878579	0.839264	0.983524	0.998348	356.319	82.8333	114.549	163.891	76.5	0.971429	0.986671	0.970745	176	100	0.085014	F	protein binding	Interacting selectively with any protein or protein complex (a complex of two or more proteins that may include other nonprotein molecules).	YAR033W,YBL084C,YBR102C,YBR109C,YBR152W,YBR158W,YBR200W,YBR201W,YBR233W-A,YBR275C,YBR290W,YCL008C,YCR088W,YDL008W,YDL059C,YDL065C,YDL084W,YDL160C,YDL201W,YDL239C,YDR099W,YDR113C,YDR118W,YDR159W,YDR165W,YDR166C,YDR217C,YDR219C,YDR228C,YDR265W,YDR306C,YDR318W,YDR320C-A,YDR320C,YDR328C,YDR329C,YDR335W,YDR369C,YDR372C,YDR484W,YDR499W,YEL005C,YEL013W,YEL034W,YER008C,YER093C,YER177W,YFL059W,YFR013W,YFR…	MST28,CDC27,EXO84,CMD1,SPP381,AMN1,BEM1,DER1,DAD3,RIF1,BSD2,STP22,ABP1,APC11,RAD59,PEX19,SUB2,DHH1,TRM8,ADY3,BMH2,PDS1,APC4,SAC3,TRM82,SEC5,RAD9,MFB1,PCF11,PEX10,YDR306C,MCM21,DAD4,SWA2,SKP1,PEX3,MSN5,XRS2,VPS74,VPS52,LCD1,VAB2,VAC8,HYP2,SEC3,TSC11,BMH1,SNZ3,IOC3,CDC26,RET2,HOP2,MST27,YRB30,MND1,SEC15,CUL3,UFD1,COG2,BTN2,OKP1,BUB1,PDX1,ZPR1,PEX21,HSE1,ECM29,SPO13,NMD2,SAM35,NSG1,LIN1,PEX18,CDC23,…	chrI,chrII,chrII,chrII,chrII,chrII,chrII,chrII,chrII,chrII,chrII,chrIII,chrIII,chrIV,chrIV,chrIV,chrIV,chrIV,chrIV,chrIV,chrIV,chrIV,chrIV,chrIV,chrIV,chrIV,chrIV,chrIV,chrIV,chrIV,chrIV,chrIV,chrIV,chrIV,chrIV,chrIV,chrIV,chrIV,chrIV,chrIV,chrIV,chrV,chrV,chrV,chrV,chrV,chrV,chrVI,chrVI,chrVI,chrVI,chrVII,chrVII,chrVII,chrVII,chrVII,chrVII,chrVII,chrVII,chrVII,chrVII,chrVII,chrVII,chrVII,chrVII,…
GO:0000287	0.940107	0.913873	0.98381	0.163382	0.120057	0.146457	0.001316	0.007852	0.920263	0.998006	420.07	104.899	149.716	286.12	74.6098	0.760331	1	0.548917	122	54	0.954745	F	magnesium ion binding	Interacting selectively with magnesium (Mg) ions.	YAL021C,YAL026C,YAL038W,YBL056W,YBL068W,YBR011C,YBR098W,YBR111C,YBR125C,YBR295W,YCL018W,YCR014C,YDL006W,YDL066W,YDL080C,YDL140C,YDL236W,YDR038C,YDR039C,YDR040C,YDR093W,YDR236C,YDR270W,YDR287W,YDR380W,YDR386W,YDR399W,YDR419W,YDR481C,YDR487C,YDR502C,YEL020C,YEL031W,YEL038W,YEL058W,YER015W,YER019W,YER089C,YER099C,YER166W,YFL050C,YGL006W,YGL008C,YGL067W,YGL154C,YGL167C,YGL173C,YGR087C,YGR240C,YGR254W…	CCR4,DRS2,CDC19,PTC3,PRS4,IPP1,MMS4,YSA1,PTC4,PCA1,LEU2,POL4,PTC1,IDP1,THI3,RPO21,PHO13,ENA5,ENA2,ENA1,DNF2,FMN1,CCC2,INM2,ARO10,MUS81,HPT1,RAD30,PHO8,RIB3,SAM2,YEL020C,SPF1,UTR4,PCM1,FAA2,ISC1,PTC2,PRS2,DNF1,ALR2,PMC1,PMA1,NPY1,LYS5,PMR1,KEM1,PDC6,PFK1,ENO1,RAD2,PRS3,INM1,PTC7,IRE1,ENO2,ERG9,FAA3,NEO1,LYS12,SLN1,CYR1,LSB6,NUC1,CCE1,ELM1,YNK1,SRX1,PGM1,PRS1,PDC1,PDC5,PCD1,IDP2,SAM1,ILV5,APT1,PGM2…	chrI,chrI,chrI,chrII,chrII,chrII,chrII,chrII,chrII,chrII,chrIII,chrIII,chrIV,chrIV,chrIV,chrIV,chrIV,chrIV,chrIV,chrIV,chrIV,chrIV,chrIV,chrIV,chrIV,chrIV,chrIV,chrIV,chrIV,chrIV,chrIV,chrV,chrV,chrV,chrV,chrV,chrV,chrV,chrV,chrV,chrVI,chrVII,chrVII,chrVII,chrVII,chrVII,chrVII,chrVII,chrVII,chrVII,chrVII,chrVIII,chrVIII,chrVIII,chrVIII,chrVIII,chrVIII,chrIX,chrIX,chrIX,chrIX,chrX,chrX,chrX,chrXI,…
GO:0008415	0.347805	0.089941	0.584315	0.059536	0.134623	0.924227	0.990974	0.469536	1	0.979903	616.156	65.7255	120.148	115.277	65.5217	0.588235	1	0.38744	69	34	0.685421	F	acyltransferase activity	Catalysis of the generalized reaction: acyl-carrier + reactant = acyl-reactant + carrier.	YAR035W,YBL011W,YBL052C,YBR042C,YBR177C,YCR048W,YDL052C,YDL055C,YDR018C,YDR062W,YDR071C,YDR126W,YDR148C,YDR211W,YDR232W,YDR264C,YDR459C,YEL056W,YEL066W,YER024W,YFL017C,YFR018C,YFR027W,YGL017W,YGL232W,YGR147C,YGR177C,YGR193C,YGR212W,YGR252W,YGR274C,YHR013C,YIL160C,YJL091C,YJL218W,YKR067W,YLL063C,YLR195C,YLR239C,YLR246W,YLR299W,YML042W,YMR062C,YMR069W,YMR127C,YMR210W,YMR296C,YNL071W,YNL277W,YNL326C…	YAT1,SCT1,SAS3,CST26,EHT1,ARE1,SLC1,PSA1,YDR018C,LCB2,PAA1,SWF1,KGD2,GCD6,HEM1,AKR1,PFA5,HAT2,HPA3,YAT2,GNA1,YFR018C,ECO1,ATE1,TAN1,NAT2,ATF2,PDX1,SLI1,GCN5,TAF1,ARD1,POT1,GWT1,YJL218W,GPT2,AYT1,NMT1,LIP2,ERF2,ECM38,CAT2,ECM40,NAT4,SAS2,YMR210W,LCB1,LAT1,MET2,PFA3,LRO1,ARE2,PFA4,AKR2,ALE1,DGA1,NAT5,GCD1,MUM3,ATF1,HAT1,ERG10,ELP3,EEB1,MAK3,NAT3,TAZ1,HPA2,	chrI,chrII,chrII,chrII,chrII,chrIII,chrIV,chrIV,chrIV,chrIV,chrIV,chrIV,chrIV,chrIV,chrIV,chrIV,chrIV,chrV,chrV,chrV,chrVI,chrVI,chrVI,chrVII,chrVII,chrVII,chrVII,chrVII,chrVII,chrVII,chrVII,chrVIII,chrIX,chrX,chrX,chrXI,chrXII,chrXII,chrXII,chrXII,chrXII,chrXIII,chrXIII,chrXIII,chrXIII,chrXIII,chrXIII,chrXIV,chrXIV,chrXIV,chrXIV,chrXIV,chrXV,chrXV,chrXV,chrXV,chrXV,chrXV,chrXV,chrXV,chrXVI,chrXV…
GO:0008233	0.509812	0.861053	0.065401	0.545103	0.172531	0.683582	0.449165	0.606337	0.131474	0.652477	390.892	83.7701	113.707	268.87	92.9429	0.6	1	0.099539	106	53	0.654393	F	peptidase activity	Catalysis of the hydrolysis of peptide bonds.	YBL022C,YBL041W,YBL067C,YBL091C,YBR058C,YBR074W,YBR139W,YBR286W,YCL057W,YCR045C,YDL104C,YDL122W,YDL216C,YDR069C,YDR101C,YDR144C,YDR331W,YDR349C,YDR415C,YDR430C,YDR533C,YEL060C,YER012W,YER017C,YER094C,YER098W,YER144C,YER151C,YFL044C,YFR010W,YFR018C,YFR044C,YFR050C,YGL011C,YGL203C,YGR098C,YGR101W,YGR135W,YGR253C,YHR024C,YHR028C,YHR047C,YHR113W,YHR132C,YIL015W,YIL031W,YIL108W,YIL137C,YIL156W,YIR022W…	PIM1,PRE7,UBP13,MAP2,UBP14,YBR074W,YBR139W,APE3,PRD1,YCR045C,QRI7,UBP1,RRI1,DOA4,ARX1,MKC7,GPI8,YPS7,YDR415C,CYM1,HSP31,PRB1,PRE1,AFG3,PUP3,UBP9,UBP5,UBP3,OTU1,UBP6,YFR018C,DUG1,PRE4,SCL1,KEX1,ESP1,PCP1,PRE9,PUP2,MAS2,DAP2,AAP1,YHR113W,ECM14,BAR1,ULP2,YIL108W,TMA108,UBP7,SEC11,YPS6,PRE3,CPS1,UBP12,YUH1,STE24,VPS70,YKL100C,LAP4,10/1/2008,APE2,KAE1,OMA1,UBP11,FRA1,ICT1,YPS1,YPS3,MAS1,MAP1,STE23,PRE…	chrII,chrII,chrII,chrII,chrII,chrII,chrII,chrII,chrIII,chrIII,chrIV,chrIV,chrIV,chrIV,chrIV,chrIV,chrIV,chrIV,chrIV,chrIV,chrIV,chrV,chrV,chrV,chrV,chrV,chrV,chrV,chrVI,chrVI,chrVI,chrVI,chrVI,chrVII,chrVII,chrVII,chrVII,chrVII,chrVII,chrVIII,chrVIII,chrVIII,chrVIII,chrVIII,chrIX,chrIX,chrIX,chrIX,chrIX,chrIX,chrIX,chrX,chrX,chrX,chrX,chrX,chrX,chrXI,chrXI,chrXI,chrXI,chrXI,chrXI,chrXI,chrXII,chr…
GO:0003729	0.552274	0.823446	0.287975	0.390946	0.21164	0.77674	0.43584	0.638897	0.323628	0.844115	391.933	104	127.192	161.176	62.4	0.806452	0.886516	0.821399	32	23	0.01505	F	mRNA binding	Interacting selectively with pre-messenger RNA (pre-mRNA) or messenger RNA (mRNA).	YBL032W,YBR130C,YDL087C,YDR151C,YDR240C,YDR432W,YDR496C,YFR001W,YGL014W,YGL178W,YGL222C,YGR074W,YHR086W,YIL061C,YJL209W,YJR091C,YKL074C,YKL130C,YLL013C,YLR136C,YLR147C,YLR298C,YLR382C,YMR125W,YMR288W,YNL016W,YNL118C,YNL210W,YOL123W,YOL149W,YPR042C,	HEK2,SHE3,LUC7,CTH1,SNU56,NPL3,PUF6,LOC1,PUF4,MPT5,EDC1,SMD1,NAM8,SNP1,CBP1,JSN1,MUD2,SHE2,PUF3,TIS11,SMD3,YHC1,NAM2,STO1,HSH155,PUB1,DCP2,MER1,HRP1,DCP1,PUF2,	chrII,chrII,chrIV,chrIV,chrIV,chrIV,chrIV,chrVI,chrVII,chrVII,chrVII,chrVII,chrVIII,chrIX,chrX,chrX,chrXI,chrXI,chrXII,chrXII,chrXII,chrXII,chrXII,chrXIII,chrXIII,chrXIV,chrXIV,chrXIV,chrXV,chrXV,chrXVI,
GO:0016874	0.725857	0.46837	0.028333	0.46299	0.249708	0.395651	0.412883	0.117411	0.547139	0.405174	424.115	95.3168	128.241	302.544	326.512	1.01681	0.694189	0.893615	120	71	0.052569	F	ligase activity	Catalysis of the ligation of two substances with concomitant breaking of a diphosphate linkage, usually in a nucleoside triphosphate. Ligase is the systematic name for any enzyme of EC class 6.	YAL054C,YAR015W,YBL039C,YBL076C,YBL080C,YBR082C,YBR084W,YBR115C,YBR121C,YBR208C,YBR218C,YBR222C,YCR024C,YCR066W,YDL008W,YDL064W,YDL074C,YDL141W,YDL164C,YDR023W,YDR037W,YDR054C,YDR059C,YDR092W,YDR177W,YDR268W,YDR283C,YDR313C,YDR341C,YDR390C,YDR409W,YDR457W,YEL012W,YEL019C,YER015W,YER087W,YER100W,YER125W,YER183C,YFL022C,YGL058W,YGL062W,YGL087C,YGL141W,YGL234W,YGL245W,YGR061C,YGR094W,YGR124W,YGR133W…	ACS1,ADE1,URA7,ILS1,PET112,UBC4,MIS1,LYS2,GRS1,DUR1,2,PYC2,PCS60,SLM5,RAD18,APC11,UBC9,BRE1,BPL1,CDC9,SES1,KRS1,CDC34,UBC5,UBC13,UBC1,MSW1,GCN2,PIB1,YDR341C,UBA2,SIZ1,TOM1,UBC8,MMS21,FAA2,YER087W,UBC6,RSP5,FAU1,FRS2,RAD6,PYC1,MMS2,HUL5,ADE5,7,GUS1,ADE6,VAS1,ASN2,PEX4,MSM1,UBR1,TYS1,ADE3,LSC2,MES1,DIA4,DED81,YHR020W,QNS1,MSR1,FAA3,SSM4,THS1,PAN6,YJL046W,TRL1,GSH1,URA2,HUL4,URA8,CPA2,UFD4,TUL1,RMA1…	chrI,chrI,chrII,chrII,chrII,chrII,chrII,chrII,chrII,chrII,chrII,chrII,chrIII,chrIII,chrIV,chrIV,chrIV,chrIV,chrIV,chrIV,chrIV,chrIV,chrIV,chrIV,chrIV,chrIV,chrIV,chrIV,chrIV,chrIV,chrIV,chrIV,chrV,chrV,chrV,chrV,chrV,chrV,chrV,chrVI,chrVII,chrVII,chrVII,chrVII,chrVII,chrVII,chrVII,chrVII,chrVII,chrVII,chrVII,chrVII,chrVII,chrVII,chrVII,chrVII,chrVIII,chrVIII,chrVIII,chrVIII,chrVIII,chrIX,chrIX,ch…
GO:0004527	0.09064	0.066143	0.573201	0.060533	0.26306	0.419332	0.987165	0.802406	0.865483	0.912349	255.208	65.6154	115.786	177.4	116.727	0.275862	1	0.022496	30	14	0.760227	F	exonuclease activity	Catalysis of the hydrolysis of ester linkages within nucleic acids by removing nucleotide residues from the 3' or 5' end.	YAL021C,YCR035C,YDL102W,YDL111C,YDR280W,YGL094C,YGL173C,YGR095C,YGR158C,YGR195W,YGR276C,YHR069C,YLR059C,YLR107W,YML118W,YMR137C,YMR224C,YMR285C,YMR287C,YNL232W,YNR052C,YOL021C,YOL042W,YOL080C,YOL142W,YOR001W,YOR033C,YOR048C,YOR368W,	CCR4,RRP43,POL3,RRP42,RRP45,PAN2,KEM1,RRP46,MTR3,SKI6,RNH70,RRP4,REX2,REX3,NGL3,PSO2,MRE11,NGL2,DSS1,CSL4,POP2,DIS3,NGL1,REX4,RRP40,RRP6,EXO1,RAT1,RAD17,	chrI,chrIII,chrIV,chrIV,chrIV,chrVII,chrVII,chrVII,chrVII,chrVII,chrVII,chrVIII,chrXII,chrXII,chrXIII,chrXIII,chrXIII,chrXIII,chrXIII,chrXIV,chrXIV,chrXV,chrXV,chrXV,chrXV,chrXV,chrXV,chrXV,chrXV,
GO:0005198	0.033845	0.22777	0.542874	0.313715	0.270242	0.752085	0.862595	0.509949	0.410166	0.742095	254.818	71.2586	119.905	208.234	62.1111	0.80597	0.702972	0.55359	68	27	0.980877	F	structural molecule activity	The action of a molecule that contributes to the structural integrity of a complex or assembly within or outside a cell.	YBL079W,YBL091C-A,YBR081C,YBR253W,YDL088C,YDL097C,YDL116W,YDL145C,YDL195W,YDR192C,YDR238C,YDR322C-A,YDR334W,YDR427W,YER105C,YER107C,YER120W,YFL037W,YFL039C,YFR002W,YGL066W,YGL092W,YGL100W,YGL137W,YGL170C,YGL172W,YGL206C,YGR119C,YGR167W,YIL062C,YIL076W,YIL115C,YJL041W,YJL061W,YJR042W,YKL013C,YKL057C,YKL068W,YKR082W,YLL027W,YLR208W,YLR227C,YLR263W,YLR335W,YML085C,YML103C,YML124C,YMR033W,YMR047C,YMR…	NUP170,SCS22,SPT7,SRB6,ASM4,RPN6,NUP84,COP1,SEC31,NUP42,SEC26,TIM11,SWR1,RPN9,NUP157,GLE2,SCS2,TUB2,ACT1,NIC96,SGF73,NUP145,SEH1,SEC27,SPO74,NUP49,CHC1,NUP57,CLC1,ARC15,SEC28,NUP159,NSP1,NUP82,NUP85,ARC19,NUP120,NUP100,NUP133,ISA1,SEC13,ADY4,RED1,NUP2,TUB1,NUP188,TUB3,ARP9,NUP116,PDS5,MED11,POM152,NUP53,ARP5,SLA2,SEC21,ARC35,SPO21,NUP1,ARP8,MPC54,GAC1,SEC16,ATP20,ARP7,ISA2,RPN7,	chrII,chrII,chrII,chrII,chrIV,chrIV,chrIV,chrIV,chrIV,chrIV,chrIV,chrIV,chrIV,chrIV,chrV,chrV,chrV,chrVI,chrVI,chrVI,chrVII,chrVII,chrVII,chrVII,chrVII,chrVII,chrVII,chrVII,chrVII,chrIX,chrIX,chrIX,chrX,chrX,chrX,chrXI,chrXI,chrXI,chrXI,chrXII,chrXII,chrXII,chrXII,chrXII,chrXIII,chrXIII,chrXIII,chrXIII,chrXIII,chrXIII,chrXIII,chrXIII,chrXIII,chrXIV,chrXIV,chrXIV,chrXIV,chrXV,chrXV,chrXV,chrXV,chr…
GO:0004175	0.878598	0.011928	0.28635	0.520266	0.273966	0.334655	0.604736	0.827813	0.783819	0.825543	444.786	66.1	106.533	149.1	58	0.666667	1	0.747485	31	19	0.17899	F	endopeptidase activity	Catalysis of the hydrolysis of nonterminal peptide linkages in oligopeptides or polypeptides, and comprising any enzyme of sub-subclasses EC:3.4.21-99. They are classfied according to the presence of essential catalytic residues or ions at their active sites.	YBL041W,YDL007W,YDL104C,YDR069C,YDR394W,YER012W,YER094C,YFR004W,YFR050C,YFR052W,YGL011C,YGL048C,YGR135W,YGR253C,YHR027C,YHR200W,YIL075C,YJL001W,YKL145W,YKR038C,YLR421C,YML092C,YMR314W,YOL038W,YOR117W,YOR157C,YOR259C,YOR362C,YPL154C,YPR103W,	PRE7,RPT2,QRI7,DOA4,RPT3,PRE1,PUP3,RPN11,PRE4,RPN12,SCL1,RPT6,PRE9,PUP2,RPN1,RPN10,RPN2,PRE3,RPT1,KAE1,RPN13,PRE8,PRE5,PRE6,RPT5,PUP1,RPT4,PRE10,PEP4,PRE2,	chrII,chrIV,chrIV,chrIV,chrIV,chrV,chrV,chrVI,chrVI,chrVI,chrVII,chrVII,chrVII,chrVII,chrVIII,chrVIII,chrIX,chrX,chrXI,chrXI,chrXII,chrXIII,chrXIII,chrXV,chrXV,chrXV,chrXV,chrXV,chrXVI,chrXVI,
GO:0016757	0.485173	0.831602	0.091689	0.711065	0.291342	0.635032	0.023203	0.624041	0.386713	1	354.607	85.6212	140.62	246.93	77.1	1.23377	0.127148	0.98197	78	46	0.109949	F	transferase activity, transferring glycosyl groups	Catalysis of the transfer of a glycosyl group from one compound (donor) to another (acceptor).	YAL023C,YBL082C,YBR004C,YBR023C,YBR038W,YBR110W,YBR126C,YBR161W,YBR199W,YBR205W,YBR243C,YDL093W,YDL095W,YDR245W,YDR307W,YDR354W,YDR399W,YDR441C,YDR483W,YEL011W,YER001W,YER055C,YFR015C,YFR047C,YGL038C,YGL047W,YGL065C,YGL142C,YGL257C,YGR032W,YGR199W,YGR216C,YGR227W,YHR128W,YIL014W,YIL085C,YJL139C,YJL183W,YJL186W,YJR013W,YJR075W,YJR133W,YJR143C,YKR061W,YLR017W,YLR189C,YLR209C,YLR258W,YLR342W,YML022W…	PMT2,ALG3,GPI18,CHS3,CHS2,ALG1,TPS1,CSH1,KTR4,KTR3,ALG7,PMT5,PMT1,MNN10,YDR307W,TRP4,HPT1,APT2,KRE2,GLC3,MNN1,HIS1,GSY1,BNA6,OCH1,ALG13,ALG2,GPI10,MNT2,GSC2,PMT6,GPI1,DIE2,FUR1,MNT3,KTR7,YUR1,MNN11,MNN5,GPI14,HOC1,XPT1,PMT4,KTR2,MEU1,ATG26,PNP1,GSY2,FKS1,APT1,URA5,URA10,RIT1,ADE4,FKS3,KTR5,GPI15,ALG11,CHS1,ALG9,ALG12,MNT4,ALG6,ALG8,KTR1,SMP3,NPT1,PMT3,KTR6,SUR1,GPI2,SPT14,ALG5,ANT1,GPH1,DPM1,GDB1,	chrI,chrII,chrII,chrII,chrII,chrII,chrII,chrII,chrII,chrII,chrII,chrIV,chrIV,chrIV,chrIV,chrIV,chrIV,chrIV,chrIV,chrV,chrV,chrV,chrVI,chrVI,chrVII,chrVII,chrVII,chrVII,chrVII,chrVII,chrVII,chrVII,chrVII,chrVIII,chrIX,chrIX,chrX,chrX,chrX,chrX,chrX,chrX,chrX,chrXI,chrXII,chrXII,chrXII,chrXII,chrXII,chrXIII,chrXIII,chrXIII,chrXIII,chrXIII,chrXIII,chrXIV,chrXIV,chrXIV,chrXIV,chrXIV,chrXIV,chrXIV,chr…
GO:0004721	0.825566	0.997213	0.97306	0.421601	0.325845	0.672454	0.003878	0.010871	0.923105	0.947561	427.033	132.694	153.641	220.3	126.722	0.475	1	0.130185	41	18	0.869784	F	phosphoprotein phosphatase activity	Catalysis of the reaction: a phosphoprotein + H2O = a protein + phosphate. Together with protein kinases, these enzymes control the state of phosphorylation of cell proteins and thereby provide an important mechanism for regulating cellular activity.	YAL009W,YBL056W,YBR022W,YBR125C,YBR276C,YCR079W,YDL006W,YDL047W,YDL134C,YDL188C,YDL230W,YDR067C,YDR075W,YDR436W,YER075C,YER089C,YER133W,YFR028C,YGR123C,YHR004C,YHR076W,YIL113W,YIR026C,YJR110W,YLL010C,YLR019W,YLR361C,YLR433C,YML016C,YML057W,YMR036C,YMR277W,YNL032W,YNL053W,YNL222W,YNR032W,YOR090C,YOR208W,YPL179W,YPR073C,	SPO7,PTC3,POA1,PTC4,PPS1,PTC6,PTC1,SIT4,PPH21,PPH22,PTP1,YDR067C,PPH3,PPZ2,PTP3,PTC2,GLC7,CDC14,PPT1,NEM1,PTC7,SDP1,YVH1,YMR1,PSR1,PSR2,DCR2,CNA1,PPZ1,CMP2,MIH1,FCP1,SIW14,MSG5,SSU72,PPG1,PTC5,PTP2,PPQ1,LTP1,	chrI,chrII,chrII,chrII,chrII,chrIII,chrIV,chrIV,chrIV,chrIV,chrIV,chrIV,chrIV,chrIV,chrV,chrV,chrV,chrVI,chrVII,chrVIII,chrVIII,chrIX,chrIX,chrX,chrXII,chrXII,chrXII,chrXII,chrXIII,chrXIII,chrXIII,chrXIII,chrXIV,chrXIV,chrXIV,chrXIV,chrXV,chrXV,chrXVI,chrXVI,
GO:0016740	0.868371	0.979627	0.452477	0.29443	0.346473	0.434194	0.015659	0.440801	1	0.773606	445.481	91.4489	129.711	213.041	98.3422	0.866782	0.996757	0.618669	579	303	0.34226	F	transferase activity	Catalysis of the transfer of a group, e.g. a methyl group, glycosyl group, acyl group, phosphorus-containing, or other groups, from one compound (generally regarded as the donor) to another compound (generally regarded as the acceptor). Transferase is the systematic name for any enzyme of EC class 2.	YAL017W,YAL023C,YAL038W,YAR018C,YAR019C,YAR035W,YBL009W,YBL011W,YBL013W,YBL016W,YBL024W,YBL052C,YBL068W,YBL082C,YBL088C,YBL105C,YBR002C,YBR003W,YBR004C,YBR018C,YBR020W,YBR023C,YBR028C,YBR029C,YBR034C,YBR038W,YBR042C,YBR059C,YBR061C,YBR097W,YBR110W,YBR117C,YBR126C,YBR133C,YBR136W,YBR160W,YBR161W,YBR176W,YBR177C,YBR199W,YBR205W,YBR236C,YBR243C,YBR248C,YBR249C,YBR256C,YBR263W,YBR274W,YBR278W,YCL004W…	PSK1,PMT2,CDC19,KIN3,CDC15,YAT1,ALK2,SCT1,FMT1,FUS3,NCL1,SAS3,PRS4,ALG3,TEL1,PKC1,RER2,COQ1,GPI18,GAL7,GAL1,CHS3,YBR028C,CDS1,HMT1,CHS2,CST26,AKL1,TRM7,VPS15,ALG1,TKL2,TPS1,HSL7,MEC1,CDC28,CSH1,ECM31,EHT1,KTR4,KTR3,ABD1,ALG7,HIS7,ARO4,RIB5,SHM1,CHK1,DPB3,PGS1,NFS1,KCC4,GLK1,APA1,SPB1,CIT2,SAT4,PGK1,POL4,RBK1,BUD23,ARE1,SSK22,KIN82,NOP1,CDC7,YDL025C,MPS1,SLM3,FAD1,SLC1,PSA1,MRK1,RAM1,PMT5,PMT1,DUN…	chrI,chrI,chrI,chrI,chrI,chrI,chrII,chrII,chrII,chrII,chrII,chrII,chrII,chrII,chrII,chrII,chrII,chrII,chrII,chrII,chrII,chrII,chrII,chrII,chrII,chrII,chrII,chrII,chrII,chrII,chrII,chrII,chrII,chrII,chrII,chrII,chrII,chrII,chrII,chrII,chrII,chrII,chrII,chrII,chrII,chrII,chrII,chrII,chrII,chrIII,chrIII,chrIII,chrIII,chrIII,chrIII,chrIII,chrIII,chrIII,chrIII,chrIII,chrIII,chrIII,chrIII,chrIII,chrIV,…
GO:0016887	0.993798	0.580449	0.694693	0.679524	0.368873	0.053806	0.752727	0.351544	0.20603	0.73181	600.892	81.4359	141.58	212.281	93.9706	0.875	0.450223	0.756782	97	51	0.451172	F	ATPase activity	Catalysis of the reaction: ATP + H2O = ADP + phosphate. May or may not be coupled to another reaction.	YAL005C,YBL075C,YBR025C,YBR080C,YBR227C,YBR245C,YCR011C,YDL007W,YDL100C,YDL126C,YDL229W,YDR011W,YDR061W,YDR091C,YDR097C,YDR135C,YDR190C,YDR258C,YDR375C,YDR394W,YDR406W,YEL031W,YEL032W,YER017C,YER036C,YER047C,YER103W,YER164W,YFL008W,YFL028C,YFR007W,YFR009W,YFR031C,YGL008C,YGL048C,YGL091C,YGL150C,YGL171W,YGR028W,YGR270W,YGR281W,YHL035C,YIL003W,YIL013C,YIL126W,YJL034W,YJL074C,YJL194W,YJR045C,YJR072C…	SSA1,SSA3,OLA1,SEC18,MCX1,ISW1,ADP1,RPT2,GET3,CDC48,SSB1,SNQ2,YDR061W,RLI1,MSH6,YCF1,RVB1,HSP78,BCS1,RPT3,PDR15,SPF1,MCM3,AFG3,ARB1,SAP1,SSA4,CHD1,SMC1,CAF16,YFH7,GCN20,SMC2,PMA1,RPT6,NBP35,INO80,ROK1,MSP1,YTA7,YOR1,VMR1,CFD1,PDR11,STH1,KAR2,SMC3,CDC6,SSC1,NPA3,RPT1,PXA2,PEX1,STE6,DYN1,NFT1,BPT1,SSA2,RIX7,YBT1,SMC4,MDN1,MDL1,YEF3,AFG2,ORC1,YTA12,MLH1,DDR48,ATM1,HEF3,PMS1,SSB2,RAD50,RFC3,PEX6,YNR0…	chrI,chrII,chrII,chrII,chrII,chrII,chrIII,chrIV,chrIV,chrIV,chrIV,chrIV,chrIV,chrIV,chrIV,chrIV,chrIV,chrIV,chrIV,chrIV,chrIV,chrV,chrV,chrV,chrV,chrV,chrV,chrV,chrVI,chrVI,chrVI,chrVI,chrVI,chrVII,chrVII,chrVII,chrVII,chrVII,chrVII,chrVII,chrVII,chrVIII,chrIX,chrIX,chrIX,chrX,chrX,chrX,chrX,chrX,chrXI,chrXI,chrXI,chrXI,chrXI,chrXI,chrXII,chrXII,chrXII,chrXII,chrXII,chrXII,chrXII,chrXII,chrXII,ch…
GO:0005506	0.999476	0.993251	0.988938	0.99354	0.412902	0.006193	0.002535	0.000207	0.068888	0.930768	788.479	106.533	171.327	347.7	89.9	1.45299	0.000698	0.926749	118	63	0.369172	F	iron ion binding	Interacting selectively with iron (Fe) ions.	Q0045,Q0050,Q0055,Q0060,Q0065,Q0070,Q0075,Q0105,YAL039C,YBL071W-A,YBR018C,YBR207W,YDL047W,YDL120W,YDL134C,YDL171C,YDL188C,YDR075W,YDR091C,YDR178W,YDR234W,YDR256C,YDR402C,YDR436W,YDR506C,YDR534C,YEL024W,YEL039C,YEL065W,YER049W,YER051W,YER133W,YER145C,YFL041W,YGL009C,YGL055W,YGL071W,YGL091C,YGL160W,YGL256W,YGR060W,YGR088W,YGR123C,YGR234W,YGR286C,YHL021C,YHL040C,YHL047C,YHR007C,YHR042W,YHR051W,YJL02…	COX1,AI1,AI2,AI3,AI4,AI5_ALPHA,AI5_BETA,COB,CYC3,KTI11,GAL7,FTH1,SIT4,YFH1,PPH21,GLT1,PPH22,PPH3,RLI1,SDH4,LYS4,CTA1,DIT2,PPZ2,YDR506C,FIT1,RIP1,CYC7,SIT1,TPA1,JHD1,GLC7,FTR1,FET5,LEU1,OLE1,AFT1,NBP35,YGL160W,ADH4,ERG25,CTT1,PPT1,YHB1,BIO2,YHL021C,ARN1,ARN2,ERG11,NCP1,COX6,RNR2,ACO2,ILV3,BNA1,CYC1,LIA1,BNA2,JHD2,ECM17,NFU1,PRI2,CYT2,SDH3,FRE2,CCP1,SDH2,FRE6,JLP1,SMF3,FRE8,ERG3,YLR164W,HMX1,FRE1,H…	chrMito,chrMito,chrMito,chrMito,chrMito,chrMito,chrMito,chrMito,chrI,chrII,chrII,chrII,chrIV,chrIV,chrIV,chrIV,chrIV,chrIV,chrIV,chrIV,chrIV,chrIV,chrIV,chrIV,chrIV,chrIV,chrV,chrV,chrV,chrV,chrV,chrV,chrV,chrVI,chrVII,chrVII,chrVII,chrVII,chrVII,chrVII,chrVII,chrVII,chrVII,chrVII,chrVII,chrVIII,chrVIII,chrVIII,chrVIII,chrVIII,chrVIII,chrX,chrX,chrX,chrX,chrX,chrX,chrX,chrX,chrX,chrXI,chrXI,chrXI…
GO:0004871	0.984921	0.970721	0.755194	0.638734	0.446985	0.034137	0.051148	0.03383	0.311446	0.676539	573.944	107.125	151.286	263.24	107	1	0.46808	0.927012	31	11	0.975688	F	signal transducer activity	Mediates the transfer of a signal from the outside to the inside of a cell by means other than the introduction of the signal molecule itself into the cell.	YAL017W,YAL056W,YBR239C,YDL035C,YDL235C,YER020W,YFL026W,YGL097W,YGL121C,YGR070W,YGR152C,YHR005C,YIL118W,YIL147C,YIL169C,YJR086W,YKL178C,YKR055W,YLR229C,YLR452C,YMR116C,YNL090W,YOL045W,YOR107W,YOR212W,YOR301W,YOR371C,YPL133C,YPL268W,YPR165W,	PSK1,GPB2,YBR239C,GPR1,YPD1,GPA2,STE2,SRM1,GPG1,ROM1,RSR1,GPA1,RHO3,SLN1,YIL169C,STE18,STE3,RHO4,CDC42,SST2,ASC1,RHO2,PSK2,RGS2,STE4,RAX1,GPB1,RDS2,PLC1,RHO1,	chrI,chrI,chrII,chrIV,chrIV,chrV,chrVI,chrVII,chrVII,chrVII,chrVII,chrVIII,chrIX,chrIX,chrIX,chrX,chrXI,chrXI,chrXII,chrXII,chrXIII,chrXIV,chrXV,chrXV,chrXV,chrXV,chrXV,chrXVI,chrXVI,chrXVI,
GO:0003824	0.959373	0.968052	0.064326	0.508023	0.458942	0.001492	5e-05	0.836223	0.162819	0.849945	502.257	93.6941	116.822	242.046	153.539	1.13537	0.207385	0.97964	459	207	0.997924	F	catalytic activity	Catalysis of a biochemical reaction at physiological temperatures. In biologically catalyzed reactions, the reactants are known as substrates, and the catalysts are naturally occurring macromolecular substances known as enzymes. Enzymes possess specific binding sites for substrates, and are usually composed wholly or largely of protein, but RNA that has catalytic activity (ribozyme) is often also…	YAL012W,YAL015C,YAL038W,YAL054C,YAL060W,YAL061W,YAL062W,YAR015W,YBL015W,YBL039C,YBL045C,YBL056W,YBL069W,YBR001C,YBR018C,YBR019C,YBR026C,YBR041W,YBR046C,YBR056W,YBR084W,YBR115C,YBR117C,YBR125C,YBR126C,YBR145W,YBR159W,YBR166C,YBR176W,YBR204C,YBR208C,YBR213W,YBR218C,YBR221C,YBR222C,YBR242W,YBR248C,YBR249C,YBR263W,YBR265W,YBR295W,YBR299W,YCL004W,YCL017C,YCL030C,YCL050C,YCL064C,YCR014C,YCR026C,YCR053W…	CYS3,NTG1,CDC19,ACS1,BDH1,BDH2,GDH3,ADE1,ACH1,URA7,COR1,PTC3,AST1,NTH2,GAL7,GAL10,ETR1,FAT1,ZTA1,YBR056W,MIS1,LYS2,TKL2,PTC4,TPS1,ADH5,YBR159W,TYR1,ECM31,YBR204C,DUR1,2,MET8,PYC2,PDB1,PCS60,YBR242W,HIS7,ARO4,SHM1,TSC10,PCA1,MAL32,PGS1,NFS1,HIS4,APA1,CHA1,POL4,NPP1,THR4,ATG15,PTC6,YCR102C,ADH7,PTC1,GPM2,GPD1,MDH3,THI3,RAM1,YDL109C,YDL114W,HNT1,LYS21,BPL1,YDL144C,SFA1,GLT1,DLD1,DLD2,INH1,LYS20,MGT1…	chrI,chrI,chrI,chrI,chrI,chrI,chrI,chrI,chrII,chrII,chrII,chrII,chrII,chrII,chrII,chrII,chrII,chrII,chrII,chrII,chrII,chrII,chrII,chrII,chrII,chrII,chrII,chrII,chrII,chrII,chrII,chrII,chrII,chrII,chrII,chrII,chrII,chrII,chrII,chrII,chrII,chrII,chrIII,chrIII,chrIII,chrIII,chrIII,chrIII,chrIII,chrIII,chrIII,chrIII,chrIII,chrIII,chrIV,chrIV,chrIV,chrIV,chrIV,chrIV,chrIV,chrIV,chrIV,chrIV,chrIV,chrIV…
GO:0009055	0.999419	0.914306	0.625104	0.962489	0.46709	0.008592	0.40505	0.303245	0.268965	0.958619	772.447	88.0943	143.515	290.978	92.0909	1.80488	3e-06	0.880621	83	38	0.874505	F	electron carrier activity	Any molecular entity that serves as an electron acceptor and electron donor in an electron transport system.	Q0045,Q0050,Q0055,Q0060,Q0065,Q0070,Q0075,Q0105,Q0110,Q0115,Q0120,Q0250,YBL071W-A,YBR014C,YCL035C,YCR004C,YDL010W,YDL067C,YDL171C,YDR091C,YDR098C,YDR353W,YDR376W,YDR402C,YDR513W,YEL024W,YEL039C,YEL047C,YER174C,YFL018C,YFR030W,YGL160W,YGL191W,YGL205W,YGR207C,YGR209C,YGR234W,YHL021C,YHR007C,YHR042W,YHR106W,YHR176W,YIL043C,YIR034C,YJL045W,YJR048W,YJR051W,YJR137C,YJR149W,YKL141W,YKL148C,YKL150W,YKL22…	COX1,AI1,AI2,AI3,AI4,AI5_ALPHA,AI5_BETA,COB,BI2,BI3,BI4,COX2,KTI11,GRX7,GRX1,YCP4,GRX6,COX9,GLT1,RLI1,GRX3,TRR1,ARH1,DIT2,GRX2,RIP1,CYC7,YEL047C,GRX4,LPD1,MET10,YGL160W,COX13,POX1,YGR207C,TRX2,YHB1,YHL021C,ERG11,NCP1,TRR2,FMO1,CBR1,LYS1,YJL045W,CYC1,OSM1,ECM17,YJR149W,SDH3,SDH1,MCR1,FRE2,SDH2,FRE6,JLP1,TRX1,FRE8,FRE1,CYB2,ALO1,YML087C,PGA3,ERO1,ERG5,FMS1,FET3,YMR118C,YMR315W,CYB5,FRE4,FRE7,CYC2,C…	chrMito,chrMito,chrMito,chrMito,chrMito,chrMito,chrMito,chrMito,chrMito,chrMito,chrMito,chrMito,chrII,chrII,chrIII,chrIII,chrIV,chrIV,chrIV,chrIV,chrIV,chrIV,chrIV,chrIV,chrIV,chrV,chrV,chrV,chrV,chrVI,chrVI,chrVII,chrVII,chrVII,chrVII,chrVII,chrVII,chrVIII,chrVIII,chrVIII,chrVIII,chrVIII,chrIX,chrIX,chrX,chrX,chrX,chrX,chrX,chrXI,chrXI,chrXI,chrXI,chrXII,chrXII,chrXII,chrXII,chrXII,chrXII,chrXII…
GO:0008168	0.176249	0.069533	0.258656	0.137053	0.480346	0.987364	0.984791	0.774935	0.906868	1	332.804	63.5741	110.548	235.5	63.9091	0.606061	1	0.201756	67	38	0.228131	F	methyltransferase activity	Catalysis of the transfer of a methyl group to an acceptor molecule.	YBL013W,YBL024W,YBR034C,YBR061C,YBR133C,YBR176W,YBR236C,YCL054W,YCL055W,YCR047C,YDL014W,YDL033C,YDL112W,YDL200C,YDL201W,YDR083W,YDR120C,YDR140W,YDR198C,YDR316W,YDR408C,YDR410C,YDR435C,YDR440W,YDR465C,YER091C,YER175C,YGL050W,YGL136C,YGL192W,YGR001C,YGR157W,YHR070W,YHR109W,YHR119W,YHR207C,YHR209W,YIL064W,YJL125C,YJL168C,YJR073C,YKL155C,YKR056W,YKR069W,YLL062C,YLR172C,YLR285W,YML005W,YML008C,YML014W…	FMT1,NCL1,HMT1,TRM7,HSL7,ECM31,ABD1,SPB1,KAR4,BUD23,NOP1,SLM3,TRM3,MGT1,TRM8,RRP8,TRM1,MTQ2,RKM2,OMS1,ADE8,STE14,PPM1,DOT1,RMT2,MET6,TMT1,TYW3,MRM2,IME4,YGR001C,CHO2,TRM5,CTM1,SET1,SET5,YHR209W,YIL064W,GCD14,SET2,OPI3,RSM22,TRM2,MET1,MHT1,DPH5,NNT1,TRM12,ERG6,TRM9,COQ5,YMR321C,NOP2,MTQ1,TRM10,COQ3,TRM11,PPM2,CDC21,MRM1,ABP140,TRM44,TGS1,RKM1,DIM1,SAM4,	chrII,chrII,chrII,chrII,chrII,chrII,chrII,chrIII,chrIII,chrIII,chrIV,chrIV,chrIV,chrIV,chrIV,chrIV,chrIV,chrIV,chrIV,chrIV,chrIV,chrIV,chrIV,chrIV,chrIV,chrV,chrV,chrVII,chrVII,chrVII,chrVII,chrVII,chrVIII,chrVIII,chrVIII,chrVIII,chrVIII,chrIX,chrX,chrX,chrX,chrXI,chrXI,chrXI,chrXII,chrXII,chrXII,chrXIII,chrXIII,chrXIII,chrXIII,chrXIII,chrXIV,chrXIV,chrXV,chrXV,chrXV,chrXV,chrXV,chrXV,chrXV,chrXV…
GO:0004519	0.017837	0.770211	0.986513	0.322049	0.485225	1	0.416303	0.110459	0.922222	0.830462	217.722	77.2857	167.207	424.143	646.182	1.74419	0.007557	0.975888	44	18	0.940087	F	endonuclease activity	Catalysis of the hydrolysis of ester linkages within nucleic acids by creating internal breaks.	Q0050,Q0055,Q0060,Q0065,Q0070,Q0075,Q0110,Q0115,Q0120,Q0160,Q0255,YAL015C,YAR008W,YBL019W,YBL055C,YBR098W,YBR228W,YDL185W,YDL227C,YDR263C,YDR386W,YGL085W,YGR258C,YJL087C,YJL208C,YKL011C,YKL113C,YKL114C,YKR079C,YLR105C,YLR143W,YLR277C,YML091C,YML095C,YML118W,YMR224C,YMR234W,YMR239C,YNL072W,YOL042W,YOL043C,YPL022W,YPL123C,	AI1,AI2,AI3,AI4,AI5_ALPHA,AI5_BETA,BI2,BI3,BI4,SCEI,Q0255,NTG1,SEN34,APN2,YBL055C,MMS4,SLX1,TFP1,HO,DIN7,MUS81,YGL085W,RAD2,TRL1,NUC1,CCE1,RAD27,APN1,TRZ1,SEN2,YLR143W,YSH1,RPM2,RAD10,NGL3,MRE11,RNH1,RNT1,RNH201,NGL1,NTG2,RAD1,RNY1,	chrMito,chrMito,chrMito,chrMito,chrMito,chrMito,chrMito,chrMito,chrMito,chrMito,chrMito,chrI,chrI,chrII,chrII,chrII,chrII,chrIV,chrIV,chrIV,chrIV,chrVII,chrVII,chrX,chrX,chrXI,chrXI,chrXI,chrXI,chrXII,chrXII,chrXII,chrXIII,chrXIII,chrXIII,chrXIII,chrXIII,chrXIII,chrXIV,chrXV,chrXV,chrXVI,chrXVI,
GO:0004518	0.028066	0.212469	0.888498	0.07316	0.487018	0.715995	0.700726	0.363192	0.965052	0.837673	250.791	78.625	140.196	286.935	388.773	1	0.69704	0.918663	68	29	0.943073	F	nuclease activity	Catalysis of the hydrolysis of ester linkages within nucleic acids.	Q0060,Q0065,Q0070,Q0075,Q0110,Q0160,YAL021C,YAR008W,YBL019W,YBL055C,YBR098W,YBR228W,YCR035C,YDL102W,YDL111C,YDL185W,YDL227C,YDR263C,YDR280W,YDR386W,YDR478W,YER041W,YGL085W,YGL094C,YGL173C,YGR095C,YGR158C,YGR195W,YGR258C,YGR276C,YHR069C,YJL087C,YJL208C,YKL011C,YKL113C,YKR079C,YLR059C,YLR105C,YLR107W,YLR143W,YLR277C,YLR430W,YML091C,YML095C,YML118W,YMR137C,YMR224C,YMR234W,YMR239C,YMR285C,YMR287C,YNL…	AI3,AI4,AI5_ALPHA,AI5_BETA,BI2,SCEI,CCR4,SEN34,APN2,YBL055C,MMS4,SLX1,RRP43,POL3,RRP42,TFP1,HO,DIN7,RRP45,MUS81,SNM1,YEN1,YGL085W,PAN2,KEM1,RRP46,MTR3,SKI6,RAD2,RNH70,RRP4,TRL1,NUC1,CCE1,RAD27,TRZ1,REX2,SEN2,REX3,YLR143W,YSH1,SEN1,RPM2,RAD10,NGL3,PSO2,MRE11,RNH1,RNT1,NGL2,DSS1,RNH201,MKT1,CSL4,RAD50,POP2,DIS3,NGL1,REX4,RRP40,RRP6,EXO1,RAT1,NOB1,RAD17,RAD1,RNY1,	chrMito,chrMito,chrMito,chrMito,chrMito,chrMito,chrI,chrI,chrII,chrII,chrII,chrII,chrIII,chrIV,chrIV,chrIV,chrIV,chrIV,chrIV,chrIV,chrIV,chrV,chrVII,chrVII,chrVII,chrVII,chrVII,chrVII,chrVII,chrVII,chrVIII,chrX,chrX,chrXI,chrXI,chrXI,chrXII,chrXII,chrXII,chrXII,chrXII,chrXII,chrXIII,chrXIII,chrXIII,chrXIII,chrXIII,chrXIII,chrXIII,chrXIII,chrXIII,chrXIV,chrXIV,chrXIV,chrXIV,chrXIV,chrXV,chrXV,chrX…
GO:0003682	0.948147	0.359314	0.999757	0.727859	0.497806	0.078491	0.130834	0.009351	0.42195	1	571.227	82.28	239.731	225.889	54.8	0.870968	0.691961	0.821399	32	22	0.035841	F	chromatin binding	Interacting selectively with chromatin, the network of fibers of DNA and protein that make up the chromosomes of the eukaryotic nucleus during interphase.	YBL023C,YBR060C,YBR089C-A,YBR202W,YCR020W-B,YDR285W,YEL032W,YER063W,YER164W,YFR027W,YGL090W,YGL113W,YIL150C,YJL081C,YJL194W,YKL110C,YKL112W,YKR101W,YLL004W,YLR002C,YLR086W,YLR103C,YLR274W,YML065W,YML069W,YML127W,YOL012C,YOR244W,YPL226W,YPR023C,YPR052C,	MCM2,ORC2,NHP6B,MCM7,HTL1,ZIP1,MCM3,THO1,CHD1,ECO1,LIF1,SLD3,MCM10,ARP4,CDC6,KTI12,ABF1,SIR1,ORC3,NOC3,SMC4,CDC45,MCM5,ORC1,POB3,RSC9,HTZ1,ESA1,NEW1,EAF3,NHP6A,	chrII,chrII,chrII,chrII,chrIII,chrIV,chrV,chrV,chrV,chrVI,chrVII,chrVII,chrIX,chrX,chrX,chrXI,chrXI,chrXI,chrXII,chrXII,chrXII,chrXII,chrXII,chrXIII,chrXIII,chrXIII,chrXV,chrXV,chrXVI,chrXVI,chrXVI,
GO:0003674	0.105146	0.128738	0.736324	0.007235	0.504901	0.999115	0.955573	0.192598	0.914447	0.981139	419.111	76.6952	137.618	287.934	131.61	1.20796	0	0.74245	2034	1056	0.311105	F	molecular_function	Elemental activities, such as catalysis or binding, describing the actions of a gene product at the molecular level. A given gene product may exhibit one or more molecular functions.	Q0075,Q0255,YAL002W,YAL007C,YAL008W,YAL010C,YAL011W,YAL018C,YAL019W,YAL020C,YAL025C,YAL027W,YAL028W,YAL034C,YAL034W-A,YAL037C-A,YAL037W,YAL042W,YAL044W-A,YAL046C,YAL049C,YAL059W,YAL063C-A,YAL064C-A,YAL064W,YAL064W-B,YAL065C,YAL067W-A,YAL068C,YAR002C-A,YAR020C,YAR023C,YAR027W,YAR028W,YAR029W,YAR031W,YAR035C-A,YAR064W,YAR066W,YAR068W,YBL001C,YBL004W,YBL008W-A,YBL010C,YBL028C,YBL029C-A,YBL029W,YBL03…	AI5_BETA,Q0255,VPS8,ERP2,FUN14,MDM10,SWC3,YAL018C,FUN30,ATS1,MAK16,YAL027W,FRT2,FUN19,MTW1,YAL037C-A,YAL037W,ERV46,YAL044W-A,YAL046C,YAL049C,ECM1,YAL063C-A,YAL064C-A,YAL064W,YAL064W-B,YAL065C,YAL067W-A,YAL068C,ERP1,PAU7,YAR023C,UIP3,YAR028W,YAR029W,PRM9,YAR035C-A,YAR064W,YAR066W,YAR068W,ECM15,UTP20,YBL008W-A,YBL010C,YBL028C,YBL029C-A,YBL029W,SHE1,APL3,YBL039W-B,ECM13,YBL044W,MOH1,PIN4,YBL054W,YBL…	chrMito,chrMito,chrI,chrI,chrI,chrI,chrI,chrI,chrI,chrI,chrI,chrI,chrI,chrI,chrI,chrI,chrI,chrI,chrI,chrI,chrI,chrI,chrI,chrI,chrI,chrI,chrI,chrI,chrI,chrI,chrI,chrI,chrI,chrI,chrI,chrI,chrI,chrI,chrI,chrI,chrII,chrII,chrII,chrII,chrII,chrII,chrII,chrII,chrII,chrII,chrII,chrII,chrII,chrII,chrII,chrII,chrII,chrII,chrII,chrII,chrII,chrII,chrII,chrII,chrII,chrII,chrII,chrII,chrII,chrII,chrII,chrII,c…
GO:0030145	0.627774	0.99919	0.640736	0.314822	0.508751	0.539386	0.001412	0.170388	0.817259	0.936173	435.312	128.256	121.442	259.923	73.1333	1	0.901844	0.9672	48	26	0.407905	F	manganese ion binding	Interacting selectively with manganese (Mn) ions.	YBL056W,YBR098W,YBR111C,YBR125C,YCL018W,YDL006W,YDL047W,YDL066W,YDL128W,YDL134C,YDL188C,YDR075W,YDR386W,YDR436W,YDR483W,YDR487C,YER078C,YER089C,YER133W,YFR006W,YGL067W,YGL234W,YGR123C,YHR008C,YHR050W,YHR076W,YHR201C,YIL094C,YJL100W,YJL208C,YJR109C,YLL029W,YLR151C,YLR174W,YML016C,YMR224C,YNL009W,YNL037C,YNL118C,YNR016C,YNR032W,YOL122C,YOR090C,YOR099W,YOR136W,YPL111W,YPL179W,	PTC3,MMS4,YSA1,PTC4,LEU2,PTC1,SIT4,IDP1,VCX1,PPH21,PPH22,PPH3,MUS81,PPZ2,KRE2,RIB3,YER078C,PTC2,GLC7,YFR006W,NPY1,ADE5,7,PPT1,SOD2,SMF2,PTC7,PPX1,LYS12,LSB6,NUC1,CPA2,FRA1,PCD1,IDP2,PPZ1,MRE11,IDP3,IDH1,DCP2,ACC1,PPG1,SMF1,PTC5,KTR1,IDH2,CAR1,PPQ1,	chrII,chrII,chrII,chrII,chrIII,chrIV,chrIV,chrIV,chrIV,chrIV,chrIV,chrIV,chrIV,chrIV,chrIV,chrIV,chrV,chrV,chrV,chrVI,chrVII,chrVII,chrVII,chrVIII,chrVIII,chrVIII,chrVIII,chrIX,chrX,chrX,chrX,chrXII,chrXII,chrXII,chrXIII,chrXIII,chrXIV,chrXIV,chrXIV,chrXIV,chrXIV,chrXV,chrXV,chrXV,chrXV,chrXVI,chrXVI,
GO:0003702	0.559668	0.020299	0.941502	0.503253	0.533287	0.63929	0.935914	0.155821	0.628859	0.886257	398.905	70.2308	152.429	141.95	77.5385	0.933333	0.691733	0.658	31	17	0.421768	F	RNA polymerase II transcription factor activity	Functions to initiate or regulate RNA polymerase II transcription.	YBR049C,YDR167W,YDR213W,YDR259C,YDR392W,YDR423C,YER148W,YGL043W,YGL112C,YGR005C,YGR186W,YIL128W,YIR018W,YKL028W,YKL038W,YKL058W,YKR062W,YLR005W,YLR228C,YML015C,YML098W,YML114C,YMR005W,YMR182C,YNL167C,YOL028C,YOR028C,YOR194C,YPL122C,YPR199C,	REB1,TAF10,UPC2,YAP6,SPT3,CAD1,SPT15,DST1,TAF6,TFG2,TFG1,MET18,YAP5,TFA1,RGT1,TOA2,TFA2,SSL1,ECM22,TAF11,TAF13,TAF8,TAF4,RGM1,SKO1,YAP7,CIN5,TOA1,TFB2,ARR1,	chrII,chrIV,chrIV,chrIV,chrIV,chrIV,chrV,chrVII,chrVII,chrVII,chrVII,chrIX,chrIX,chrXI,chrXI,chrXI,chrXI,chrXII,chrXII,chrXIII,chrXIII,chrXIII,chrXIII,chrXIII,chrXIV,chrXV,chrXV,chrXV,chrXVI,chrXVI,
GO:0003899	0.848714	0.187216	0.938475	0.062244	0.575155	0.082748	0.757922	0.470087	1	0.126521	467.036	69.4375	143.412	116.154	69.5	1.11765	0.941764	0.561735	35	23	0.062791	F	DNA-directed RNA polymerase activity	Catalysis of the reaction: nucleoside triphosphate + RNA(n) = diphosphate + RNA(n+1). Utilizes a DNA template, i.e. the catalysis of DNA-template-directed extension of the 3'-end of an RNA strand by one nucleotide at a time. Can initiate a chain 'de novo'.	YBR154C,YDL140C,YDL150W,YDR045C,YDR156W,YDR404C,YFL036W,YGL070C,YHR143W-A,YIL021W,YIR008C,YJL011C,YJL140W,YJL148W,YJR063W,YKL045W,YKL144C,YKR025W,YNL113W,YNL151C,YNL248C,YNR003C,YOL005C,YOR116C,YOR151C,YOR207C,YOR210W,YOR224C,YOR340C,YOR341W,YPR010C,YPR110C,YPR187W,YPR190C,	RPB5,RPO21,RPC53,RPC11,RPA14,RPB7,RPO41,RPB9,RPC10,RPB3,PRI1,RPC17,RPB4,RPA34,RPA12,PRI2,RPC25,RPC37,RPC19,RPC31,RPA49,RPC34,RPB11,RPO31,RPB2,RET1,RPB10,RPB8,RPA43,RPA190,RPA135,RPC40,RPO26,RPC82,	chrII,chrIV,chrIV,chrIV,chrIV,chrIV,chrVI,chrVII,chrVIII,chrIX,chrIX,chrX,chrX,chrX,chrX,chrXI,chrXI,chrXI,chrXIV,chrXIV,chrXIV,chrXIV,chrXV,chrXV,chrXV,chrXV,chrXV,chrXV,chrXV,chrXV,chrXVI,chrXVI,chrXVI,chrXVI,
GO:0016491	0.99882	0.949263	0.165623	0.735503	0.623964	0.004171	0.00602	0.963174	0.165228	0.958825	587.777	87.654	114.114	247.927	123.119	1.5292	1e-06	0.996913	275	108	0.999986	F	oxidoreductase activity	Catalysis of an oxidation-reduction (redox) reaction, a reversible chemical reaction in which the oxidation state of an atom or atoms within a molecule is altered. One substrate acts as a hydrogen or electron donor and becomes oxidized, while the other acts as hydrogen or electron acceptor and becomes reduced.	Q0045,Q0105,Q0110,Q0115,Q0120,Q0250,Q0275,YAL060W,YAL061W,YAL062W,YBL064C,YBL069W,YBL098W,YBR006W,YBR026C,YBR035C,YBR046C,YBR052C,YBR084W,YBR115C,YBR145W,YBR149W,YBR153W,YBR159W,YBR166C,YBR213W,YBR221C,YBR244W,YBR265W,YCL018W,YCL026C-A,YCL026C-B,YCL030C,YCR004C,YCR102C,YCR105W,YCR107W,YDL015C,YDL022W,YDL066W,YDL067C,YDL078C,YDL085W,YDL114W,YDL124W,YDL144C,YDL168W,YDL171C,YDL174C,YDL178W,YDL215C,Y…	COX1,COB,BI2,BI3,BI4,COX2,COX3,BDH1,BDH2,GDH3,PRX1,AST1,BNA4,UGA2,ETR1,PDX3,ZTA1,RFS1,MIS1,LYS2,ADH5,ARA1,RIB7,YBR159W,TYR1,MET8,PDB1,GPX2,TSC10,LEU2,FRM2,HBN1,HIS4,YCP4,YCR102C,ADH7,AAD3,TSC13,GPD1,IDP1,COX9,MDH3,NDE2,YDL114W,YDL124W,YDL144C,SFA1,GLT1,DLD1,DLD2,GDH2,AAD4,SOR2,PST2,HEM13,ARO1,HOM2,CBS2,PAM1,CTA1,SUR2,TRR1,YPR1,ARH1,DIT2,TSA2,YDR506C,YDR541C,RIP1,YEL047C,DSF1,DLD3,HEM14,PRO3,MXR1,…	chrMito,chrMito,chrMito,chrMito,chrMito,chrMito,chrMito,chrI,chrI,chrI,chrII,chrII,chrII,chrII,chrII,chrII,chrII,chrII,chrII,chrII,chrII,chrII,chrII,chrII,chrII,chrII,chrII,chrII,chrII,chrIII,chrIII,chrIII,chrIII,chrIII,chrIII,chrIII,chrIII,chrIV,chrIV,chrIV,chrIV,chrIV,chrIV,chrIV,chrIV,chrIV,chrIV,chrIV,chrIV,chrIV,chrIV,chrIV,chrIV,chrIV,chrIV,chrIV,chrIV,chrIV,chrIV,chrIV,chrIV,chrIV,chrIV,ch…
GO:0016779	0.80336	0.723997	0.251013	0.500526	0.631391	0.121545	0.745639	0.77643	0.916821	0.274692	917.226	91.9474	110.2	155.694	78.2308	0.58	1	0.245512	51	31	0.114806	F	nucleotidyltransferase activity	Catalysis of the transfer of a nucleotidyl group to a reactant.	YBR018C,YBR029C,YBR278W,YCL047C,YCL050C,YCR014C,YDL045C,YDL055C,YDL102W,YDL103C,YDL140C,YDR121W,YDR211W,YDR419W,YDR530C,YEL055C,YER168C,YFL036W,YGL130W,YGR007W,YGR010W,YGR024C,YGR202C,YGR277C,YHL012W,YIR008C,YJR006W,YJR010W,YJR043C,YKL035W,YKL045W,YKR002W,YLR233C,YLR318W,YLR328W,YNL102W,YNL151C,YNL248C,YNL262W,YNL299W,YOL115W,YOR116C,YOR151C,YOR207C,YOR330C,YOR341W,YOR346W,YPL167C,YPR010C,YPR175W,	GAL7,CDS1,DPB3,YCL047C,APA1,POL4,FAD1,PSA1,POL3,QRI1,RPO21,DPB4,GCD6,RAD30,APA2,POL5,CCA1,RPO41,CEG1,MUQ1,NMA2,THG1,PCT1,YGR277C,YHL012W,PRI1,POL31,MET3,POL32,UGP1,PRI2,PAP1,EST1,EST2,NMA1,POL1,RPC31,RPA49,POL2,TRF5,PAP2,RPO31,RPB2,RET1,MIP1,RPA190,REV1,REV3,RPA135,DPB2,	chrII,chrII,chrII,chrIII,chrIII,chrIII,chrIV,chrIV,chrIV,chrIV,chrIV,chrIV,chrIV,chrIV,chrIV,chrV,chrV,chrVI,chrVII,chrVII,chrVII,chrVII,chrVII,chrVII,chrVIII,chrIX,chrX,chrX,chrX,chrXI,chrXI,chrXI,chrXII,chrXII,chrXII,chrXIV,chrXIV,chrXIV,chrXIV,chrXIV,chrXV,chrXV,chrXV,chrXV,chrXV,chrXV,chrXV,chrXVI,chrXVI,chrXVI,
GO:0003779	0.022037	0.00298	0.117755	0.11089	0.673536	0.500711	0.838913	0.6216	0.291521	0.612942	225.731	66	116.514	129.71	117.692	0.742857	0.940598	0.684465	36	16	0.843529	F	actin binding	Interacting selectively with monomeric or multimeric forms of actin, including actin filaments.	YAL029C,YBL007C,YBR118W,YBR234C,YCR088W,YDL029W,YDL178W,YDL226C,YDR063W,YDR129C,YDR388W,YGR080W,YHR023W,YIL034C,YIL062C,YIL159W,YJR065C,YKL007W,YKL013C,YKL129C,YLL050C,YLR313C,YLR337C,YLR370C,YLR429W,YMR092C,YNL138W,YNL243W,YNL271C,YNR035C,YOR122C,YOR239W,YOR326W,YPL242C,YPR080W,	MYO4,SLA1,TEF2,ARC40,ABP1,ARP2,DLD2,GCS1,YDR063W,SAC6,RVS167,TWF1,MYO1,CAP2,ARC15,BNR1,ARP3,CAP1,ARC19,MYO3,COF1,SPH1,VRP1,ARC18,CRN1,AIP1,SRV2,SLA2,BNI1,ARC35,PFY1,ABP140,MYO2,IQG1,TEF1,	chrI,chrII,chrII,chrII,chrIII,chrIV,chrIV,chrIV,chrIV,chrIV,chrIV,chrVII,chrVIII,chrIX,chrIX,chrIX,chrX,chrXI,chrXI,chrXI,chrXII,chrXII,chrXII,chrXII,chrXII,chrXIII,chrXIV,chrXIV,chrXIV,chrXIV,chrXV,chrXV,chrXV,chrXVI,chrXVI,
GO:0008026	0.001261	0.172271	0.271022	0.684385	0.681498	1	0.863223	0.441527	0.344199	0.799229	162.074	71.1111	119.675	190.469	91.6471	1.90476	0.097383	0.999917	64	37	0.184299	F	ATP-dependent helicase activity	Catalysis of the reaction: ATP + H2O = ADP + phosphate to drive the unwinding of a DNA or RNA helix.	YBL111C,YBR142W,YBR237W,YDL031W,YDL084W,YDL160C,YDR021W,YDR194C,YDR243C,YDR291W,YDR332W,YDR545W,YEL077C,YER013W,YER171W,YER172C,YER190W,YFL002C,YFL066C,YGL064C,YGL078C,YGL120C,YGL171W,YGL251C,YGR271W,YGR296W,YHL050C,YHR065C,YHR169W,YHR218W,YIL177C,YIR002C,YJL033W,YJL050W,YJL138C,YJL225C,YKL078W,YKR024C,YKR059W,YKR086W,YLL008W,YLL066C,YLL067C,YLR276C,YLR398C,YLR419W,YLR466W,YLR467W,YML133C,YMR128W…	YBL111C,MAK5,PRP5,DBP10,SUB2,DHH1,FAL1,MSS116,PRP28,YDR291W,IRC3,YRF1-1,YEL077C,PRP22,RAD3,BRR2,YRF1-2,SPB4,YFL066C,MRH4,DBP3,PRP43,ROK1,HFM1,SLH1,YRF1-3,YHL050C,RRP3,DBP8,YHR218W,YIL177C,MPH1,HCA4,MTR4,TIF2,YJL225C,DHR2,DBP7,TIF1,PRP16,DRS1,YLL066C,YLL067C,DBP9,SKI2,YLR419W,YRF1-4,YRF1-5,YML133C,ECM16,SGS1,HAS1,DBP2,YRF1-6,PRP2,DBP6,DBP5,DED1,YRF1-8,CHL1,DBP1,YRF1-7,YPR204W,	chrII,chrII,chrII,chrIV,chrIV,chrIV,chrIV,chrIV,chrIV,chrIV,chrIV,chrIV,chrV,chrV,chrV,chrV,chrV,chrVI,chrVI,chrVII,chrVII,chrVII,chrVII,chrVII,chrVII,chrVII,chrVIII,chrVIII,chrVIII,chrVIII,chrIX,chrIX,chrX,chrX,chrX,chrX,chrXI,chrXI,chrXI,chrXI,chrXII,chrXII,chrXII,chrXII,chrXII,chrXII,chrXII,chrXII,chrXIII,chrXIII,chrXIII,chrXIII,chrXIV,chrXIV,chrXIV,chrXIV,chrXV,chrXV,chrXV,chrXVI,chrXVI,chrXV…
GO:0004672	0.655823	0.997295	0.995163	0.760596	0.694762	0.93381	0	0.051077	0.148424	0.829561	350.602	131.34	154.342	227.012	123.475	0.984252	0.837097	0.937734	128	56	0.967673	F	protein kinase activity	Catalysis of the phosphorylation of an amino acid residue in a protein, usually according to the reaction: a protein + ATP = a phosphoprotein + ADP.	YAL017W,YAR018C,YAR019C,YBL009W,YBL016W,YBL088C,YBL105C,YBR028C,YBR059C,YBR097W,YBR136W,YBR160W,YBR274W,YCL024W,YCR008W,YCR073C,YCR091W,YDL017W,YDL025C,YDL028C,YDL079C,YDL101C,YDL108W,YDL159W,YDL214C,YDR122W,YDR247W,YDR283C,YDR466W,YDR477W,YDR490C,YDR507C,YDR523C,YER123W,YER129W,YFL029C,YFL033C,YFR014C,YGL021W,YGL059W,YGL083W,YGL158W,YGL179C,YGL180W,YGR040W,YGR052W,YGR092W,YGR188C,YGR262C,YHL007C…	PSK1,KIN3,CDC15,ALK2,FUS3,TEL1,PKC1,YBR028C,AKL1,VPS15,MEC1,CDC28,CHK1,KCC4,SAT4,SSK22,KIN82,CDC7,YDL025C,MPS1,MRK1,DUN1,KIN28,STE7,PRR2,KIN1,VHS1,GCN2,PKH3,SNF1,PKH1,GIN4,SPS1,YCK3,SAK1,CAK1,RIM15,CMK1,ALK1,PKP2,SCY1,RCK1,TOS3,ATG1,KSS1,FMP48,DBF2,BUB1,BUD32,STE20,SLT2,IRE1,KSP1,KIC1,YCK1,SCH9,CKA1,PKP1,PRK1,IKS1,BCK1,IME2,PBS2,YAK1,TPK1,HAL5,SWE1,PTK2,TOR1,PAN3,ELM1,HSL1,PRR1,YPK1,CTK1,YKL161C,…	chrI,chrI,chrI,chrII,chrII,chrII,chrII,chrII,chrII,chrII,chrII,chrII,chrII,chrIII,chrIII,chrIII,chrIII,chrIV,chrIV,chrIV,chrIV,chrIV,chrIV,chrIV,chrIV,chrIV,chrIV,chrIV,chrIV,chrIV,chrIV,chrIV,chrIV,chrV,chrV,chrVI,chrVI,chrVI,chrVII,chrVII,chrVII,chrVII,chrVII,chrVII,chrVII,chrVII,chrVII,chrVII,chrVII,chrVIII,chrVIII,chrVIII,chrVIII,chrVIII,chrVIII,chrVIII,chrIX,chrIX,chrIX,chrX,chrX,chrX,chrX,c…
GO:0015078	0.989058	0.376456	0.959451	0.82675	0.698715	0.210653	0.22657	0.010164	0.443301	0.339693	538.346	90.129	163.382	223.391	87.0909	1.68571	0.000731	0.959671	36	15	0.910627	F	hydrogen ion transmembrane transporter activity	Catalysis of the transfer of hydrogen ions from one side of a membrane to the other.	Q0080,Q0085,Q0130,YBL099W,YBR039W,YBR127C,YCL005W-A,YDL004W,YDL185W,YDR298C,YDR322C-A,YDR377W,YEL027W,YEL051W,YGL008C,YGR020C,YHR026W,YHR039C-A,YJR121W,YKL016C,YKL080W,YLR295C,YLR447C,YML081C-A,YMR054W,YOL077W-A,YOR270C,YOR332W,YPL036W,YPL078C,YPL234C,YPL271W,YPR020W,YPR036W,YPR128C,	ATP8,ATP6,OLI1,ATP1,ATP3,VMA2,VMA9,ATP16,TFP1,ATP5,TIM11,ATP17,CUP5,VMA8,PMA1,VMA7,PPA1,VMA10,ATP2,ATP7,VMA5,ATP14,VMA6,ATP18,STV1,ATP19,VPH1,VMA4,PMA2,ATP4,TFP3,ATP15,ATP20,VMA13,ANT1,	chrMito,chrMito,chrMito,chrII,chrII,chrII,chrIII,chrIV,chrIV,chrIV,chrIV,chrIV,chrV,chrV,chrVII,chrVII,chrVIII,chrVIII,chrX,chrXI,chrXI,chrXII,chrXII,chrXIII,chrXIII,chrXV,chrXV,chrXV,chrXVI,chrXVI,chrXVI,chrXVI,chrXVI,chrXVI,chrXVI,
GO:0005096	0.087939	0.988603	0.656176	0.241586	0.703381	0.999176	0.001332	0.513234	1	0.730163	248.935	116.8	125.548	117.375	98.1538	0.488889	1	0.227905	46	21	0.825343	F	GTPase activator activity	Increases the activity of a GTPase, an enzyme that catalyzes the hydrolysis of GTP.	YBR140C,YBR260C,YCR067C,YDL135C,YDL226C,YDL234C,YDL240W,YDR002W,YDR379W,YDR389W,YDR524C,YER122C,YER136W,YER155C,YFL027C,YFL047W,YGL164C,YGR100W,YIL044C,YIL063C,YJL044C,YJR053W,YKL092C,YLR452C,YMR055C,YMR235C,YNL204C,YNL293W,YNR026C,YOL081W,YOL112W,YOR070C,YOR107W,YOR127W,YOR134W,YOR370C,YPL070W,YPL115C,YPL161C,YPL241C,YPL242C,YPL249C,YPR041W,YPR088C,YPR181C,	IRA1,RGD1,SED4,RDI1,GCS1,GYP7,LRG1,YRB1,RGA2,SAC7,AGE1,GLO3,GDI1,BEM2,GYP8,RGD2,YRB30,MDR1,AGE2,YRB2,GYP6,BFA1,BUD2,SST2,BUB2,RNA1,SPS18,MSB3,SEC12,IRA2,MSB4,GYP1,RGS2,RGA1,BAG7,MRS6,MUK1,BEM3,BEM4,CIN2,IQG1,GYP5,TIF5,SRP54,SEC23,	chrII,chrII,chrIII,chrIV,chrIV,chrIV,chrIV,chrIV,chrIV,chrIV,chrIV,chrV,chrV,chrV,chrVI,chrVI,chrVII,chrVII,chrIX,chrIX,chrX,chrX,chrXI,chrXII,chrXIII,chrXIII,chrXIV,chrXIV,chrXIV,chrXV,chrXV,chrXV,chrXV,chrXV,chrXV,chrXV,chrXVI,chrXVI,chrXVI,chrXVI,chrXVI,chrXVI,chrXVI,chrXVI,chrXVI,
GO:0016301	0.858423	0.966908	0.991044	0.751849	0.709444	0.172292	9e-06	0.086714	0.514177	0.404635	465.583	112.283	146.415	264.618	118.459	0.980198	0.633199	0.926317	203	102	0.661637	F	kinase activity	Catalysis of the transfer of a phosphate group, usually from ATP, to a substrate molecule.	YAL017W,YAL038W,YAR018C,YAR019C,YBL009W,YBL016W,YBL068W,YBL088C,YBL105C,YBR020W,YBR028C,YBR059C,YBR097W,YBR136W,YBR160W,YBR274W,YCL024W,YCL040W,YCR008W,YCR012W,YCR036W,YCR073C,YCR091W,YDL017W,YDL025C,YDL028C,YDL079C,YDL101C,YDL108W,YDL159W,YDL214C,YDR009W,YDR017C,YDR020C,YDR109C,YDR122W,YDR127W,YDR147W,YDR173C,YDR208W,YDR226W,YDR236C,YDR247W,YDR248C,YDR283C,YDR300C,YDR315C,YDR454C,YDR466W,YDR477W…	PSK1,CDC19,KIN3,CDC15,ALK2,FUS3,PRS4,TEL1,PKC1,GAL1,YBR028C,AKL1,VPS15,MEC1,CDC28,CHK1,KCC4,GLK1,SAT4,PGK1,RBK1,SSK22,KIN82,CDC7,YDL025C,MPS1,MRK1,DUN1,KIN28,STE7,PRR2,GAL3,KCS1,YDR020C,YDR109C,KIN1,ARO1,EKI1,ARG82,MSS4,ADK1,FMN1,VHS1,YDR248C,GCN2,PRO1,IPK1,GUK1,PKH3,SNF1,PKH1,GIN4,EMI2,SPS1,YDR531W,BUD16,YEF1,HOM3,ARG5,6,PRS2,YCK3,SAK1,ADK2,CAK1,RIM15,DAK2,YFH7,CMK1,FAB1,HXK1,ALK1,PKP2,RCK1,TOS3…	chrI,chrI,chrI,chrI,chrII,chrII,chrII,chrII,chrII,chrII,chrII,chrII,chrII,chrII,chrII,chrII,chrIII,chrIII,chrIII,chrIII,chrIII,chrIII,chrIII,chrIV,chrIV,chrIV,chrIV,chrIV,chrIV,chrIV,chrIV,chrIV,chrIV,chrIV,chrIV,chrIV,chrIV,chrIV,chrIV,chrIV,chrIV,chrIV,chrIV,chrIV,chrIV,chrIV,chrIV,chrIV,chrIV,chrIV,chrIV,chrIV,chrIV,chrIV,chrIV,chrV,chrV,chrV,chrV,chrV,chrV,chrV,chrV,chrVI,chrVI,chrVI,chrVI,ch…
GO:0005351	0.711366	0.83545	0.281321	0.291138	0.712305	0.07794	0.022613	0.156577	0.182053	0.571606	1354.64	98.7333	116.238	753.308	127.818	2.05714	0.013887	0.999091	36	17	0.750074	F	sugar:hydrogen ion symporter activity	Catalysis of the transfer of a solute or solutes from one side of a membrane to the other according to the reaction: sugar(out) + H+(out) = sugar(in) + H+(in).	YBL020W,YBR241C,YBR298C,YDL138W,YDL194W,YDL199C,YDL245C,YDR342C,YDR343C,YDR345C,YDR387C,YDR497C,YDR536W,YEL004W,YEL069C,YFL011W,YFL040W,YGL104C,YGL225W,YGR289C,YHR092C,YHR094C,YHR096C,YJL214W,YJL219W,YJR158W,YJR160C,YLR081W,YML038C,YMR011W,YNL318C,YNR072W,YOL103W,YOL156W,YPL244C,	RFT1,YBR241C,MAL31,RGT2,SNF3,YDL199C,HXT15,HXT7,HXT6,HXT3,YDR387C,ITR1,STL1,YEA4,HXT13,HXT10,YFL040W,VPS73,VRG4,MAL11,HXT4,HXT1,HXT5,HXT8,HXT9,HXT16,MPH3,GAL2,YMD8,HXT2,HXT14,HXT17,ITR2,HXT11,HUT1,	chrII,chrII,chrII,chrIV,chrIV,chrIV,chrIV,chrIV,chrIV,chrIV,chrIV,chrIV,chrIV,chrV,chrV,chrVI,chrVI,chrVII,chrVII,chrVII,chrVIII,chrVIII,chrVIII,chrX,chrX,chrX,chrX,chrXII,chrXIII,chrXIII,chrXIV,chrXIV,chrXV,chrXV,chrXVI,
GO:0003743	0.227708	0.132353	0.942476	0.899202	0.718361	0.429597	0.623661	0.014492	0.007056	0.520021	1162.56	59.7941	161.579	282.548	194.556	0.609756	1	0.190511	42	20	0.742731	F	translation initiation factor activity	Functions in the initiation of ribosome-mediated translation of mRNA into a polypeptide.	YAL035W,YBR079C,YDR091C,YDR117C,YDR211W,YDR429C,YEL034W,YER025W,YER153C,YGL049C,YGR054W,YGR083C,YGR162W,YGR246C,YJL138C,YJR007W,YJR014W,YJR047C,YKR026C,YKR059W,YLR192C,YLR291C,YMR012W,YMR146C,YMR260C,YMR309C,YNL062C,YNL244C,YOL023W,YOL139C,YOR204W,YOR260W,YOR276W,YOR361C,YPL119C,YPL237W,YPR016C,YPR025C,YPR041W,YPR086W,YPR163C,	FUN12,RPG1,RLI1,TMA64,GCD6,TIF35,HYP2,GCD11,PET122,TIF4632,YGR054W,GCD2,TIF4631,BRF1,TIF2,SUI2,TMA22,ANB1,GCN3,TIF1,HCR1,GCD7,CLU1,TIF34,TIF11,NIP1,GCD10,SUI1,IFM1,CDC33,DED1,GCD1,CAF20,PRT1,DBP1,SUI3,TIF6,CCL1,TIF5,SUA7,TIF3,	chrI,chrII,chrIV,chrIV,chrIV,chrIV,chrV,chrV,chrV,chrVII,chrVII,chrVII,chrVII,chrVII,chrX,chrX,chrX,chrX,chrXI,chrXI,chrXII,chrXII,chrXIII,chrXIII,chrXIII,chrXIII,chrXIV,chrXIV,chrXV,chrXV,chrXV,chrXV,chrXV,chrXV,chrXVI,chrXVI,chrXVI,chrXVI,chrXVI,chrXVI,chrXVI,
GO:0005524	0.579085	0.99744	0.66394	0.15772	0.743679	0.621419	0.08493	0.157795	0.456703	0.727092	403.652	91.8511	140.134	211.689	115.777	0.918969	0.984079	0.475794	544	271	0.798198	F	ATP binding	Interacting selectively with ATP, adenosine 5'-triphosphate, a universally important coenzyme and enzyme regulator.	YAL005C,YAL017W,YAL019W,YAL026C,YAL029C,YAR015W,YAR018C,YAR019C,YBL009W,YBL016W,YBL022C,YBL023C,YBL063W,YBL075C,YBL076C,YBL099W,YBL105C,YBL111C,YBL112C,YBR020W,YBR028C,YBR044C,YBR059C,YBR073W,YBR080C,YBR084W,YBR087W,YBR097W,YBR114W,YBR121C,YBR142W,YBR160W,YBR169C,YBR186W,YBR202W,YBR208C,YBR218C,YBR227C,YBR237W,YBR245C,YBR274W,YBR295W,YCL004W,YCL024W,YCL040W,YCL050C,YCR008W,YCR011C,YCR012W,YCR024C…	SSA1,PSK1,FUN30,DRS2,MYO4,ADE1,KIN3,CDC15,ALK2,FUS3,PIM1,MCM2,KIP1,SSA3,ILS1,ATP1,PKC1,YBL111C,YBL112C,GAL1,YBR028C,TCM62,AKL1,RDH54,SEC18,MIS1,RFC5,VPS15,RAD16,GRS1,MAK5,CDC28,SSE2,PCH2,MCM7,DUR1,2,PYC2,MCX1,PRP5,ISW1,CHK1,PCA1,PGS1,KCC4,GLK1,APA1,SAT4,ADP1,PGK1,SLM5,RBK1,SSK22,KIN82,MSH3,RPT2,CDC7,YDL025C,MPS1,ARP2,DBP10,MRK1,SUB2,GET3,DUN1,KIN28,CDC48,CCT4,MSH5,STE7,DHH1,CDC9,FAP7,TFP1,PRR2,SS…	chrI,chrI,chrI,chrI,chrI,chrI,chrI,chrI,chrII,chrII,chrII,chrII,chrII,chrII,chrII,chrII,chrII,chrII,chrII,chrII,chrII,chrII,chrII,chrII,chrII,chrII,chrII,chrII,chrII,chrII,chrII,chrII,chrII,chrII,chrII,chrII,chrII,chrII,chrII,chrII,chrII,chrII,chrIII,chrIII,chrIII,chrIII,chrIII,chrIII,chrIII,chrIII,chrIII,chrIII,chrIII,chrIII,chrIV,chrIV,chrIV,chrIV,chrIV,chrIV,chrIV,chrIV,chrIV,chrIV,chrIV,chrIV…
GO:0017111	0.766671	0.533624	0.269116	0.873272	0.751326	0.354791	0.84186	0.571331	0.042111	0.55422	560.267	80.0145	146.232	279.763	94.931	0.835165	0.645058	0.746545	92	53	0.138347	F	nucleoside-triphosphatase activity	Catalysis of the reaction: a nucleoside triphosphate + H2O = nucleoside diphosphate + phosphate.	YBL022C,YBR080C,YBR087W,YBR093C,YBR186W,YBR202W,YBR227C,YCR011C,YCR026C,YDL007W,YDL126C,YDL166C,YDR004W,YDR011W,YDR061W,YDR091C,YDR135C,YDR190C,YDR258C,YDR292C,YDR305C,YDR375C,YDR394W,YDR406W,YEL016C,YEL032W,YER005W,YER017C,YER036C,YER047C,YER095W,YER179W,YFL028C,YFR009W,YGL048C,YGL251C,YGR028W,YGR270W,YGR271W,YGR281W,YHL035C,YHR031C,YIL013C,YJL194W,YJR068W,YJR121W,YKL017C,YKL145W,YKL188C,YKL197C…	PIM1,SEC18,RFC5,PHO5,PCH2,MCM7,MCX1,ADP1,NPP1,RPT2,CDC48,FAP7,RAD57,SNQ2,YDR061W,RLI1,YCF1,RVB1,HSP78,SRP101,HNT2,BCS1,RPT3,PDR15,NPP2,MCM3,YND1,AFG3,ARB1,SAP1,RAD51,DMC1,CAF16,GCN20,RPT6,HFM1,MSP1,YTA7,SLH1,YOR1,VMR1,RRM3,PDR11,CDC6,RFC2,ATP2,HCS1,RPT1,PXA2,PEX1,STE6,DYN1,NFT1,BPT1,HSP104,RIX7,YBT1,MDN1,MDL1,YEF3,MCM5,AFG2,YLR419W,ORC1,CTF18,NAM7,YTA12,ATM1,HEF3,MGS1,RFC3,PEX6,YNR070W,YOL075C,RF…	chrII,chrII,chrII,chrII,chrII,chrII,chrII,chrIII,chrIII,chrIV,chrIV,chrIV,chrIV,chrIV,chrIV,chrIV,chrIV,chrIV,chrIV,chrIV,chrIV,chrIV,chrIV,chrIV,chrV,chrV,chrV,chrV,chrV,chrV,chrV,chrV,chrVI,chrVI,chrVII,chrVII,chrVII,chrVII,chrVII,chrVII,chrVIII,chrVIII,chrIX,chrX,chrX,chrX,chrXI,chrXI,chrXI,chrXI,chrXI,chrXI,chrXI,chrXII,chrXII,chrXII,chrXII,chrXII,chrXII,chrXII,chrXII,chrXII,chrXII,chrXIII,ch…
GO:0008565	0.065258	0.83166	0.736545	0.200353	0.772569	0.857512	0.508267	0.00031	0.796561	0.500781	358.646	83.8545	144.262	153.184	166.783	0.714286	1	0.511342	64	30	0.805022	F	protein transporter activity	Enables the directed movement of proteins into, out of, within or between cells.	YBL037W,YBR091C,YBR171W,YBR283C,YBR288C,YDL058W,YDL145C,YDL217C,YDR238C,YDR358W,YDR395W,YEL020W-A,YER110C,YER157W,YFR051C,YGL137W,YGL206C,YGL238W,YGL241W,YGR057C,YGR082W,YGR167W,YGR181W,YGR218W,YHL019C,YHR005C-A,YHR012W,YHR108W,YHR117W,YIL022W,YIL076W,YJL053W,YJL054W,YJL104W,YJL143W,YJL154C,YJR132W,YJR135W-A,YKL176C,YKR078W,YLR008C,YLR116W,YLR292C,YLR347C,YMR203W,YNL070W,YNL121C,YNL131W,YNL189W,Y…	APL3,MRS5,SEC66,SSH1,APM3,USO1,COP1,TIM22,SEC26,GGA1,SXM1,TIM9,KAP123,COG3,RET2,SEC27,CHC1,CSE1,KAP114,LST7,TOM20,CLC1,TIM13,CRM1,APM2,MRS11,VPS29,GGA2,TOM71,TIM44,SEC28,PEP8,TIM54,PAM16,TIM17,VPS35,NMD5,TIM8,LST4,YKR078W,PAM18,MSL5,SEC72,KAP95,TOM40,TOM7,TOM70,TOM22,SRP1,SEC21,MDJ2,TIM23,APM4,TOM6,VPS5,VPS17,SEC63,TIM18,SEC62,KAP120,APM1,APL4,TOM5,	chrII,chrII,chrII,chrII,chrII,chrIV,chrIV,chrIV,chrIV,chrIV,chrIV,chrV,chrV,chrV,chrVI,chrVII,chrVII,chrVII,chrVII,chrVII,chrVII,chrVII,chrVII,chrVII,chrVIII,chrVIII,chrVIII,chrVIII,chrVIII,chrIX,chrIX,chrX,chrX,chrX,chrX,chrX,chrX,chrX,chrXI,chrXI,chrXII,chrXII,chrXII,chrXII,chrXIII,chrXIV,chrXIV,chrXIV,chrXIV,chrXIV,chrXIV,chrXIV,chrXV,chrXV,chrXV,chrXV,chrXV,chrXV,chrXVI,chrXVI,chrXVI,chrXVI,c…
GO:0016798	0.840837	0.836123	0.149927	0.989041	0.794269	0.160158	0.022218	1	0.07595	0.268439	970.652	97.7931	94.9697	346.913	95.5385	1.80952	0.04334	0.99274	43	21	0.689996	F	hydrolase activity, acting on glycosyl bonds	Catalysis of the hydrolysis of any glycosyl bond.	YAL015C,YBR001C,YBR056W,YBR229C,YBR299W,YDR001C,YDR261C,YDR371W,YDR400W,YGL027C,YGL028C,YGL156W,YGR189C,YGR279C,YGR282C,YGR287C,YGR292W,YHR204W,YIL099W,YIL162W,YIL172C,YIR007W,YJL216C,YJL221C,YJR131W,YJR153W,YKL046C,YLR057W,YLR144C,YLR213C,YLR286C,YLR300W,YML021C,YML060W,YMR238W,YMR305C,YNR067C,YOL043C,YOL157C,YOR190W,YPR026W,YPR184W,	NTG1,NTH2,YBR056W,ROT2,MAL32,NTH1,EXG2,CTS2,URH1,CWH41,SCW11,AMS1,CRH1,SCW4,BGL2,YGR287C,MAL12,MNL1,SGA1,SUC2,YIL172C,YIR007W,YJL216C,FSP2,MNS1,PGU1,DCW1,YLR057W,ACF2,CRR1,CTS1,EXG1,UNG1,OGG1,DFG5,SCW10,DSE4,NTG2,YOL157C,SPR1,ATH1,GDB1,	chrI,chrII,chrII,chrII,chrII,chrIV,chrIV,chrIV,chrIV,chrVII,chrVII,chrVII,chrVII,chrVII,chrVII,chrVII,chrVII,chrVIII,chrIX,chrIX,chrIX,chrIX,chrX,chrX,chrX,chrX,chrXI,chrXII,chrXII,chrXII,chrXII,chrXII,chrXIII,chrXIII,chrXIII,chrXIII,chrXIV,chrXV,chrXV,chrXV,chrXVI,chrXVI,
GO:0005488	0.960976	0.858373	0.057324	0.903291	0.794849	0.16927	0.085672	0.958675	0.055455	0.202425	605.545	81.9528	119.788	271.197	221.333	1.11636	0.368117	0.993735	276	115	0.999643	F	binding	The selective, often stoichiometric, interaction of a molecule with one or more specific sites on another molecule.	YAL016W,YAL060W,YAL061W,YAL062W,YBL004W,YBL030C,YBL034C,YBL037W,YBL061C,YBL069W,YBL084C,YBR007C,YBR017C,YBR019C,YBR026C,YBR046C,YBR055C,YBR080C,YBR084W,YBR085W,YBR097W,YBR101C,YBR104W,YBR112C,YBR115C,YBR136W,YBR145W,YBR155W,YBR159W,YBR166C,YBR192W,YBR213W,YBR265W,YBR291C,YCR054C,YCR060W,YCR102C,YCR105W,YDL022W,YDL040C,YDL058W,YDL063C,YDL078C,YDL114W,YDL119C,YDL126C,YDL144C,YDL168W,YDL198C,YDL203C…	TPD3,BDH1,BDH2,GDH3,UTP20,PET9,STU1,APL3,SKT5,AST1,CDC27,DSF2,KAP104,GAL10,ETR1,ZTA1,PRP6,SEC18,MIS1,AAC3,VPS15,FES1,YMC2,CYC8,LYS2,MEC1,ADH5,CNS1,YBR159W,TYR1,RIM2,MET8,TSC10,CTP1,CTR86,TAH1,YCR102C,ADH7,GPD1,NAT1,USO1,YDL063C,MDH3,YDL114W,YDL119C,CDC48,YDL144C,SFA1,GGC1,YDL203C,GDH2,SOR2,VPS41,ARO1,HOM2,YDR161W,SEC7,SCC2,GCD6,SEC26,PEX5,SWA2,YCG1,MSN5,UBA2,SXM1,TOM1,UGO1,PUF6,YDR541C,YEA6,VAC8,…	chrI,chrI,chrI,chrI,chrII,chrII,chrII,chrII,chrII,chrII,chrII,chrII,chrII,chrII,chrII,chrII,chrII,chrII,chrII,chrII,chrII,chrII,chrII,chrII,chrII,chrII,chrII,chrII,chrII,chrII,chrII,chrII,chrII,chrII,chrIII,chrIII,chrIII,chrIII,chrIV,chrIV,chrIV,chrIV,chrIV,chrIV,chrIV,chrIV,chrIV,chrIV,chrIV,chrIV,chrIV,chrIV,chrIV,chrIV,chrIV,chrIV,chrIV,chrIV,chrIV,chrIV,chrIV,chrIV,chrIV,chrIV,chrIV,chrIV,chr…
GO:0003704	0.953315	0.989965	0.59609	0.998927	0.830774	0.024863	0.001631	0.211114	0.013058	0.001937	577.897	107.789	132.773	488.235	150.636	1.87755	0.095685	0.999958	50	32	0.049584	F	specific RNA polymerase II transcription factor activity	Functions to enable the transcription of specific, or specific sets, of genes by RNA polymerase II.	YBL005W,YBL103C,YBR083W,YCR065W,YDL170W,YDR123C,YDR253C,YDR421W,YDR463W,YER045C,YER109C,YFL021W,YFL031W,YGL013C,YGL162W,YHR006W,YIL036W,YIL122W,YIL131C,YIR017C,YIR023W,YJL056C,YJL089W,YJL110C,YKL015W,YKL185W,YKR099W,YLR223C,YLR256W,YLR266C,YLR451W,YMR021C,YMR042W,YMR164C,YMR172W,YMR280C,YNL068C,YOL089C,YOL108C,YOR140W,YOR162C,YOR172W,YOR315W,YOR363C,YPL038W,YPL177C,YPL202C,YPR008W,YPR009W,	PDR3,RTG3,TEC1,HCM1,UGA3,INO2,MET32,ARO80,STP1,ACA1,FLO8,GAT1,HAC1,PDR1,SUT1,STP2,CST6,POG1,FKH1,MET28,DAL81,ZAP1,SIP4,GZF3,PUT3,ASH1,BAS1,IFH1,HAP1,PDR8,LEU3,MAC1,ARG80,MSS11,HOT1,CAT8,FKH2,HAL9,INO4,SFL1,YRR1,YRM1,SFG1,PIP2,MET31,CUP9,AFT2,HAA1,SUT2,	chrII,chrII,chrII,chrIII,chrIV,chrIV,chrIV,chrIV,chrIV,chrV,chrV,chrVI,chrVI,chrVII,chrVII,chrVIII,chrIX,chrIX,chrIX,chrIX,chrIX,chrX,chrX,chrX,chrXI,chrXI,chrXI,chrXII,chrXII,chrXII,chrXII,chrXIII,chrXIII,chrXIII,chrXIII,chrXIII,chrXIV,chrXV,chrXV,chrXV,chrXV,chrXV,chrXV,chrXV,chrXVI,chrXVI,chrXVI,chrXVI,chrXVI,
GO:0008234	0.067689	0.883955	0.055353	0.210983	0.842544	0.898636	0.239868	0.632141	0.918074	0.914253	235.688	102.19	115.04	163.765	124.2	0.366667	1	0.103392	31	13	0.892881	F	cysteine-type peptidase activity	Catalysis of the hydrolysis of peptide linkages in oligopeptides or polypeptides; a cysteine residue is at the active center.	YBL067C,YBR058C,YDL122W,YDR069C,YDR331W,YDR533C,YER098W,YER144C,YER151C,YFL044C,YFR010W,YGR098C,YIL031W,YIL156W,YJL197W,YJR099W,YKR098C,YMR154C,YMR223W,YMR304W,YMR322C,YNL186W,YNL223W,YNL239W,YOR124C,YOR197W,YOR391C,YPL020C,YPL072W,YPL280W,	UBP13,UBP14,UBP1,DOA4,GPI8,HSP31,UBP9,UBP5,UBP3,OTU1,UBP6,ESP1,ULP2,UBP7,UBP12,YUH1,UBP11,RIM13,UBP8,UBP15,SNO4,UBP10,ATG4,LAP3,UBP2,MCA1,HSP33,ULP1,UBP16,HSP32,	chrII,chrII,chrIV,chrIV,chrIV,chrIV,chrV,chrV,chrV,chrVI,chrVI,chrVII,chrIX,chrIX,chrX,chrX,chrXI,chrXIII,chrXIII,chrXIII,chrXIII,chrXIV,chrXIV,chrXIV,chrXV,chrXV,chrXV,chrXVI,chrXVI,chrXVI,
GO:0005509	0.121079	0.903423	0.298648	0.934091	0.844646	0.858701	0.137235	0.341192	0.074386	0.778876	247.545	104.081	111.974	264.194	89.4615	0.809524	0.916703	0.421868	43	25	0.233425	F	calcium ion binding	Interacting selectively with calcium ions (Ca2+).	YAL048C,YAL058W,YBL047C,YBL105C,YBR001C,YBR109C,YBR117C,YDL128W,YDR001C,YDR129C,YDR373W,YGL006W,YGL085W,YGL106W,YGL167C,YGR058W,YGR098C,YGR100W,YGR167W,YGR217W,YHR204W,YIL140W,YIR006C,YJL083W,YJR131W,YKL190W,YKR019C,YLR057W,YLR250W,YML072C,YNL083W,YNL084C,YNL238W,YNL291C,YOR086C,YOR087W,YOR257W,YPL048W,YPL268W,YPR021C,YPR074C,YPR188C,	GEM1,CNE1,EDE1,PKC1,NTH2,CMD1,TKL2,VCX1,NTH1,SAC6,FRQ1,PMC1,YGL085W,MLC1,PMR1,PEF1,ESP1,MDR1,CLC1,CCH1,MNL1,AXL2,PAN1,TAX4,MNS1,CNB1,IRS4,YLR057W,SSP120,TCB3,SAL1,END3,KEX2,MID1,TCB1,YVC1,CDC31,CAM1,PLC1,AGC1,TKL1,MLC2,	chrI,chrI,chrII,chrII,chrII,chrII,chrII,chrIV,chrIV,chrIV,chrIV,chrVII,chrVII,chrVII,chrVII,chrVII,chrVII,chrVII,chrVII,chrVII,chrVIII,chrIX,chrIX,chrX,chrX,chrXI,chrXI,chrXII,chrXII,chrXIII,chrXIV,chrXIV,chrXIV,chrXIV,chrXV,chrXV,chrXV,chrXVI,chrXVI,chrXVI,chrXVI,chrXVI,
GO:0046872	0.9906	0.918425	0.834987	0.969274	0.848234	0.001025	0.020905	2e-05	0.588157	0.66695	525.578	88.833	142.691	276.562	156	1.01681	0.28061	0.934082	596	319	0.152726	F	metal ion binding	Interacting selectively with any metal ion.	Q0045,Q0105,Q0250,YAL002W,YAL021C,YAL038W,YAL039C,YAL051W,YAL060W,YAL061W,YAR007C,YBL005W,YBL023C,YBL033C,YBL045C,YBL052C,YBL056W,YBL066C,YBL068W,YBL071W-A,YBL091C,YBL099W,YBL105C,YBR011C,YBR018C,YBR024W,YBR033W,YBR037C,YBR039W,YBR058C,YBR062C,YBR066C,YBR091C,YBR098W,YBR114W,YBR117C,YBR125C,YBR127C,YBR145W,YBR150C,YBR239C,YBR240C,YBR267W,YBR295W,YBR297W,YCL005W-A,YCL018W,YCL030C,YCL057W,YCR014C,Y…	COX1,COB,COX2,VPS8,CCR4,CDC19,CYC3,OAF1,BDH1,BDH2,RFA1,PDR3,MCM2,RIB1,COR1,SAS3,PTC3,SEF1,PRS4,KTI11,MAP2,ATP1,PKC1,IPP1,GAL7,SCO2,EDS1,SCO1,ATP3,UBP14,YBR062C,NRG2,MRS5,MMS4,RAD16,TKL2,PTC4,VMA2,ADH5,TBS1,YBR239C,THI2,REI1,PCA1,MAL33,VMA9,LEU2,HIS4,PRD1,POL4,SRD1,BUD31,RAD18,YCR087C-A,ADH7,RDS1,ATP16,PTC1,APC11,PRP9,SIR2,PRP11,SIT4,STP4,RPS29B,IDP1,BRE1,THI3,RAM1,SNU23,POL3,QRI7,VCX1,PPH21,RPO21…	chrMito,chrMito,chrMito,chrI,chrI,chrI,chrI,chrI,chrI,chrI,chrI,chrII,chrII,chrII,chrII,chrII,chrII,chrII,chrII,chrII,chrII,chrII,chrII,chrII,chrII,chrII,chrII,chrII,chrII,chrII,chrII,chrII,chrII,chrII,chrII,chrII,chrII,chrII,chrII,chrII,chrII,chrII,chrII,chrII,chrII,chrIII,chrIII,chrIII,chrIII,chrIII,chrIII,chrIII,chrIII,chrIII,chrIII,chrIII,chrIV,chrIV,chrIV,chrIV,chrIV,chrIV,chrIV,chrIV,chrIV,…
GO:0051082	0.159178	0.004679	0.188056	0.498651	0.8525	0.943007	0.972273	0.581068	0.6494	0.35177	393.379	52.6912	120.587	191.075	279.946	0.734177	0.980555	0.28493	80	40	0.6451	F	unfolded protein binding	Interacting selectively with an unfolded protein.	YAL005C,YAL058W,YBL075C,YBR044C,YBR072W,YBR227C,YDL143W,YDL212W,YDL229W,YDR079W,YDR168W,YDR171W,YDR188W,YDR212W,YDR231C,YDR252W,YDR258C,YDR533C,YEL003W,YEL020W-A,YEL030W,YER048C,YER103W,YFL016C,YFL023W,YFR041C,YGL018C,YGL095C,YGL128C,YGR078C,YGR112W,YGR285C,YHR005C-A,YHR060W,YHR064C,YHR193C,YIL005W,YIL142W,YIR004W,YJL008C,YJL014W,YJL034W,YJL073W,YJL111W,YJL162C,YJL179W,YJR032W,YJR045C,YJR064W,YKL…	SSA1,CNE1,SSA3,TCM62,HSP26,MCX1,CCT4,SHR3,SSB1,PET100,CDC37,HSP42,CCT6,TCP1,COX20,BTT1,HSP78,HSP31,GIM4,TIM9,ECM10,CAJ1,SSA4,MDJ1,BUD27,ERJ5,JAC1,VPS45,CWC23,PAC10,SHY1,ZUO1,MRS11,VMA22,SSZ1,EGD2,EPS1,CCT2,DJP1,CCT8,CCT3,KAR2,JEM1,CCT7,JJJ2,PFD1,CPR7,SSC1,CCT5,LHS1,SSA2,PAM18,XDJ1,YKE2,CPR6,HSP60,SSQ1,ATP10,TSA1,GIM5,HLJ1,HSC82,SCJ1,SNO4,SIS1,YDJ1,APJ1,GIM3,SSB2,ATP11,HSP10,PNO1,MGE1,RBL2,RFM1,HS…	chrI,chrI,chrII,chrII,chrII,chrII,chrIV,chrIV,chrIV,chrIV,chrIV,chrIV,chrIV,chrIV,chrIV,chrIV,chrIV,chrIV,chrV,chrV,chrV,chrV,chrV,chrVI,chrVI,chrVI,chrVII,chrVII,chrVII,chrVII,chrVII,chrVII,chrVIII,chrVIII,chrVIII,chrVIII,chrIX,chrIX,chrIX,chrX,chrX,chrX,chrX,chrX,chrX,chrX,chrX,chrX,chrX,chrXI,chrXII,chrXII,chrXII,chrXII,chrXII,chrXII,chrXII,chrXII,chrXIII,chrXIII,chrXIII,chrXIII,chrXIII,chrXII…
GO:0003676	0.638808	0.453573	0.563287	0.900188	0.870631	0.238187	0.205139	0.318603	0.010171	0.32649	432.335	86.2228	134.504	269.995	133.764	1.08425	0.675569	0.854951	274	152	0.096081	F	nucleic acid binding	Interacting selectively with any nucleic acid.	Q0050,Q0055,YAL019W,YAR007C,YBL051C,YBL111C,YBL112C,YBR066C,YBR073W,YBR114W,YBR119W,YBR142W,YBR212W,YBR237W,YBR245C,YCL011C,YCL036W,YCR024C,YCR066W,YCR087C-A,YDL020C,YDL030W,YDL031W,YDL043C,YDL048C,YDL051W,YDL084W,YDL098C,YDL102W,YDL160C,YDL167C,YDL175C,YDL189W,YDL209C,YDL213C,YDL224C,YDR021W,YDR037W,YDR043C,YDR045C,YDR049W,YDR052C,YDR081C,YDR088C,YDR096W,YDR138W,YDR140W,YDR146C,YDR151C,YDR194C,Y…	AI1,AI2,FUN30,RFA1,PIN4,YBL111C,YBL112C,NRG2,RDH54,RAD16,MUD1,MAK5,NGR1,PRP5,ISW1,GBP2,GFD2,SLM5,RAD18,YCR087C-A,RPN4,PRP9,DBP10,PRP11,STP4,LHP1,SUB2,SNU23,POL3,DHH1,NRP1,AIR2,RBS1,CWC2,NOP6,WHI4,FAL1,KRS1,NRG1,RPC11,YDR049W,DBF4,PDC2,SLU7,GIS1,HPR1,MTQ2,SWI5,CTH1,MSS116,ADR1,PRP28,MET32,YDR266C,YDR291W,CFT1,PEP7,IRC3,SWR1,YRA1,SIZ1,TIF35,NPL3,RPS18A,STP1,YDR514C,YRF1-1,POL5,YEL077C,PRP22,MIG3,TH…	chrMito,chrMito,chrI,chrI,chrII,chrII,chrII,chrII,chrII,chrII,chrII,chrII,chrII,chrII,chrII,chrIII,chrIII,chrIII,chrIII,chrIII,chrIV,chrIV,chrIV,chrIV,chrIV,chrIV,chrIV,chrIV,chrIV,chrIV,chrIV,chrIV,chrIV,chrIV,chrIV,chrIV,chrIV,chrIV,chrIV,chrIV,chrIV,chrIV,chrIV,chrIV,chrIV,chrIV,chrIV,chrIV,chrIV,chrIV,chrIV,chrIV,chrIV,chrIV,chrIV,chrIV,chrIV,chrIV,chrIV,chrIV,chrIV,chrIV,chrIV,chrIV,chrIV,ch…
GO:0005215	0.995534	0.851236	0.945191	0.955966	0.888341	0.002674	0.001107	0.11733	0.022619	0.261797	695.471	104.149	149.711	499.088	250.75	1.39655	0.000455	0.997093	117	44	0.999111	F	transporter activity	Enables the directed movement of substances (such as macromolecules, small molecules, ions) into, out of, within or between cells.	YAL067C,YBL030C,YBL089W,YBR008C,YBR043C,YBR085W,YBR180W,YBR192W,YBR241C,YBR293W,YBR294W,YBR298C,YCL069W,YCL073C,YCR023C,YCR098C,YDL054C,YDL119C,YDL138W,YDL194W,YDL199C,YDL245C,YDR119W,YDR342C,YDR343C,YDR345C,YDR387C,YDR470C,YDR497C,YDR536W,YEL006W,YEL064C,YEL069C,YER119C,YFL011W,YFL040W,YFL054C,YFR045W,YGL104C,YGR125W,YGR138C,YGR224W,YGR257C,YGR289C,YHL008C,YHL016C,YHL047C,YHR048W,YHR050W,YHR092C…	SEO1,PET9,AVT5,FLR1,QDR3,AAC3,DTR1,RIM2,YBR241C,VBA2,SUL1,MAL31,VBA3,YCL073C,YCR023C,GIT1,MCH1,YDL119C,RGT2,SNF3,YDL199C,HXT15,YDR119W,HXT7,HXT6,HXT3,YDR387C,UGO1,ITR1,STL1,YEA6,AVT2,HXT13,AVT6,HXT10,YFL040W,YFL054C,YFR045W,VPS73,YGR125W,TPO2,AZR1,MTM1,MAL11,YHL008C,DUR3,ARN2,YHK8,SMF2,HXT4,HXT1,HXT5,YIA6,AVT7,QDR1,QDR2,YIL166C,YJL193W,HXT8,HXT9,AVT1,SFC1,YJR124C,DAL5,HXT16,MPH3,OAC1,AVT3,JEN1,MC…	chrI,chrII,chrII,chrII,chrII,chrII,chrII,chrII,chrII,chrII,chrII,chrII,chrIII,chrIII,chrIII,chrIII,chrIV,chrIV,chrIV,chrIV,chrIV,chrIV,chrIV,chrIV,chrIV,chrIV,chrIV,chrIV,chrIV,chrIV,chrV,chrV,chrV,chrV,chrVI,chrVI,chrVI,chrVI,chrVII,chrVII,chrVII,chrVII,chrVII,chrVII,chrVIII,chrVIII,chrVIII,chrVIII,chrVIII,chrVIII,chrVIII,chrVIII,chrIX,chrIX,chrIX,chrIX,chrIX,chrX,chrX,chrX,chrX,chrX,chrX,chrX,c…
GO:0004674	0.617957	0.996838	0.995327	0.801419	0.893723	0.781201	0	0.020239	0.153953	0.532536	356.843	134.768	157.055	234.468	136.816	1.00813	0.806684	0.941449	124	54	0.969	F	protein serine/threonine kinase activity	Catalysis of the reaction: ATP + a protein serine/threonine = ADP + protein serine/threonine phosphate.	YAL017W,YAR018C,YAR019C,YBL009W,YBL016W,YBL088C,YBL105C,YBR028C,YBR059C,YBR097W,YBR136W,YBR160W,YBR274W,YCL024W,YCR008W,YCR073C,YCR091W,YDL017W,YDL025C,YDL028C,YDL079C,YDL101C,YDL108W,YDL159W,YDL214C,YDR122W,YDR247W,YDR283C,YDR466W,YDR477W,YDR490C,YDR507C,YDR523C,YER123W,YER129W,YFL029C,YFL033C,YFR014C,YGL021W,YGL158W,YGL179C,YGL180W,YGR040W,YGR052W,YGR092W,YGR188C,YGR262C,YGR274C,YHL007C,YHR030C…	PSK1,KIN3,CDC15,ALK2,FUS3,TEL1,PKC1,YBR028C,AKL1,VPS15,MEC1,CDC28,CHK1,KCC4,SAT4,SSK22,KIN82,CDC7,YDL025C,MPS1,MRK1,DUN1,KIN28,STE7,PRR2,KIN1,VHS1,GCN2,PKH3,SNF1,PKH1,GIN4,SPS1,YCK3,SAK1,CAK1,RIM15,CMK1,ALK1,RCK1,TOS3,ATG1,KSS1,FMP48,DBF2,BUB1,BUD32,TAF1,STE20,SLT2,IRE1,KSP1,KIC1,YCK1,SCH9,CKA1,PRK1,IKS1,BCK1,IME2,PBS2,YAK1,TPK1,HAL5,SWE1,PTK2,TOR1,ELM1,HSL1,PRR1,YPK1,CTK1,YKL161C,TPK3,KKQ8,YKL17…	chrI,chrI,chrI,chrII,chrII,chrII,chrII,chrII,chrII,chrII,chrII,chrII,chrII,chrIII,chrIII,chrIII,chrIII,chrIV,chrIV,chrIV,chrIV,chrIV,chrIV,chrIV,chrIV,chrIV,chrIV,chrIV,chrIV,chrIV,chrIV,chrIV,chrIV,chrV,chrV,chrVI,chrVI,chrVI,chrVII,chrVII,chrVII,chrVII,chrVII,chrVII,chrVII,chrVII,chrVII,chrVII,chrVIII,chrVIII,chrVIII,chrVIII,chrVIII,chrVIII,chrVIII,chrIX,chrIX,chrX,chrX,chrX,chrX,chrX,chrX,chrX…
GO:0008270	0.985595	0.341673	0.591392	0.885353	0.899386	0.163785	0.892094	0.045361	0.248433	0.363586	494.853	81.9537	135.155	286.549	189.946	0.941725	0.526012	0.795296	430	238	0.051637	F	zinc ion binding	Interacting selectively with zinc (Zn) ions.	YAL002W,YAL051W,YAL060W,YAL061W,YAR007C,YBL005W,YBL019W,YBL023C,YBL033C,YBL045C,YBL052C,YBL066C,YBL069W,YBL071W-A,YBL105C,YBR018C,YBR026C,YBR033W,YBR046C,YBR058C,YBR062C,YBR066C,YBR074W,YBR091C,YBR114W,YBR145W,YBR150C,YBR218C,YBR239C,YBR240C,YBR267W,YBR286W,YBR297W,YCL030C,YCL057W,YCR018C,YCR063W,YCR066W,YCR087C-A,YCR102C,YCR105W,YCR106W,YDL008W,YDL013W,YDL020C,YDL030W,YDL042C,YDL043C,YDL048C,YDL…	VPS8,OAF1,BDH1,BDH2,RFA1,PDR3,APN2,MCM2,RIB1,COR1,SAS3,SEF1,AST1,KTI11,PKC1,GAL7,ETR1,EDS1,ZTA1,UBP14,YBR062C,NRG2,YBR074W,MRS5,RAD16,ADH5,TBS1,PYC2,YBR239C,THI2,REI1,APE3,MAL33,HIS4,PRD1,SRD1,BUD31,RAD18,YCR087C-A,YCR102C,ADH7,RDS1,APC11,SLX5,RPN4,PRP9,SIR2,PRP11,STP4,RPS29B,BRE1,RAM1,SNU23,POL3,QRI7,RPO21,NRP1,SFA1,UGA3,DLD1,AIR2,CWC2,GCS1,HO,GUD1,LRG1,SOR2,LYS14,NRG1,RPC11,YDR049W,DBF4,SLU7,GI…	chrI,chrI,chrI,chrI,chrI,chrII,chrII,chrII,chrII,chrII,chrII,chrII,chrII,chrII,chrII,chrII,chrII,chrII,chrII,chrII,chrII,chrII,chrII,chrII,chrII,chrII,chrII,chrII,chrII,chrII,chrII,chrII,chrII,chrIII,chrIII,chrIII,chrIII,chrIII,chrIII,chrIII,chrIII,chrIII,chrIV,chrIV,chrIV,chrIV,chrIV,chrIV,chrIV,chrIV,chrIV,chrIV,chrIV,chrIV,chrIV,chrIV,chrIV,chrIV,chrIV,chrIV,chrIV,chrIV,chrIV,chrIV,chrIV,chrIV…
GO:0030528	0.352641	0.210593	0.452402	0.589223	0.90845	0.78912	0.450311	0.388447	0.591172	0.394422	455.9	64.6579	152.949	190.036	159	0.925	0.918861	0.574393	41	27	0.044077	F	transcription regulator activity	Plays a role in regulating transcription; may bind a promoter or enhancer DNA sequence or interact with a DNA-binding transcription factor.	YAL013W,YBL103C,YBR195C,YBR198C,YCL051W,YDL165W,YDR005C,YDR045C,YDR081C,YDR123C,YDR207C,YDR296W,YFR034C,YGL043W,YGL070C,YGL076C,YGL181W,YGL252C,YGR097W,YGR246C,YHR058C,YIL038C,YJR060W,YJR063W,YJR094C,YKR023W,YLR015W,YLR399C,YML102W,YNL239W,YNR054C,YOL067C,YOL108C,YOR032C,YOR038C,YOR344C,YPL198W,YPR018W,YPR072W,YPR086W,	DEP1,RTG3,MSI1,TAF5,LRE1,CDC36,MAF1,RPC11,PDC2,INO2,UME6,MHR1,PHO4,DST1,RPB9,RPL7A,GTS1,RTG2,ASK10,BRF1,MED6,NOT3,CBF1,RPA12,IME1,YKR023W,BRE2,BDF1,CAC2,LAP3,ESF2,RTG1,INO4,HMS1,HIR2,TYE7,RPL7B,RLF2,NOT5,SUA7,	chrI,chrII,chrII,chrII,chrIII,chrIV,chrIV,chrIV,chrIV,chrIV,chrIV,chrIV,chrVI,chrVII,chrVII,chrVII,chrVII,chrVII,chrVII,chrVII,chrVIII,chrIX,chrX,chrX,chrX,chrXI,chrXII,chrXII,chrXIII,chrXIV,chrXIV,chrXV,chrXV,chrXV,chrXV,chrXV,chrXVI,chrXVI,chrXVI,chrXVI,
GO:0016251	0.004695	0.006512	0.935007	0.74783	0.909994	0.673837	0.952304	0.599326	0.643983	0.563316	306.903	58.9487	135.125	222.31	143.217	0.761905	0.84969	0.636096	43	30	0.011171	F	general RNA polymerase II transcription factor activity	Any function that supports basal (unregulated) transcription of genes by core RNA polymerase II. Five general transcription factors are necessary and sufficient for such basal transcription in yeast: TFIIB, TFIID, TFIIE, TFIIF, TFIIH and TATA-binding protein (TBF).	YBR198C,YBR289W,YCR042C,YDL108W,YDR073W,YDR079C-A,YDR145W,YDR167W,YDR311W,YDR443C,YDR460W,YER148W,YER171W,YGL112C,YGR005C,YGR186W,YGR274C,YHL025W,YIL143C,YJL176C,YKL028W,YKL058W,YKR062W,YLR005W,YML015C,YML098W,YMR033W,YMR227C,YMR236W,YNL025C,YNR023W,YOR194C,YOR290C,YPL011C,YPL016W,YPL042C,YPL122C,YPL129W,YPR025C,YPR034W,YPR056W,YPR086W,	TAF5,SNF5,TAF2,KIN28,SNF11,TFB5,TAF12,TAF10,TFB1,SSN2,TFB3,SPT15,RAD3,TAF6,TFG2,TFG1,TAF1,SNF6,SSL2,SWI3,TFA1,TOA2,TFA2,SSL1,TAF11,TAF13,ARP9,TAF7,TAF9,SSN8,SNF12,TOA1,SNF2,TAF3,SWI1,SSN3,TFB2,TAF14,CCL1,ARP7,TFB4,SUA7,	chrII,chrII,chrIII,chrIV,chrIV,chrIV,chrIV,chrIV,chrIV,chrIV,chrIV,chrV,chrV,chrVII,chrVII,chrVII,chrVII,chrVIII,chrIX,chrX,chrXI,chrXI,chrXI,chrXII,chrXIII,chrXIII,chrXIII,chrXIII,chrXIII,chrXIV,chrXIV,chrXV,chrXV,chrXVI,chrXVI,chrXVI,chrXVI,chrXVI,chrXVI,chrXVI,chrXVI,chrXVI,
GO:0005525	0.041226	0.57217	0.535178	0.990844	0.914093	0.80978	0.913284	0.41713	0.315397	0.363398	309.583	77.4217	118.511	361.721	348.028	0.936842	0.394218	0.737297	96	49	0.572211	F	GTP binding	Interacting selectively with GTP, guanosine triphosphate.	YAL035W,YAL036C,YAL048C,YBL033C,YBR025C,YBR118W,YBR164C,YBR179C,YBR264C,YCR002C,YCR027C,YDL137W,YDL192W,YDL225W,YDR172W,YDR218C,YDR292C,YDR336W,YDR385W,YER006W,YER020W,YER025W,YER031C,YFL005W,YFL037W,YFL038C,YGL099W,YGL210W,YGR059W,YGR152C,YGR163W,YGR173W,YGR210C,YHL014C,YHR005C,YHR022C,YHR107C,YHR168W,YIL118W,YJL102W,YJL194W,YJR076C,YJR092W,YKL154W,YKL173W,YKR001C,YKR014C,YKR055W,YKR084C,YKR089C…	FUN12,RBG1,GEM1,RIB1,OLA1,TEF2,ARL1,FZO1,YPT10,CDC10,RHB1,ARF2,ARF1,SHS1,SUP35,SPR28,SRP101,YDR336W,EFT2,NUG1,GPA2,GCD11,YPT31,SEC4,TUB2,YPT1,LSG1,YPT32,SPR3,RSR1,GTR2,RBG2,YGR210C,YLF2,GPA1,YHR022C,CDC12,MTG2,RHO3,MEF2,CDC6,CDC11,BUD4,SRP102,SNU114,VPS1,YPT52,RHO4,HBS1,TGL4,DNM1,MEF1,TUB4,CDC42,YPT6,GUF1,GSP1,CDC3,YPT7,TEM1,TUB1,GTR1,TUB3,MSS1,MTG1,CIN4,TGL3,RHO2,YPT53,RAS2,RIA1,RHO5,ADE12,YPT11…	chrI,chrI,chrI,chrII,chrII,chrII,chrII,chrII,chrII,chrIII,chrIII,chrIV,chrIV,chrIV,chrIV,chrIV,chrIV,chrIV,chrIV,chrV,chrV,chrV,chrV,chrVI,chrVI,chrVI,chrVII,chrVII,chrVII,chrVII,chrVII,chrVII,chrVII,chrVIII,chrVIII,chrVIII,chrVIII,chrVIII,chrIX,chrX,chrX,chrX,chrX,chrXI,chrXI,chrXI,chrXI,chrXI,chrXI,chrXI,chrXII,chrXII,chrXII,chrXII,chrXII,chrXII,chrXII,chrXII,chrXIII,chrXIII,chrXIII,chrXIII,chr…
GO:0004842	0.315646	0.803064	0.285954	0.619737	0.919048	0.846912	0.047955	0.740012	0.318887	0.168342	332.54	93.9298	118.823	247.692	133.048	0.850746	0.83899	0.818696	68	37	0.355777	F	ubiquitin-protein ligase activity	Catalysis of the reaction: ATP + ubiquitin + protein lysine = AMP + diphosphate + protein N-ubiquityllysine.	YBL084C,YBR082C,YBR114W,YBR280C,YCR066W,YDL008W,YDL013W,YDL074C,YDL132W,YDL165W,YDL190C,YDR054C,YDR059C,YDR092W,YDR118W,YDR131C,YDR143C,YDR177W,YDR313C,YDR328C,YDR457W,YEL012W,YER068W,YER100W,YER116C,YER125W,YFL009W,YFR036W,YGL003C,YGL058W,YGL087C,YGL116W,YGL141W,YGR003W,YGR133W,YGR184C,YHR115C,YHR166C,YIL030C,YIL038C,YJL047C,YJR036C,YJR052W,YJR090C,YKL010C,YKL022C,YKL034W,YKL059C,YLL036C,YLR024C…	CDC27,UBC4,RAD16,SAF1,RAD18,APC11,SLX5,BRE1,CDC53,CDC36,UFD2,CDC34,UBC5,UBC13,APC4,YDR131C,SAN1,UBC1,PIB1,SKP1,TOM1,UBC8,MOT2,UBC6,SLX8,RSP5,CDC4,CDC26,CDH1,RAD6,MMS2,CDC20,HUL5,CUL3,PEX4,UBR1,DMA1,CDC23,SSM4,NOT3,RTT101,HUL4,RAD7,GRR1,UFD4,CDC16,TUL1,MPE1,PRP19,UBR2,HRT3,APC9,APC2,HRD3,UFO1,UBC7,ASI1,RKR1,ASI3,DMA2,APC1,HRD1,HRT1,APC5,UBC11,ELC1,NOT5,	chrII,chrII,chrII,chrII,chrIII,chrIV,chrIV,chrIV,chrIV,chrIV,chrIV,chrIV,chrIV,chrIV,chrIV,chrIV,chrIV,chrIV,chrIV,chrIV,chrIV,chrV,chrV,chrV,chrV,chrV,chrVI,chrVI,chrVII,chrVII,chrVII,chrVII,chrVII,chrVII,chrVII,chrVII,chrVIII,chrVIII,chrIX,chrIX,chrX,chrX,chrX,chrX,chrXI,chrXI,chrXI,chrXI,chrXII,chrXII,chrXII,chrXII,chrXII,chrXII,chrXIII,chrXIII,chrXIII,chrXIII,chrXIV,chrXIV,chrXIV,chrXV,chrXV,…
GO:0030170	0.993978	0.879654	0.364752	0.339141	0.919951	0.104414	0.148668	0.93106	0.397946	0.026847	627	87.3438	122.5	188.069	166.417	1.16667	0.459287	0.977959	43	21	0.689996	F	pyridoxal phosphate binding	Interacting selectively with pyridoxal 5' phosphate, 3-hydroxy-5-(hydroxymethyl)-2-methyl4-pyridine carboxaldehyde 5' phosphate, the biologically active form of vitamin B6.	YAL012W,YBL036C,YBR263W,YCL017C,YCL064C,YCR053W,YDR062W,YDR111C,YDR232W,YDR294C,YEL046C,YER086W,YER152C,YFL030W,YFR055W,YGL026C,YGL184C,YGL202W,YGR012W,YGR019W,YGR155W,YHR112C,YHR137W,YIL116W,YJL060W,YJR130C,YKL106W,YKL218C,YLL058W,YLR027C,YLR058C,YLR089C,YLR231C,YLR303W,YLR438W,YML082W,YMR250W,YMR296C,YNR058W,YOL140W,YOR184W,YPR160W,	CYS3,YBL036C,SHM1,NFS1,CHA1,THR4,LCB2,ALT2,HEM1,DPL1,GLY1,ILV1,YER152C,AGX1,IRC7,TRP5,STR3,ARO8,YGR012W,UGA1,CYS4,YHR112C,ARO9,HIS5,BNA3,STR2,AAT1,SRY1,YLL058W,AAT2,SHM2,ALT1,BNA5,MET17,CAR2,YML082W,GAD1,LCB1,BIO3,ARG8,SER1,GPH1,	chrI,chrII,chrII,chrIII,chrIII,chrIII,chrIV,chrIV,chrIV,chrIV,chrV,chrV,chrV,chrVI,chrVI,chrVII,chrVII,chrVII,chrVII,chrVII,chrVII,chrVIII,chrVIII,chrIX,chrX,chrX,chrXI,chrXI,chrXII,chrXII,chrXII,chrXII,chrXII,chrXII,chrXII,chrXIII,chrXIII,chrXIII,chrXIV,chrXV,chrXV,chrXVI,
GO:0003677	0.943896	0.930962	1	0.575517	0.926678	0.091615	0.00649	0.000513	0.634844	0.308901	481.813	95.9937	159.924	283.636	175.713	1.20737	0.110798	0.98156	435	246	0.01535	F	DNA binding	Interacting selectively with DNA (deoxyribonucleic acid).	Q0060,Q0065,Q0075,Q0115,Q0120,Q0255,YAL001C,YAL015C,YAL019W,YAL051W,YAR007C,YAR008W,YBL002W,YBL003C,YBL005W,YBL008W,YBL010C,YBL019W,YBL021C,YBL023C,YBL035C,YBL054W,YBL066C,YBL103C,YBR009C,YBR010W,YBR026C,YBR033W,YBR049C,YBR066C,YBR073W,YBR083W,YBR087W,YBR088C,YBR089C-A,YBR114W,YBR123C,YBR150C,YBR154C,YBR182C,YBR193C,YBR202W,YBR215W,YBR239C,YBR240C,YBR245C,YBR278W,YBR297W,YCL011C,YCL066W,YCL067C,Y…	AI3,AI4,AI5_BETA,BI3,BI4,Q0255,TFC3,NTG1,FUN30,OAF1,RFA1,SEN34,HTB2,HTA2,PDR3,HIR1,YBL010C,APN2,HAP3,MCM2,POL12,YBL054W,SEF1,RTG3,HHF1,HHT1,ETR1,EDS1,REB1,NRG2,RDH54,TEC1,RFC5,POL30,NHP6B,RAD16,TFC1,TBS1,RPB5,SMP1,MED8,MCM7,HPC2,YBR239C,THI2,ISW1,DPB3,MAL33,GBP2,HMLALPHA1,HMLALPHA2,POL4,SRD1,RIM1,SNT1,MATALPHA2,MATALPHA1,HCM1,RAD18,MSH3,HMRA2,HMRA1,RDS1,NHP10,RPN4,SIR2,MBP1,POL3,PHO2,RPO21,RPC53,…	chrMito,chrMito,chrMito,chrMito,chrMito,chrMito,chrI,chrI,chrI,chrI,chrI,chrI,chrII,chrII,chrII,chrII,chrII,chrII,chrII,chrII,chrII,chrII,chrII,chrII,chrII,chrII,chrII,chrII,chrII,chrII,chrII,chrII,chrII,chrII,chrII,chrII,chrII,chrII,chrII,chrII,chrII,chrII,chrII,chrII,chrII,chrII,chrII,chrII,chrIII,chrIII,chrIII,chrIII,chrIII,chrIII,chrIII,chrIII,chrIII,chrIII,chrIII,chrIII,chrIII,chrIII,chrIII,…
GO:0003924	0.133417	0.804404	0.565255	0.94679	0.927134	0.72345	0.852339	0.741806	0.113869	0.521235	328.212	82.6557	116.2	300.059	169.185	1.02899	0.118687	0.799802	70	33	0.800437	F	GTPase activity	Catalysis of the reaction: GTP + H2O = GDP + phosphate.	YAL035W,YAL048C,YBR118W,YBR164C,YBR179C,YBR264C,YCR002C,YCR027C,YDL137W,YDL192W,YDR172W,YDR336W,YDR385W,YER006W,YER020W,YER025W,YER031C,YFL005W,YFL037W,YFL038C,YGL099W,YGL210W,YGR152C,YHR005C,YHR107C,YHR168W,YIL118W,YJL102W,YJL194W,YKL154W,YKL173W,YKR001C,YKR014C,YKR055W,YKR084C,YLL001W,YLR069C,YLR212C,YLR229C,YLR262C,YLR289W,YLR293C,YML001W,YML064C,YML085C,YML124C,YMR023C,YMR097C,YMR173W,YNL090W…	FUN12,GEM1,TEF2,ARL1,FZO1,YPT10,CDC10,RHB1,ARF2,ARF1,SUP35,YDR336W,EFT2,NUG1,GPA2,GCD11,YPT31,SEC4,TUB2,YPT1,LSG1,YPT32,RSR1,GPA1,CDC12,MTG2,RHO3,MEF2,CDC6,SRP102,SNU114,VPS1,YPT52,RHO4,HBS1,DNM1,MEF1,TUB4,CDC42,YPT6,GUF1,GSP1,YPT7,TEM1,TUB1,TUB3,MSS1,MTG1,DDR48,RHO2,YPT53,RAS2,RIA1,RHO5,YPT11,NOG2,IFM1,SKI7,VPS21,ARF3,RAS1,EFT1,GSP2,TUF1,MGM1,ARL3,SAR1,TEF1,RHO1,	chrI,chrI,chrII,chrII,chrII,chrII,chrIII,chrIII,chrIV,chrIV,chrIV,chrIV,chrIV,chrV,chrV,chrV,chrV,chrVI,chrVI,chrVI,chrVII,chrVII,chrVII,chrVIII,chrVIII,chrVIII,chrIX,chrX,chrX,chrXI,chrXI,chrXI,chrXI,chrXI,chrXI,chrXII,chrXII,chrXII,chrXII,chrXII,chrXII,chrXII,chrXIII,chrXIII,chrXIII,chrXIII,chrXIII,chrXIII,chrXIII,chrXIV,chrXIV,chrXIV,chrXIV,chrXIV,chrXIV,chrXIV,chrXV,chrXV,chrXV,chrXV,chrXV,ch…
GO:0004386	0.003484	0.655219	0.017557	0.597941	0.934032	0.995309	0.742029	0.75707	0.056948	0.651145	262.956	75.3729	110.087	200.517	120.452	1.45745	0.374027	0.981425	95	55	0.121903	F	helicase activity	Catalysis of the unwinding of a DNA or RNA duplex.	YAL019W,YBL112C,YBL113C,YBR073W,YBR114W,YBR142W,YBR237W,YBR245C,YDL031W,YDL084W,YDL160C,YDR021W,YDR190C,YDR194C,YDR243C,YDR291W,YDR332W,YDR334W,YDR545W,YEL077C,YER013W,YER164W,YER171W,YER172C,YER176W,YER190W,YFL002C,YFL066C,YFR038W,YGL064C,YGL078C,YGL120C,YGL150C,YGL163C,YGL171W,YGL251C,YGR005C,YGR271W,YGR296W,YHL050C,YHR031C,YHR065C,YHR164C,YHR169W,YIL126W,YIL143C,YIL177C,YIR002C,YJL033W,YJL050W…	FUN30,YBL112C,YBL113C,RDH54,RAD16,MAK5,PRP5,ISW1,DBP10,SUB2,DHH1,FAL1,RVB1,MSS116,PRP28,YDR291W,IRC3,SWR1,YRF1-1,YEL077C,PRP22,CHD1,RAD3,BRR2,ECM32,YRF1-2,SPB4,YFL066C,IRC5,MRH4,DBP3,PRP43,INO80,RAD54,ROK1,HFM1,TFG2,SLH1,YRF1-3,YHL050C,RRM3,RRP3,DNA2,DBP8,STH1,SSL2,YIL177C,MPH1,HCA4,MTR4,SRS2,TIF2,YJL225C,RAD26,HCS1,DHR2,DBP7,TIF1,PRP16,DRS1,YLL066C,YLL067C,RAD5,IRC20,DBP9,SKI2,YLR419W,SEN1,YRF1-…	chrI,chrII,chrII,chrII,chrII,chrII,chrII,chrII,chrIV,chrIV,chrIV,chrIV,chrIV,chrIV,chrIV,chrIV,chrIV,chrIV,chrIV,chrV,chrV,chrV,chrV,chrV,chrV,chrV,chrVI,chrVI,chrVI,chrVII,chrVII,chrVII,chrVII,chrVII,chrVII,chrVII,chrVII,chrVII,chrVII,chrVIII,chrVIII,chrVIII,chrVIII,chrVIII,chrIX,chrIX,chrIX,chrIX,chrX,chrX,chrX,chrX,chrX,chrX,chrXI,chrXI,chrXI,chrXI,chrXI,chrXII,chrXII,chrXII,chrXII,chrXII,chrX…
GO:0003735	0.538464	10^(-16)	0.000598	0.877181	0.935588	7.9e-05	0.600833	0.011889	0.004969	0.00142	446.839	62.4638	113.267	247.65	149.36	1.83333	0	0.990627	223	119	0.30282	F	structural constituent of ribosome	The action of a molecule that contributes to the structural integrity of the ribosome.	Q0140,YBL027W,YBL038W,YBL072C,YBL087C,YBL090W,YBL092W,YBR031W,YBR048W,YBR084C-A,YBR122C,YBR146W,YBR181C,YBR189W,YBR191W,YBR251W,YBR268W,YBR282W,YCR003W,YCR031C,YCR046C,YCR071C,YDL045W-A,YDL061C,YDL075W,YDL081C,YDL082W,YDL083C,YDL130W,YDL133C-A,YDL136W,YDL184C,YDL191W,YDL202W,YDR012W,YDR025W,YDR041W,YDR064W,YDR115W,YDR116C,YDR175C,YDR237W,YDR322W,YDR337W,YDR347W,YDR382W,YDR405W,YDR418W,YDR447C,YDR…	VAR1,RPL19B,MRPL16,RPS8A,RPL23A,MRP21,RPL32,RPL4A,RPS11B,RPL19A,MRPL36,MRPS9,RPS6B,RPS9B,RPL21A,MRPS5,MRPL37,MRPL27,MRPL32,RPS14A,IMG1,IMG2,MRP10,RPS29B,RPL31A,RPP1A,RPL13A,RPS16B,RPP1B,RPL41B,RPL35B,RPL41A,RPL35A,MRPL11,RPL4B,RPS11A,RSM10,RPS13,YDR115W,MRPL1,RSM24,MRPL7,MRPL35,MRPS28,MRP1,RPP2B,MRP20,RPL12B,RPS17B,RPS18A,MRPL28,RPL27B,RSM28,RPL37B,RML2,RPL12A,RSM18,RPL34A,RPS24A,RPS8B,RPL23B,RPS…	chrMito,chrII,chrII,chrII,chrII,chrII,chrII,chrII,chrII,chrII,chrII,chrII,chrII,chrII,chrII,chrII,chrII,chrII,chrIII,chrIII,chrIII,chrIII,chrIV,chrIV,chrIV,chrIV,chrIV,chrIV,chrIV,chrIV,chrIV,chrIV,chrIV,chrIV,chrIV,chrIV,chrIV,chrIV,chrIV,chrIV,chrIV,chrIV,chrIV,chrIV,chrIV,chrIV,chrIV,chrIV,chrIV,chrIV,chrIV,chrIV,chrIV,chrIV,chrV,chrV,chrV,chrV,chrV,chrV,chrV,chrV,chrVI,chrVI,chrVI,chrVI,chrVI…
GO:0008094	0.795127	0.31742	0.905635	0.831821	0.948392	0.801065	0.739442	0.25123	0.740509	0.412681	393.75	72.5357	181.3	213.579	152.917	0.583333	1	0.503986	37	13	0.984877	F	DNA-dependent ATPase activity	Catalysis of the reaction: ATP + H2O = ADP + phosphate in the presence of single- or double-stranded DNA; drives another reaction.	YBL006C,YBL023C,YBR073W,YBR114W,YBR202W,YCR052W,YCR066W,YDR004W,YDR076W,YDR303C,YEL032W,YER095W,YER179W,YFR037C,YGL163C,YGL201C,YGR056W,YHR056C,YHR120W,YIL126W,YJR035W,YJR052W,YKR008W,YLR032W,YLR274W,YLR321C,YLR357W,YLR430W,YML127W,YMR033W,YMR091C,YOR032C,YOR191W,YOR290C,YPR019W,YPR034W,	LDB7,MCM2,RDH54,RAD16,MCM7,RSC6,RAD18,RAD57,RAD55,RSC3,MCM3,RAD51,DMC1,RSC8,RAD54,MCM6,RSC1,RSC30,MSH1,STH1,RAD26,RAD7,RSC4,RAD5,MCM5,SFH1,RSC2,SEN1,RSC9,ARP9,NPL6,HMS1,ULS1,SNF2,MCM4,ARP7,	chrII,chrII,chrII,chrII,chrII,chrIII,chrIII,chrIV,chrIV,chrIV,chrV,chrV,chrV,chrVI,chrVII,chrVII,chrVII,chrVIII,chrVIII,chrIX,chrX,chrX,chrXI,chrXII,chrXII,chrXII,chrXII,chrXII,chrXIII,chrXIII,chrXIII,chrXV,chrXV,chrXV,chrXVI,chrXVI,
GO:0019843	0.677878	1.8e-05	0.527544	0.393789	0.948894	0.182158	0.980544	0.217588	0.111299	0.006128	365.037	33.5484	121.032	168.522	139.941	1.875	0.000875	0.994417	33	16	0.696782	F	rRNA binding	Interacting selectively with ribosomal RNA.	YBR048W,YBR189W,YDR025W,YDR312W,YDR337W,YDR385W,YDR450W,YDR500C,YFR031C-A,YGR085C,YHR066W,YHR088W,YHR089C,YHR147C,YHR148W,YHR203C,YIL018W,YJR145C,YKR081C,YLR185W,YLR192C,YLR249W,YML026C,YMR188C,YNL002C,YNL137C,YOL127W,YOR133W,YPL081W,YPL131W,YPL146C,YPR102C,	RPS11B,RPS9B,RPS11A,SSF2,MRPS28,EFT2,RPS18A,RPL37B,RPL2A,RPL11B,SSF1,RPF1,GAR1,MRPL6,IMP3,RPS4B,RPL2B,RPS4A,RPF2,RPL37A,HCR1,YEF3,RPS18B,MRPS17,RLP7,NAM9,RPL25,EFT1,RPS9A,RPL5,NOP53,RPL11A,	chrII,chrII,chrIV,chrIV,chrIV,chrIV,chrIV,chrIV,chrVI,chrVII,chrVIII,chrVIII,chrVIII,chrVIII,chrVIII,chrVIII,chrIX,chrX,chrXI,chrXII,chrXII,chrXII,chrXIII,chrXIII,chrXIV,chrXIV,chrXV,chrXV,chrXVI,chrXVI,chrXVI,chrXVI,
GO:0000166	0.170188	0.990405	0.946117	0.411288	0.950977	0.805368	0.019993	0.234833	0.184544	0.59011	385.807	91.6955	138.742	238.751	154.527	0.951952	0.845891	0.78023	667	332	0.828289	F	nucleotide binding	Interacting selectively with a nucleotide, any compound consisting of a nucleoside that is esterified with (ortho)phosphate or an oligophosphate at any hydroxyl group on the ribose or deoxyribose moiety.	YAL005C,YAL017W,YAL019W,YAL026C,YAL029C,YAL035W,YAL036C,YAL048C,YAR018C,YAR019C,YBL009W,YBL016W,YBL017C,YBL022C,YBL023C,YBL033C,YBL051C,YBL063W,YBL075C,YBL076C,YBL099W,YBL105C,YBL111C,YBR020W,YBR025C,YBR028C,YBR044C,YBR059C,YBR073W,YBR080C,YBR084W,YBR087W,YBR097W,YBR114W,YBR118W,YBR119W,YBR121C,YBR142W,YBR160W,YBR164C,YBR169C,YBR179C,YBR186W,YBR202W,YBR208C,YBR212W,YBR218C,YBR227C,YBR237W,YBR245C…	SSA1,PSK1,FUN30,DRS2,MYO4,FUN12,RBG1,GEM1,KIN3,CDC15,ALK2,FUS3,PEP1,PIM1,MCM2,RIB1,PIN4,KIP1,SSA3,ILS1,ATP1,PKC1,YBL111C,GAL1,OLA1,YBR028C,TCM62,AKL1,RDH54,SEC18,MIS1,RFC5,VPS15,RAD16,TEF2,MUD1,GRS1,MAK5,CDC28,ARL1,SSE2,FZO1,PCH2,MCM7,DUR1,2,NGR1,PYC2,MCX1,PRP5,ISW1,YPT10,CHK1,PCA1,PGS1,GBP2,KCC4,GLK1,CDC10,SAT4,ADP1,PGK1,SLM5,RHB1,SSK22,KIN82,MSH3,RPT2,CDC7,YDL025C,MPS1,ARP2,DBP10,LHP1,MRK1,SUB2…	chrI,chrI,chrI,chrI,chrI,chrI,chrI,chrI,chrI,chrI,chrII,chrII,chrII,chrII,chrII,chrII,chrII,chrII,chrII,chrII,chrII,chrII,chrII,chrII,chrII,chrII,chrII,chrII,chrII,chrII,chrII,chrII,chrII,chrII,chrII,chrII,chrII,chrII,chrII,chrII,chrII,chrII,chrII,chrII,chrII,chrII,chrII,chrII,chrII,chrII,chrII,chrII,chrII,chrIII,chrIII,chrIII,chrIII,chrIII,chrIII,chrIII,chrIII,chrIII,chrIII,chrIII,chrIII,chrIII,…
GO:0003723	0.480621	0.000349	0.094943	0.706037	0.971305	0.186931	0.885735	0.11779	0.033822	0.048968	459.654	73.1628	123.021	256.667	187.754	1.05466	0.249032	0.87717	312	157	0.678366	F	RNA binding	Interacting selectively with an RNA molecule or a portion thereof.	Q0050,Q0055,Q0115,Q0120,YAL021C,YAL043C,YBL024W,YBL026W,YBL032W,YBL051C,YBR031W,YBR048W,YBR065C,YBR119W,YBR142W,YBR152W,YBR189W,YBR212W,YBR233W,YBR236C,YBR251W,YBR257W,YCL011C,YCL037C,YCL059C,YCR031C,YCR035C,YDL014W,YDL030W,YDL031W,YDL036C,YDL043C,YDL044C,YDL051W,YDL084W,YDL092W,YDL111C,YDL112W,YDL160C,YDL167C,YDL189W,YDL208W,YDL209C,YDL213C,YDL224C,YDR012W,YDR021W,YDR025W,YDR116C,YDR117C,YDR120C…	AI1,AI2,BI3,BI4,CCR4,PTA1,NCL1,LSM2,HEK2,PIN4,RPL4A,RPS11B,ECM2,MUD1,MAK5,SPP381,RPS9B,NGR1,PBP2,ABD1,MRPS5,POP4,GBP2,SRO9,KRR1,RPS14A,RRP43,NOP1,PRP9,DBP10,PUS9,PRP11,MTF2,LHP1,SUB2,SRP14,RRP42,TRM3,DHH1,NRP1,RBS1,NHP2,CWC2,NOP6,WHI4,RPL4B,FAL1,RPS11A,MRPL1,TMA64,TRM1,MSS116,REF2,PCF11,PRP42,SNU56,RRP45,SSD1,PRO1,CFT1,MRPS28,ESF1,LSM6,YRA1,EFT2,RPB7,RPL12B,TIF35,NPL3,RPS18A,STP1,SNM1,PUF6,RPL37B…	chrMito,chrMito,chrMito,chrMito,chrI,chrI,chrII,chrII,chrII,chrII,chrII,chrII,chrII,chrII,chrII,chrII,chrII,chrII,chrII,chrII,chrII,chrII,chrIII,chrIII,chrIII,chrIII,chrIII,chrIV,chrIV,chrIV,chrIV,chrIV,chrIV,chrIV,chrIV,chrIV,chrIV,chrIV,chrIV,chrIV,chrIV,chrIV,chrIV,chrIV,chrIV,chrIV,chrIV,chrIV,chrIV,chrIV,chrIV,chrIV,chrIV,chrIV,chrIV,chrIV,chrIV,chrIV,chrIV,chrIV,chrIV,chrIV,chrIV,chrIV,chrI…
GO:0016829	0.991306	0.829828	0.407519	0.919868	0.97337	0.00049	0.21193	0.882629	0.055594	0.125352	717.886	82.0179	120.422	442.595	594.562	1.01333	0.542442	0.974754	76	35	0.8555	F	lyase activity	Catalysis of the cleavage of C-C, C-O, C-N and other bonds by other means than by hydrolysis or oxidation, or conversely adding a group to a double bond. They differ from other enzymes in that two substrates are involved in one reaction direction, but only one in the other direction. When acting on the single substrate, a molecule is eliminated and this generates either a new double bond or a new…	YAL012W,YAL039C,YBL019W,YBR213W,YBR248C,YCL064C,YCR053W,YDL080C,YDR047W,YDR127W,YDR234W,YDR294C,YDR380W,YDR487C,YDR538W,YEL020C,YEL021W,YEL046C,YER065C,YER086W,YER090W,YFL061W,YFR055W,YGL009C,YGL026C,YGL040C,YGL148W,YGL184C,YGR087C,YGR155W,YGR170W,YGR254W,YHL018W,YHR018C,YHR072W,YHR112C,YHR174W,YJL005W,YJL200C,YJR016C,YKL060C,YKL087C,YKL114C,YKL182W,YKL184W,YKL211C,YKL218C,YKR009C,YKR097W,YLR044C…	CYS3,CYC3,APN2,MET8,HIS7,CHA1,THR4,THI3,HEM12,ARO1,LYS4,DPL1,ARO10,RIB3,PAD1,YEL020C,URA3,GLY1,ICL1,ILV1,TRP2,YFL061W,IRC7,LEU1,TRP5,HEM2,ARO2,STR3,PDC6,CYS4,PSD2,ENO1,YHL018W,ARG4,ERG7,YHR112C,ENO2,CYR1,ACO2,ILV3,FBA1,CYT2,APN1,FAS1,SPE1,TRP3,SRY1,FOX2,PCK1,PDC1,PDC5,ACO1,ADE13,GLO1,OGG1,GAD1,ABZ2,ERR3,NCE103,PSD1,FOL1,PHA2,YNL335W,MVD1,SPE2,ADE2,HEM15,HIS3,HEM4,PHR1,ERR1,FUM1,ERR2,PDH1,ICL2,	chrI,chrI,chrII,chrII,chrII,chrIII,chrIII,chrIV,chrIV,chrIV,chrIV,chrIV,chrIV,chrIV,chrIV,chrV,chrV,chrV,chrV,chrV,chrV,chrVI,chrVI,chrVII,chrVII,chrVII,chrVII,chrVII,chrVII,chrVII,chrVII,chrVII,chrVIII,chrVIII,chrVIII,chrVIII,chrVIII,chrX,chrX,chrX,chrXI,chrXI,chrXI,chrXI,chrXI,chrXI,chrXI,chrXI,chrXI,chrXII,chrXII,chrXII,chrXII,chrXIII,chrXIII,chrXIII,chrXIII,chrXIII,chrXIV,chrXIV,chrXIV,chrXIV…
GO:0003700	0.998742	0.986818	0.907252	0.997461	0.984468	0.010589	2e-06	0.004489	0.014568	0.243733	675.42	133.011	187.894	443.47	193.957	1.70073	0.003627	0.998412	138	70	0.601118	F	transcription factor activity	The function of binding to a specific DNA sequence in order to modulate transcription. The transcription factor may or may not also interact selectively with a protein or macromolecular complex.	YAL051W,YBL005W,YBL066C,YBR033W,YBR083W,YBR150C,YBR182C,YBR239C,YBR240C,YBR297W,YCL055W,YCL067C,YCR018C,YCR039C,YCR065W,YCR096C,YCR097W,YCR106W,YDL020C,YDL056W,YDL106C,YDL170W,YDR034C,YDR207C,YDR213W,YDR216W,YDR259C,YDR303C,YDR421W,YDR423C,YDR451C,YDR463W,YDR485C,YDR501W,YDR520C,YEL009C,YER040W,YER045C,YER111C,YER184C,YFL021W,YFL031W,YFL052W,YFR034C,YGL013C,YGL071W,YGL073W,YGL096W,YGL162W,YGL166W…	OAF1,PDR3,SEF1,EDS1,TEC1,TBS1,SMP1,YBR239C,THI2,MAL33,KAR4,HMLALPHA2,SRD1,MATALPHA2,HCM1,HMRA2,HMRA1,RDS1,RPN4,MBP1,PHO2,UGA3,LYS14,UME6,UPC2,ADR1,YAP6,RSC3,ARO80,CAD1,YHP1,STP1,VPS72,PLM2,YDR520C,GCN4,GLN3,ACA1,SWI4,YER184C,GAT1,HAC1,YFL052W,PHO4,PDR1,AFT1,HSF1,TOS8,SUT1,CUP2,HAP2,FZF1,MGA1,MAL13,YAP3,RSC30,STE12,NDT80,STB5,SKN7,CST6,XBP1,ASG1,FKH1,GAT4,MET28,YAP5,DAL81,SIP4,YJL103C,GZF3,YJL206C…	chrI,chrII,chrII,chrII,chrII,chrII,chrII,chrII,chrII,chrII,chrIII,chrIII,chrIII,chrIII,chrIII,chrIII,chrIII,chrIII,chrIV,chrIV,chrIV,chrIV,chrIV,chrIV,chrIV,chrIV,chrIV,chrIV,chrIV,chrIV,chrIV,chrIV,chrIV,chrIV,chrIV,chrV,chrV,chrV,chrV,chrV,chrVI,chrVI,chrVI,chrVI,chrVII,chrVII,chrVII,chrVII,chrVII,chrVII,chrVII,chrVII,chrVII,chrVII,chrVIII,chrVIII,chrVIII,chrVIII,chrVIII,chrVIII,chrIX,chrIX,chr…
GO:0005200	0.076998	0.094815	0.394452	0.469381	0.997348	0.66177	0.979346	0.948558	0.262536	0.197705	273.5	53.1212	106.949	166.607	266.059	0.64	1	0.381211	51	23	0.85317	F	structural constituent of cytoskeleton	The action of a molecule that contributes to the structural integrity of a cytoskeletal structure.	YAL047C,YBL034C,YBL063W,YBR234C,YCR002C,YDL029W,YDL225W,YDR016C,YDR106W,YDR130C,YDR201W,YDR218C,YDR356W,YER016W,YER018C,YFL037W,YFL039C,YGL061C,YGL075C,YGL093W,YGR059W,YGR113W,YHR107C,YHR129C,YHR172W,YIL144W,YJL042W,YJR065C,YJR076C,YKL042W,YKL052C,YKR037C,YKR083C,YLR045C,YLR212C,YLR314C,YLR370C,YML031W,YML085C,YML104C,YML124C,YMR117C,YMR294W,YNL126W,YNL225C,YOL069W,YOR257W,YOR373W,YPL124W,YPL255W,	SPC72,STU1,KIP1,ARC40,CDC10,ARP2,SHS1,DAD1,ARP10,FIN1,SPC19,SPR28,SPC110,BIM1,SPC25,TUB2,ACT1,DUO1,MPS2,SPC105,SPR3,DAM1,CDC12,ARP1,SPC97,TID3,MHP1,ARP3,CDC11,SPC42,ASK1,SPC34,DAD2,STU2,TUB4,CDC3,ARC18,NDC1,TUB1,MDM1,TUB3,SPC24,JNM1,SPC98,CNM67,NUF2,CDC31,NUD1,SPC29,BBP1,	chrI,chrII,chrII,chrII,chrIII,chrIV,chrIV,chrIV,chrIV,chrIV,chrIV,chrIV,chrIV,chrV,chrV,chrVI,chrVI,chrVII,chrVII,chrVII,chrVII,chrVII,chrVIII,chrVIII,chrVIII,chrIX,chrX,chrX,chrX,chrXI,chrXI,chrXI,chrXI,chrXII,chrXII,chrXII,chrXII,chrXIII,chrXIII,chrXIII,chrXIII,chrXIII,chrXIII,chrXIV,chrXIV,chrXV,chrXV,chrXV,chrXVI,chrXVI,
GO:0004812	0.110988	0.134641	0.022485	0.73662	0.997601	0.848142	0.9709	0.613486	0.25149	0.167019	366.091	66.8571	107.973	232.923	287.7	0.947368	0.936294	0.386632	39	21	0.444627	F	aminoacyl-tRNA ligase activity	Catalysis of the formation of aminoacyl-tRNA from ATP, amino acid, and tRNA with the release of pyrophosphate and AMP.	YBL076C,YBR121C,YCR024C,YDR023W,YDR037W,YDR268W,YDR283C,YDR341C,YER087W,YFL022C,YGL245W,YGR094W,YGR171C,YGR185C,YGR264C,YHR011W,YHR019C,YHR020W,YHR091C,YIL078W,YKL194C,YLL018C,YLR060W,YLR382C,YNL073W,YNL247W,YOL033W,YOL097C,YOR168W,YOR335C,YPL040C,YPL097W,YPL104W,YPL160W,YPL190C,YPR033C,YPR047W,YPR081C,	ILS1,GRS1,SLM5,SES1,KRS1,MSW1,GCN2,YDR341C,YER087W,FRS2,GUS1,VAS1,MSM1,TYS1,MES1,DIA4,DED81,YHR020W,MSR1,THS1,MST1,DPS1,FRS1,NAM2,MSK1,YNL247W,MSE1,WRS1,GLN4,ALA1,ISM1,MSY1,MSD1,CDC60,NAB3,HTS1,MSF1,GRS2,	chrII,chrII,chrIII,chrIV,chrIV,chrIV,chrIV,chrIV,chrV,chrVI,chrVII,chrVII,chrVII,chrVII,chrVII,chrVIII,chrVIII,chrVIII,chrVIII,chrIX,chrXI,chrXII,chrXII,chrXII,chrXIV,chrXIV,chrXV,chrXV,chrXV,chrXV,chrXVI,chrXVI,chrXVI,chrXVI,chrXVI,chrXVI,chrXVI,chrXVI,
GO:0043565	0.998397	0.967374	0.934332	0.882203	0.998467	0.000846	2.8e-05	0.02795	0.41457	0.068162	878.111	146.388	160.37	277.282	359.857	2.35294	0.000194	0.999195	69	38	0.313928	F	sequence-specific DNA binding	Interacting selectively with DNA of a specific nucleotide composition, e.g. GC-rich DNA binding, or with a specific sequence motif or type of DNA e.g. promotor binding or rDNA binding.	YAR007C,YBL021C,YBR182C,YCL066W,YCL067C,YCR018C,YCR039C,YCR040W,YCR065W,YCR096C,YCR097W,YDL106C,YDR259C,YDR397C,YDR423C,YDR451C,YEL009C,YER028C,YER040W,YER045C,YER095W,YER142C,YER159C,YFL021W,YFL031W,YGL035C,YGL073W,YGL096W,YGL209W,YGR249W,YHL009C,YHR206W,YIL036W,YIL131C,YIR013C,YIR017C,YIR018W,YJL110C,YJL127C,YJL173C,YJR147W,YKL049C,YKL185W,YKR034W,YKR099W,YKR101W,YLR013W,YML007W,YML027W,YMR042W…	RFA1,HAP3,SMP1,HMLALPHA1,HMLALPHA2,SRD1,MATALPHA2,MATALPHA1,HCM1,HMRA2,HMRA1,PHO2,YAP6,NCB2,CAD1,YHP1,GCN4,MIG3,GLN3,ACA1,RAD51,MAG1,BUR6,GAT1,HAC1,MIG1,HSF1,TOS8,MIG2,MGA1,YAP3,SKN7,CST6,FKH1,GAT4,MET28,YAP5,GZF3,SPT10,RFA3,HMS2,CSE4,ASH1,DAL80,BAS1,SIR1,GAT3,YAP1,YOX1,ARG80,MCM1,GAT2,FKH2,MET4,SKO1,RAP1,RFA2,YAP7,CIN5,SFL1,WTM2,MBF1,ECM23,RLM1,CUP9,ROX1,FHL1,ARR1,	chrI,chrII,chrII,chrIII,chrIII,chrIII,chrIII,chrIII,chrIII,chrIII,chrIII,chrIV,chrIV,chrIV,chrIV,chrIV,chrV,chrV,chrV,chrV,chrV,chrV,chrV,chrVI,chrVI,chrVII,chrVII,chrVII,chrVII,chrVII,chrVIII,chrVIII,chrIX,chrIX,chrIX,chrIX,chrIX,chrX,chrX,chrX,chrX,chrXI,chrXI,chrXI,chrXI,chrXI,chrXII,chrXIII,chrXIII,chrXIII,chrXIII,chrXIII,chrXIV,chrXIV,chrXIV,chrXIV,chrXIV,chrXV,chrXV,chrXV,chrXV,chrXV,chrXVI…
GO:0031202	0.126566	0.138055	0.27646	0.179274	0.99984	0.938703	0.984016	0.819313	0.957688	0.064039	324.868	67.2143	133.435	302.088	442.333	0.769231	0.966357	0.500997	53	32	0.12091	F	RNA splicing factor activity, transesterification mechanism	An activity which binds RNA and functions to assist splicing of substrate RNA(s) by facilitating the formation and stabilization of a catalytic conformation in which the splice junctions of the RNA(s) to be spliced are positioned for a transesterification reaction that occurs between two sites within the RNA(s) to be spliced.	YBL026W,YBR055C,YBR152W,YBR188C,YBR237W,YDL084W,YDL098C,YDR088C,YDR194C,YDR243C,YDR364C,YDR378C,YDR416W,YDR473C,YEL026W,YER013W,YER029C,YER112W,YER146W,YER172C,YFL017W-A,YFR005C,YGL120C,YGR006W,YGR074W,YGR075C,YGR091W,YGR129W,YHL038C,YIR005W,YJR022W,YJR050W,YKL074C,YKL173W,YKR086W,YLL036C,YLR117C,YLR147C,YLR275W,YML046W,YMR213W,YMR268C,YNL147W,YNL210W,YNR011C,YOR159C,YOR308C,YPL213W,YPR082C,YPR10…	LSM2,PRP6,SPP381,NTC20,PRP5,SUB2,SNU23,SLU7,MSS116,PRP28,CDC40,LSM6,SYF1,PRP3,SNU13,PRP22,SMB1,LSM4,LSM5,BRR2,SMX2,SAD1,PRP43,PRP18,SMD1,PRP38,PRP31,SYF2,CBP2,IST3,LSM8,ISY1,MUD2,SNU114,PRP16,PRP19,CLF1,SMD3,SMD2,PRP39,CEF1,PRP24,LSM7,MER1,PRP2,SME1,SNU66,LEA1,DIB1,SNT309,PRP4,SMX3,	chrII,chrII,chrII,chrII,chrII,chrIV,chrIV,chrIV,chrIV,chrIV,chrIV,chrIV,chrIV,chrIV,chrV,chrV,chrV,chrV,chrV,chrV,chrVI,chrVI,chrVII,chrVII,chrVII,chrVII,chrVII,chrVII,chrVIII,chrIX,chrX,chrX,chrXI,chrXI,chrXI,chrXII,chrXII,chrXII,chrXII,chrXIII,chrXIII,chrXIII,chrXIV,chrXIV,chrXIV,chrXV,chrXV,chrXVI,chrXVI,chrXVI,chrXVI,chrXVI,

## Sheet: Cellular_Component
Cellular Componenet, GO groups with more than 20 genes.
p-values for having long/short promoters/5'UTRs/3'UTRs/terminators.
			P-value for being short					P-value for being long					averages
GO	Promoter KSTest	UTR5 KSTest	UTR3 KSTest	Terminator KSTest	Terminator KSTest - end 2 end	Promoter KSTest	UTR5 KSTest	UTR3 KSTest	Terminator KSTest	Terminator KSTest -- end 2 end	Promoter average	UTR5 average	UTR3 average	Terminator average	Terminator average --- end 2 end	Mean No of TFs	P-value for Having many TFs	P-value for Having Few TFs	No of Genes	No of Tail to Tail	P-value for Having Many Tail to Tail	Ontology	Name	Description	Gene ORFs	Gene Names	Chromosomes
GO:0022627	0.884448	1e-06	0.316237	0.994977	0.994232	0.000162	0.177617	0.270087	0.004761	0.000123	590.673	93.129	120.548	354.209	225.348	2.24193	0	0.976626	63	38	0.098162	C			YAL035W,YBL072C,YBR048W,YBR181C,YBR189W,YCR031C,YCR077C,YDL061C,YDL083C,YDR025W,YDR064W,YDR447C,YDR450W,YER074W,YER102W,YER131W,YGL123W,YGL189C,YGR027C,YGR054W,YGR118W,YGR214W,YHL015W,YHR021C,YHR203C,YIL069C,YJL136C,YJL190C,YJL191W,YJR123W,YJR145C,YKL156W,YKR057W,YLR048W,YLR167W,YLR264W,YLR287C-A,YLR333C,YLR367W,YLR388W,YLR441C,YML024W,YML026C,YML063W,YMR116C,YMR143W,YMR230W,YNL007C,YNL096C,YNL17…	FUN12,RPS8A,RPS11B,RPS6B,RPS9B,RPS14A,PAT1,RPS29B,RPS16B,RPS11A,RPS13,RPS17B,RPS18A,RPS24A,RPS8B,RPS26B,RPS2,RPS26A,RPS25A,YGR054W,RPS23A,RPS0A,RPS20,RPS27B,RPS4B,RPS24B,RPS21B,RPS22A,RPS14B,RPS5,RPS4A,RPS27A,RPS21A,RPS0B,RPS31,RPS28B,RPS30A,RPS25B,RPS22B,RPS29A,RPS1A,RPS17A,RPS18B,RPS1B,ASC1,RPS16A,RPS10B,SIS1,RPS7B,RPS3,RPS19B,RPS15,RPS19A,RPS7A,RPS28A,RPS30B,RPS10A,RPS12,RPS9A,RPS6A,TIF5,RPS23…	chrI,chrII,chrII,chrII,chrII,chrIII,chrIII,chrIV,chrIV,chrIV,chrIV,chrIV,chrIV,chrV,chrV,chrV,chrVII,chrVII,chrVII,chrVII,chrVII,chrVII,chrVIII,chrVIII,chrVIII,chrIX,chrX,chrX,chrX,chrX,chrX,chrXI,chrXI,chrXII,chrXII,chrXII,chrXII,chrXII,chrXII,chrXII,chrXII,chrXIII,chrXIII,chrXIII,chrXIII,chrXIII,chrXIII,chrXIV,chrXIV,chrXIV,chrXIV,chrXV,chrXV,chrXV,chrXV,chrXV,chrXV,chrXV,chrXVI,chrXVI,chrXVI,c…
GO:0030529	0.519734	0	0.001609	0.854233	0.940109	0.021838	0.784533	0.011077	0.009075	0.001003	441.291	60.8938	114.279	254.088	187.906	1.53311	0	0.98026	303	163	0.21733	C	ribonucleoprotein complex	A macromolecular complex containing both protein and RNA molecules.	Q0140,YBL004W,YBL026W,YBL027W,YBL038W,YBL072C,YBL087C,YBL090W,YBL092W,YBR031W,YBR048W,YBR084C-A,YBR119W,YBR122C,YBR146W,YBR152W,YBR181C,YBR189W,YBR191W,YBR233W,YBR251W,YBR268W,YBR282W,YCL059C,YCR003W,YCR020C-A,YCR031C,YCR046C,YCR057C,YCR071C,YDL014W,YDL045W-A,YDL051W,YDL061C,YDL075W,YDL081C,YDL082W,YDL083C,YDL087C,YDL092W,YDL098C,YDL130W,YDL133C-A,YDL136W,YDL148C,YDL153C,YDL184C,YDL191W,YDL202W,Y…	VAR1,UTP20,LSM2,RPL19B,MRPL16,RPS8A,RPL23A,MRP21,RPL32,RPL4A,RPS11B,RPL19A,MUD1,MRPL36,MRPS9,SPP381,RPS6B,RPS9B,RPL21A,PBP2,MRPS5,MRPL37,MRPL27,KRR1,MRPL32,MAK31,RPS14A,IMG1,PWP2,IMG2,NOP1,MRP10,LHP1,RPS29B,RPL31A,RPP1A,RPL13A,RPS16B,LUC7,SRP14,SNU23,RPP1B,RPL41B,RPL35B,NOP14,SAS10,RPL41A,RPL35A,MRPL11,NHP2,RPL4B,RPS11A,RSM10,RPS13,YDR115W,MRPL1,RSM24,PRP42,MRPL7,SNU56,SRP101,MRPL35,UTP4,MRPS28,M…	chrMito,chrII,chrII,chrII,chrII,chrII,chrII,chrII,chrII,chrII,chrII,chrII,chrII,chrII,chrII,chrII,chrII,chrII,chrII,chrII,chrII,chrII,chrII,chrIII,chrIII,chrIII,chrIII,chrIII,chrIII,chrIII,chrIV,chrIV,chrIV,chrIV,chrIV,chrIV,chrIV,chrIV,chrIV,chrIV,chrIV,chrIV,chrIV,chrIV,chrIV,chrIV,chrIV,chrIV,chrIV,chrIV,chrIV,chrIV,chrIV,chrIV,chrIV,chrIV,chrIV,chrIV,chrIV,chrIV,chrIV,chrIV,chrIV,chrIV,chrIV,…
GO:0005730	0.279584	0.000122	0.00498	0.449071	0.999865	0.437395	0.784233	0.325408	0.332796	0.005131	520.164	57.68	113.234	251.581	322.013	0.863636	0.990018	0.500821	177	88	0.705722	C	nucleolus	A small, dense body one or more of which are present in the nucleus of eukaryotic cells. It is rich in RNA and protein, is not bounded by a limiting membrane, and is not seen during mitosis. Its prime function is the transcription of the nucleolar DNA into 45S ribosomal-precursor RNA, the processing of this RNA into 5.8S, 18S, and 28S components of ribosomal RNA, and the association of these comp…	YAL025C,YAL059W,YBL004W,YBL026W,YBL028C,YBR141C,YBR142W,YBR186W,YBR247C,YCL031C,YCL054W,YCL059C,YCR016W,YCR057C,YCR072C,YCR086W,YCR087C-A,YDL014W,YDL031W,YDL042C,YDL051W,YDL060W,YDL148C,YDL153C,YDL213C,YDR021W,YDR026C,YDR083W,YDR087C,YDR110W,YDR174W,YDR299W,YDR312W,YDR324C,YDR339C,YDR365C,YDR378C,YDR398W,YDR439W,YDR449C,YDR457W,YDR496C,YEL026W,YEL055C,YER002W,YER006W,YER082C,YER112W,YER133W,YER14…	MAK16,ECM1,UTP20,LSM2,YBL028C,YBR141C,MAK5,PCH2,ENP1,RRP7,SPB1,KRR1,YCR016W,PWP2,RSA4,CSM1,YCR087C-A,NOP1,DBP10,SIR2,LHP1,TSR1,NOP14,SAS10,NOP6,FAL1,YDR026C,RRP8,RRP1,FOB1,HMO1,BFR2,SSF2,UTP4,FCF1,ESF1,LSM6,UTP5,LRS4,UTP6,TOM1,PUF6,SNU13,POL5,NOP16,NUG1,UTP7,LSM4,GLC7,LSM5,SPB4,CDC14,CGR1,DBP3,NSA1,ROK1,SLX9,UTP22,NOP7,UTP8,ENP2,NSR1,YGR251W,EFG1,PXR1,YGR283C,SBP1,CIC1,RRP3,SSF1,RPF1,GAR1,SPO12,D…	chrI,chrI,chrII,chrII,chrII,chrII,chrII,chrII,chrII,chrIII,chrIII,chrIII,chrIII,chrIII,chrIII,chrIII,chrIII,chrIV,chrIV,chrIV,chrIV,chrIV,chrIV,chrIV,chrIV,chrIV,chrIV,chrIV,chrIV,chrIV,chrIV,chrIV,chrIV,chrIV,chrIV,chrIV,chrIV,chrIV,chrIV,chrIV,chrIV,chrIV,chrV,chrV,chrV,chrV,chrV,chrV,chrV,chrV,chrVI,chrVI,chrVII,chrVII,chrVII,chrVII,chrVII,chrVII,chrVII,chrVII,chrVII,chrVII,chrVII,chrVII,chrVI…
GO:0005622	0.7571	0	0.00639	0.92019	0.93027	0.003546	0.58156	0.081218	0.040035	0.007682	460.637	81.0528	117.284	281.264	188.006	1.44146	0	0.980885	411	212	0.496607	C	intracellular	The living contents of a cell; the matter contained within (but not including) the plasma membrane, usually taken to exclude large vacuoles and masses of secretory or ingested material. In eukaryotes it includes the nucleus and cytoplasm.	YAL015C,YAL022C,YAL024C,YAL036C,YAL041W,YAL048C,YBL019W,YBL021C,YBL027W,YBL036C,YBL038W,YBL060W,YBL072C,YBL087C,YBL092W,YBL105C,YBR025C,YBR031W,YBR048W,YBR055C,YBR066C,YBR084C-A,YBR140C,YBR146W,YBR164C,YBR181C,YBR189W,YBR191W,YBR228W,YBR248C,YBR251W,YBR254C,YBR260C,YBR267W,YCL014W,YCL030C,YCL068C,YCR031C,YCR038C,YCR046C,YCR071C,YCR087C-A,YCR088W,YDL020C,YDL030W,YDL043C,YDL048C,YDL061C,YDL075W,YDL…	NTG1,FUN26,LTE1,RBG1,CDC24,GEM1,APN2,HAP3,RPL19B,YBL036C,MRPL16,YEL1,RPS8A,RPL23A,RPL32,PKC1,OLA1,RPL4A,RPS11B,PRP6,NRG2,RPL19A,IRA1,MRPS9,ARL1,RPS6B,RPS9B,RPL21A,SLX1,HIS7,MRPS5,TRS20,RGD1,REI1,BUD3,HIS4,YCL068C,RPS14A,BUD5,IMG1,IMG2,YCR087C-A,ABP1,RPN4,PRP9,PRP11,STP4,RPS29B,RPL31A,RPP1A,RPL13A,RPS16B,SNU23,RPP1B,RPL35B,ARF2,BPL1,NRP1,RPL35A,ARF1,GYP7,LRG1,RPL4B,RPS11A,RSM10,NRG1,YDR049W,YDR063…	chrI,chrI,chrI,chrI,chrI,chrI,chrII,chrII,chrII,chrII,chrII,chrII,chrII,chrII,chrII,chrII,chrII,chrII,chrII,chrII,chrII,chrII,chrII,chrII,chrII,chrII,chrII,chrII,chrII,chrII,chrII,chrII,chrII,chrII,chrIII,chrIII,chrIII,chrIII,chrIII,chrIII,chrIII,chrIII,chrIII,chrIV,chrIV,chrIV,chrIV,chrIV,chrIV,chrIV,chrIV,chrIV,chrIV,chrIV,chrIV,chrIV,chrIV,chrIV,chrIV,chrIV,chrIV,chrIV,chrIV,chrIV,chrIV,chrIV,…
GO:0030686	0.113523	0.025644	0.006176	0.336327	0.764159	0.879551	0.914583	0.40718	0.298957	0.008528	487.122	52.7708	110.154	352.884	572.214	0.596154	1	0.340076	53	24	0.850414	C	90S preribosome	A preribosomal complex consisting of the 35S pre-rRNA, the 5S rRNA, early-associating ribosomal proteins, and associated proteins.	YBL004W,YBR247C,YCL059C,YCR057C,YDL014W,YDL060W,YDL148C,YDR299W,YDR324C,YDR449C,YER082C,YGL011C,YGL120C,YGL171W,YGR081C,YGR090W,YGR103W,YGR128C,YGR145W,YHR148W,YHR169W,YHR196W,YJL010C,YJL069C,YJL109C,YJR002W,YKR060W,YLL011W,YLR003C,YLR129W,YLR175W,YLR186W,YLR197W,YLR222C,YLR409C,YMR093W,YMR128W,YMR229C,YMR290C,YNL075W,YNL132W,YOL010W,YOR078W,YOR145C,YOR310C,YPL012W,YPL126W,YPL217C,YPL266W,YPR112C…	UTP20,ENP1,KRR1,PWP2,NOP1,TSR1,NOP14,BFR2,UTP4,UTP6,UTP7,SCL1,PRP43,ROK1,SLX9,UTP22,NOP7,UTP8,ENP2,IMP3,DBP8,UTP9,NOP9,UTP18,UTP10,MPP10,UTP30,SOF1,YLR003C,DIP2,CBF5,EMG1,SIK1,UTP13,UTP21,UTP15,ECM16,RRP5,HAS1,IMP4,KRE33,RCL1,BUD21,PNO1,NOP58,RRP12,NAN1,BMS1,DIM1,MRD1,RRP9,NOC4,	chrII,chrII,chrIII,chrIII,chrIV,chrIV,chrIV,chrIV,chrIV,chrIV,chrV,chrVII,chrVII,chrVII,chrVII,chrVII,chrVII,chrVII,chrVII,chrVIII,chrVIII,chrVIII,chrX,chrX,chrX,chrX,chrXI,chrXII,chrXII,chrXII,chrXII,chrXII,chrXII,chrXII,chrXII,chrXIII,chrXIII,chrXIII,chrXIII,chrXIV,chrXIV,chrXV,chrXV,chrXV,chrXV,chrXVI,chrXVI,chrXVI,chrXVI,chrXVI,chrXVI,chrXVI,
GO:0005762	0.066232	0.000208	0.007968	0.27286	0.946115	1	0.983715	0.385076	0.346865	0.00875	237.455	44.2564	108.636	164.103	166.722	1.02273	0.95362	0.752639	45	25	0.343476	C	mitochondrial large ribosomal subunit	The larger of the two subunits of a mitochondrial ribosome. Two sites on the ribosomal large subunit are involved in translation: the aminoacyl site (A site) and peptidyl site (P site).	YBL038W,YBR122C,YBR268W,YBR282W,YCR003W,YCR046C,YCR071C,YDL202W,YDR115W,YDR116C,YDR237W,YDR322W,YDR405W,YDR462W,YEL050C,YGL125W,YGR076C,YGR220C,YHR147C,YJL063C,YJL096W,YKL138C,YKL167C,YKL170W,YKR006C,YKR085C,YLR312W-A,YLR439W,YML009C,YML025C,YMR024W,YMR193W,YMR225C,YMR286W,YNL005C,YNL177C,YNL185C,YNL252C,YNL284C,YNR022C,YOR150W,YPL173W,YPL183W-A,YPR100W,	MRPL16,MRPL36,MRPL37,MRPL27,MRPL32,IMG1,IMG2,MRPL11,YDR115W,MRPL1,MRPL7,MRPL35,MRP20,MRPL28,RML2,MET13,MRPL25,MRPL9,MRPL6,MRPL8,MRPL49,MRPL31,MRP49,MRPL38,MRPL13,MRPL20,MRPL15,MRPL4,MRPL39,YML6,MRPL3,MRPL24,MRPL44,MRPL33,MRP7,MRPL22,MRPL19,MRPL17,MRPL10,MRPL50,MRPL23,MRPL40,YPL183W-A,MRPL51,	chrII,chrII,chrII,chrII,chrIII,chrIII,chrIII,chrIV,chrIV,chrIV,chrIV,chrIV,chrIV,chrIV,chrV,chrVII,chrVII,chrVII,chrVIII,chrX,chrX,chrXI,chrXI,chrXI,chrXI,chrXI,chrXII,chrXII,chrXIII,chrXIII,chrXIII,chrXIII,chrXIII,chrXIII,chrXIV,chrXIV,chrXIV,chrXIV,chrXIV,chrXIV,chrXV,chrXVI,chrXVI,chrXVI,
GO:0009277	0.992998	0.996312	0.950605	0.996554	0.892865	10^(-16)	0.141303	0.006576	0.000683	0.008841	913.94	107.358	154.667	547.745	173.346	2.42046	0	0.997776	89	42	0.81964	C	chitin- and beta-glucan-containing cell wall	A rigid yet dynamic structure surrounding the plasma membrane that affords protection from stresses and contributes to cell morphogenesis, consisting of an inner layer formed of a network of beta-glucans crosslinked to chitin and an outer layer of mannoproteins and other glycoproteins. The inner layer contains primarily beta1,3-glucans; beta1,6-glucans are present in lower amounts, and in some sp…	YAL005C,YAL063C,YAR050W,YBR040W,YBR067C,YBR078W,YBR093C,YBR162C,YBR301W,YCL051W,YCR089W,YDL024C,YDL049C,YDR055W,YDR077W,YDR144C,YDR261C,YDR522C,YDR534C,YEL040W,YER011W,YER150W,YGL028C,YGL032C,YGR189C,YGR192C,YGR279C,YGR282C,YHR143W,YHR211W,YIL011W,YIL123W,YIR039C,YJL052W,YJL078C,YJL158C,YJL159W,YJL171C,YJR004C,YJR009C,YJR150C,YJR151C,YKL096W-A,YKL096W,YKL163W,YKL164C,YKL165C,YKR042W,YKR102W,YLL02…	SSA1,FLO9,FLO1,FIG1,TIP1,ECM33,PHO5,TOS1,DAN3,LRE1,FIG2,DIA3,KNH1,PST1,SED1,MKC7,EXG2,SPS2,FIT1,UTR2,TIR1,SPI1,SCW11,AGA2,CRH1,TDH3,SCW4,BGL2,DSE2,FLO5,TIR3,SIM1,YPS6,TDH1,PRY3,CIS3,HSP150,YJL171C,SAG1,TDH2,DAN1,DAN4,CWP2,CWP1,PIR3,PIR1,MCD4,UTH1,FLO10,SSA2,DAN2,YLR040C,YLR042C,CCW12,YPS1,YLR194C,CTS1,ECM38,EXG1,CCW14,PLB2,PLB1,GAS3,HOR7,SCW10,GAS1,SUN4,YGP1,YNL190W,YNL300W,KRE1,EGT2,AGA1,DSE4,GA…	chrI,chrI,chrI,chrII,chrII,chrII,chrII,chrII,chrII,chrIII,chrIII,chrIV,chrIV,chrIV,chrIV,chrIV,chrIV,chrIV,chrIV,chrV,chrV,chrV,chrVII,chrVII,chrVII,chrVII,chrVII,chrVII,chrVIII,chrVIII,chrIX,chrIX,chrIX,chrX,chrX,chrX,chrX,chrX,chrX,chrX,chrX,chrX,chrXI,chrXI,chrXI,chrXI,chrXI,chrXI,chrXI,chrXII,chrXII,chrXII,chrXII,chrXII,chrXII,chrXII,chrXII,chrXII,chrXII,chrXII,chrXIII,chrXIII,chrXIII,chrXIII…
GO:0005840	0.513974	0	0.003113	0.835836	0.953729	0.000547	0.811704	0.053988	0.004564	0.013969	469.283	61.3112	111.925	240.009	151.25	1.46965	0	0.978775	314	166	0.322635	C	ribosome	An intracellular organelle, about 200 A in diameter, consisting of RNA and protein. It is the site of protein biosynthesis resulting from translation of messenger RNA (mRNA). It consists of two subunits, one large and one small, each containing only protein and RNA. Both the ribosome and its subunits are characterized by their sedimentation coefficients, expressed in Svedberg units (symbol: S). H…	Q0140,YAL003W,YBL027W,YBL028C,YBL038W,YBL072C,YBL087C,YBL090W,YBL092W,YBR031W,YBR048W,YBR079C,YBR084C-A,YBR118W,YBR122C,YBR146W,YBR160W,YBR181C,YBR189W,YBR191W,YBR251W,YBR268W,YBR282W,YCR003W,YCR031C,YCR046C,YCR071C,YCR072C,YDL014W,YDL045W-A,YDL061C,YDL075W,YDL081C,YDL082W,YDL083C,YDL110C,YDL130W,YDL133C-A,YDL136W,YDL184C,YDL191W,YDL202W,YDR012W,YDR025W,YDR026C,YDR041W,YDR064W,YDR077W,YDR115W,YDR…	VAR1,EFB1,RPL19B,YBL028C,MRPL16,RPS8A,RPL23A,MRP21,RPL32,RPL4A,RPS11B,RPG1,RPL19A,TEF2,MRPL36,MRPS9,CDC28,RPS6B,RPS9B,RPL21A,MRPS5,MRPL37,MRPL27,MRPL32,RPS14A,IMG1,IMG2,RSA4,NOP1,MRP10,RPS29B,RPL31A,RPP1A,RPL13A,RPS16B,TMA17,RPP1B,RPL41B,RPL35B,RPL41A,RPL35A,MRPL11,RPL4B,RPS11A,YDR026C,RSM10,RPS13,SED1,YDR115W,MRPL1,TMA64,RSM24,YDR186C,MRPL7,YDR239C,YDR266C,MRPL35,MRPS28,MRP1,RPP2B,EFT2,MRP20,RPL…	chrMito,chrI,chrII,chrII,chrII,chrII,chrII,chrII,chrII,chrII,chrII,chrII,chrII,chrII,chrII,chrII,chrII,chrII,chrII,chrII,chrII,chrII,chrII,chrIII,chrIII,chrIII,chrIII,chrIII,chrIV,chrIV,chrIV,chrIV,chrIV,chrIV,chrIV,chrIV,chrIV,chrIV,chrIV,chrIV,chrIV,chrIV,chrIV,chrIV,chrIV,chrIV,chrIV,chrIV,chrIV,chrIV,chrIV,chrIV,chrIV,chrIV,chrIV,chrIV,chrIV,chrIV,chrIV,chrIV,chrIV,chrIV,chrIV,chrIV,chrIV,chr…
GO:0005618	0.999872	0.975	0.725963	0.924972	0.925544	8.5e-05	0.037126	0.057487	0.033481	0.018977	1021.58	113.511	151.278	266.971	161.75	2.21212	0.001116	0.998318	67	29	0.928669	C	cell wall	The rigid or semi-rigid envelope lying outside the cell membrane of plant, fungal, and most prokaryotic cells, maintaining their shape and protecting them from osmotic lysis. In plants it is made of cellulose and, often, lignin; in fungi it is composed largely of polysaccharides; in bacteria it is composed of peptidoglycan.	YAL005C,YAR050W,YBR005W,YBR301W,YCR089W,YDL049C,YDR077W,YDR437W,YDR528W,YDR534C,YEL040W,YGL028C,YGR143W,YGR166W,YGR189C,YGR279C,YGR282C,YHR143W,YHR211W,YIL011W,YJL158C,YJL159W,YJL174W,YJR004C,YJR013W,YJR150C,YJR151C,YKL046C,YKL096W-A,YKL096W,YKL126W,YKL163W,YKL164C,YKR042W,YKR100C,YKR102W,YLL024C,YLL031C,YLR037C,YLR040C,YLR042C,YLR110C,YLR155C,YLR157C,YLR158C,YLR160C,YLR194C,YLR213C,YLR286C,YLR30…	SSA1,FLO1,RCR1,DAN3,FIG2,KNH1,SED1,GPI19,HLR1,FIT1,UTR2,SCW11,SKN1,KRE11,CRH1,SCW4,BGL2,DSE2,FLO5,TIR3,CIS3,HSP150,KRE9,SAG1,GPI14,DAN1,DAN4,DCW1,CWP2,CWP1,YPK1,PIR3,PIR1,UTH1,SKG1,FLO10,SSA2,GPI13,DAN2,YLR040C,YLR042C,CCW12,ASP3-1,ASP3-2,ASP3-3,ASP3-4,YLR194C,CRR1,CTS1,EXG1,CCW14,YPK2,DFG5,SCW10,SUN4,KRE1,AGA1,DSE4,HPF1,TIR4,YOR214C,SRL1,KRE5,FIT2,FIT3,KRE6,	chrI,chrI,chrII,chrII,chrIII,chrIV,chrIV,chrIV,chrIV,chrIV,chrV,chrVII,chrVII,chrVII,chrVII,chrVII,chrVII,chrVIII,chrVIII,chrIX,chrX,chrX,chrX,chrX,chrX,chrX,chrX,chrXI,chrXI,chrXI,chrXI,chrXI,chrXI,chrXI,chrXI,chrXI,chrXII,chrXII,chrXII,chrXII,chrXII,chrXII,chrXII,chrXII,chrXII,chrXII,chrXII,chrXII,chrXII,chrXII,chrXII,chrXIII,chrXIII,chrXIII,chrXIV,chrXIV,chrXIV,chrXIV,chrXV,chrXV,chrXV,chrXV,c…
GO:0005576	0.938424	0.962951	0.847031	0.9545	0.947369	0.000147	0.017137	0.008959	0.018559	0.032515	930.269	113.059	144.038	290.685	168.893	1.92929	0.000782	0.997507	100	45	0.919106	C	extracellular region	The space external to the outermost structure of a cell. For cells without external protective or external encapsulating structures this refers to space outside of the plasma membrane. This term covers the host cell environment outside an intracellular parasite.	YAL005C,YAR050W,YAR066W,YAR071W,YBL008W-A,YBR005W,YBR093C,YBR162C,YBR200W-A,YBR301W,YCR069W,YCR089W,YDL049C,YDR032C,YDR055W,YDR077W,YDR371W,YDR437W,YDR461W,YDR528W,YDR534C,YEL040W,YGL028C,YGL089C,YGR143W,YGR166W,YGR189C,YGR279C,YGR282C,YHR057C,YHR143W,YHR211W,YHR214W,YIL011W,YIL015W,YIL162W,YJL078C,YJL079C,YJL158C,YJL159W,YJL160C,YJL174W,YJR004C,YJR013W,YJR150C,YJR151C,YJR153W,YKL046C,YKL096W-A,Y…	SSA1,FLO1,YAR066W,PHO11,YBL008W-A,RCR1,PHO5,TOS1,YBR200W-A,DAN3,CPR4,FIG2,KNH1,PST2,PST1,SED1,CTS2,GPI19,MFA1,HLR1,FIT1,UTR2,SCW11,MF(ALPHA)2,SKN1,KRE11,CRH1,SCW4,BGL2,CPR2,DSE2,FLO5,YHR214W,TIR3,BAR1,SUC2,PRY3,PRY1,CIS3,HSP150,YJL160C,KRE9,SAG1,GPI14,DAN1,DAN4,PGU1,DCW1,CWP2,CWP1,YPK1,PIR3,PIR1,PRY2,UTH1,SKG1,FLO10,SSA2,GPI13,DAN2,YLR040C,YLR042C,CCW12,ASP3-1,ASP3-2,ASP3-3,ASP3-4,YLR194C,CRR1,CT…	chrI,chrI,chrI,chrI,chrII,chrII,chrII,chrII,chrII,chrII,chrIII,chrIII,chrIV,chrIV,chrIV,chrIV,chrIV,chrIV,chrIV,chrIV,chrIV,chrV,chrVII,chrVII,chrVII,chrVII,chrVII,chrVII,chrVII,chrVIII,chrVIII,chrVIII,chrVIII,chrIX,chrIX,chrIX,chrX,chrX,chrX,chrX,chrX,chrX,chrX,chrX,chrX,chrX,chrX,chrXI,chrXI,chrXI,chrXI,chrXI,chrXI,chrXI,chrXI,chrXI,chrXI,chrXII,chrXII,chrXII,chrXII,chrXII,chrXII,chrXII,chrXII,…
GO:0019867	0.287311	0.123998	0.677147	0.838157	0.999807	0.215792	0.960501	0.882743	0.564628	0.042955	582.333	64.2727	119.541	450.84	608.188	1.10256	0.582227	0.983865	40	23	0.271289	C	outer membrane	The external membrane of Gram-negative bacteria or certain organelles such as mitochondria and chloroplasts; freely permeable to most ions and metabolites.	YAL010C,YAL048C,YAR008W,YBR179C,YBR230C,YDR470C,YER004W,YGL219C,YGR028W,YGR082W,YHR083W,YIL114C,YIL136W,YJL133C-A,YKL084W,YKL094W,YLL001W,YLL006W,YLR105C,YLR190W,YMR059W,YMR060C,YMR203W,YNL026W,YNL055C,YNL070W,YNL121C,YNL131W,YNR017W,YNR074C,YOL009C,YOL026C,YOR045W,YOR228C,YPL083C,YPL186C,YPR098C,YPR133W-A,YPR140W,	MDM10,GEM1,SEN34,FZO1,OM14,UGO1,FMP52,MDM34,MSP1,TOM20,SAM35,POR2,OM45,YJL133C-A,HOT13,YJU3,DNM1,MMM1,SEN2,MMR1,SEN15,SAM37,TOM40,SAM50,POR1,TOM7,TOM70,TOM22,TIM23,AIF1,MDM12,MIM1,TOM6,YOR228C,SEN54,UIP4,YPR098C,TOM5,TAZ1,	chrI,chrI,chrI,chrII,chrII,chrIV,chrV,chrVII,chrVII,chrVII,chrVIII,chrIX,chrIX,chrX,chrXI,chrXI,chrXII,chrXII,chrXII,chrXII,chrXIII,chrXIII,chrXIII,chrXIV,chrXIV,chrXIV,chrXIV,chrXIV,chrXIV,chrXIV,chrXV,chrXV,chrXV,chrXV,chrXVI,chrXVI,chrXVI,chrXVI,chrXVI,
GO:0005887	0.984714	0.133698	0.629117	0.937835	0.999395	0.021477	0.405522	0.026392	0.183138	0.051956	853.286	80.4	138.579	556	1065.33	1.68	0.072386	0.983114	26	6	0.999248	C	integral to plasma membrane	Penetrating at least one phospholipid bilayer of a plasma membrane. May also refer to the state of being buried in the bilayer with no exposure outside the bilayer.	YBR132C,YCR017C,YFL026W,YGL255W,YGR014W,YGR023W,YGR055W,YGR260W,YIL121W,YIL140W,YJL062W,YJL212C,YKL178C,YKL209C,YKR039W,YLR332W,YLR373C,YLR411W,YML123C,YMR183C,YMR319C,YOR161C,YPR194C,YPR198W,YPR201W,	AGP2,CWH43,STE2,ZRT1,MSB2,MTL1,MUP1,TNA1,QDR2,AXL2,LAS21,OPT1,STE3,STE6,GAP1,MID2,VID22,CTR3,PHO84,SSO2,FET4,PNS1,OPT2,SGE1,ARR3,	chrII,chrIII,chrVI,chrVII,chrVII,chrVII,chrVII,chrVII,chrIX,chrIX,chrX,chrX,chrXI,chrXI,chrXI,chrXII,chrXII,chrXII,chrXIII,chrXIII,chrXIII,chrXV,chrXVI,chrXVI,chrXVI,
GO:0022625	0.75624	0	0.003254	0.955172	0.947848	10^(-16)	0.891052	0.154274	0.000835	0.06013	527.212	51.6707	106.759	296.689	142.308	2.26437	0	0.985327	88	41	0.846927	C			YBL027W,YBL087C,YBL092W,YBR031W,YBR084C-A,YBR191W,YBR267W,YDL075W,YDL081C,YDL082W,YDL130W,YDL133C-A,YDL136W,YDL184C,YDL191W,YDR012W,YDR101C,YDR382W,YDR418W,YDR471W,YDR500C,YEL054C,YER056C-A,YER117W,YFL034C-A,YFR031C-A,YFR032C-A,YGL030W,YGL031C,YGL076C,YGL103W,YGL135W,YGL147C,YGR034W,YGR085C,YGR148C,YHL001W,YHL033C,YHR010W,YHR141C,YHR170W,YIL018W,YIL052C,YIL133C,YIL148W,YJL177W,YJL189W,YJR094W-A,Y…	RPL19B,RPL23A,RPL32,RPL4A,RPL19A,RPL21A,REI1,RPL31A,RPP1A,RPL13A,RPP1B,RPL41B,RPL35B,RPL41A,RPL35A,RPL4B,ARX1,RPP2B,RPL12B,RPL27B,RPL37B,RPL12A,RPL34A,RPL23B,RPL22B,RPL2A,RPL29,RPL30,RPL24A,RPL7A,RPL28,RPL1B,RPL9A,RPL26B,RPL11B,RPL24B,RPL14B,RPL8A,RPL27A,RPL42B,NMD3,RPL2B,RPL34B,RPL16A,RPL40A,RPL17B,RPL39,RPL43B,RPL14A,RRP14,RPL17A,RPL40B,RPL8B,RPL15A,RPL22A,RPL10,RPL37A,RPL38,RPP0,RPL26A,RPL31B,…	chrII,chrII,chrII,chrII,chrII,chrII,chrII,chrIV,chrIV,chrIV,chrIV,chrIV,chrIV,chrIV,chrIV,chrIV,chrIV,chrIV,chrIV,chrIV,chrIV,chrV,chrV,chrV,chrVI,chrVI,chrVI,chrVII,chrVII,chrVII,chrVII,chrVII,chrVII,chrVII,chrVII,chrVII,chrVIII,chrVIII,chrVIII,chrVIII,chrVIII,chrIX,chrIX,chrIX,chrIX,chrX,chrX,chrX,chrXI,chrXI,chrXI,chrXI,chrXII,chrXII,chrXII,chrXII,chrXII,chrXII,chrXII,chrXII,chrXII,chrXII,chrX…
GO:0005773	0.928464	0.810737	0.329698	0.983629	0.850316	0.186354	0.416467	0.825203	0.089198	0.101563	547.57	81.7258	130.833	297.021	124.689	0.875817	0.999193	0.785991	154	76	0.727878	C	vacuole	A closed structure, found only in eukaryotic cells, that is completely surrounded by unit membrane and contains liquid material. Cells contain one or several vacuoles, that may have different functions from each other. Vacuoles have a diverse array of functions. They can act as a storage organelle for nutrients or waste products, as a degradative compartment, as a cost-effective way of increasing…	YAR042W,YBL078C,YBL089W,YBR077C,YBR131W,YBR161W,YBR207W,YBR241C,YBR286W,YBR293W,YCL005W-A,YCL038C,YCL069W,YCR068W,YCR075C,YDL010W,YDL046W,YDL054C,YDL077C,YDL113C,YDL123W,YDL128W,YDL149W,YDL180W,YDL185W,YDL210W,YDL211C,YDR080W,YDR119W,YDR128W,YDR131C,YDR135C,YDR229W,YDR262W,YDR281C,YDR284C,YDR313C,YDR323C,YDR352W,YDR425W,YDR452W,YDR481C,YDR486C,YEL005C,YEL013W,YEL027W,YEL060C,YEL064C,YER072W,YER09…	SWH1,ATG8,AVT5,SLM4,CCZ1,CSH1,FTH1,YBR241C,APE3,VBA2,VMA9,ATG22,VBA3,ATG15,ERS1,GRX6,NPC2,MCH1,VAM6,ATG20,SNA4,VCX1,ATG9,YDL180W,TFP1,UGA4,YDL211C,VPS41,YDR119W,YDR128W,YDR131C,YCF1,IVY1,YDR262W,PHM6,DPP1,PIB1,PEP7,YDR352W,SNX41,PPN1,PHO8,VPS60,VAB2,VAC8,CUP5,PRB1,AVT2,VTC1,TSC11,AVT6,YCK3,VTC2,FAB1,ATG18,PMC1,PIB2,VPS45,MON1,AMS1,VAM7,YGR106C,YGR125W,GTR2,PSD2,HSV2,DAP2,SMF2,YHR113W,ECM14,CTR2,K…	chrI,chrII,chrII,chrII,chrII,chrII,chrII,chrII,chrII,chrII,chrIII,chrIII,chrIII,chrIII,chrIII,chrIV,chrIV,chrIV,chrIV,chrIV,chrIV,chrIV,chrIV,chrIV,chrIV,chrIV,chrIV,chrIV,chrIV,chrIV,chrIV,chrIV,chrIV,chrIV,chrIV,chrIV,chrIV,chrIV,chrIV,chrIV,chrIV,chrIV,chrIV,chrV,chrV,chrV,chrV,chrV,chrV,chrV,chrV,chrV,chrVI,chrVI,chrVI,chrVII,chrVII,chrVII,chrVII,chrVII,chrVII,chrVII,chrVII,chrVII,chrVII,chrV…
GO:0043332	0.760459	0.685722	0.516015	0.97786	0.968034	0.445421	0.013473	0.085895	0.487277	0.118202	410.105	118.04	116.29	300.333	171.889	1.64706	0.052418	0.977339	35	13	0.969482	C	mating projection tip	The apex of the mating projection in unicellular fungi exposed to mating pheromone; site of polarized growth.	YAL016W,YAL041W,YBL016W,YBR040W,YBR109C,YBR200W,YCL027W,YDL159W,YDR103W,YDR309C,YER118C,YFL034C-B,YGR238C,YHL007C,YHR061C,YHR102W,YHR158C,YIL129C,YJL157C,YKL079W,YKL189W,YKL209C,YKR090W,YLL021W,YLR229C,YMR232W,YNL161W,YNL271C,YNL279W,YOR326W,YOR353C,YPL269W,YPR122W,YPR165W,	TPD3,CDC24,FUS3,FIG1,CMD1,BEM1,FUS1,STE7,STE5,GIC2,SHO1,MOB2,KEL2,STE20,GIC1,KIC1,KEL1,TAO3,FAR1,SMY1,HYM1,STE6,PXL1,SPA2,CDC42,FUS2,CBK1,BNI1,PRM1,MYO2,SOG2,KAR9,AXL1,RHO1,	chrI,chrI,chrII,chrII,chrII,chrII,chrIII,chrIV,chrIV,chrIV,chrV,chrVI,chrVII,chrVIII,chrVIII,chrVIII,chrVIII,chrIX,chrX,chrXI,chrXI,chrXI,chrXI,chrXII,chrXII,chrXIII,chrXIV,chrXIV,chrXIV,chrXV,chrXV,chrXVI,chrXVI,chrXVI,
GO:0000324	0.869923	0.957222	0.808526	0.98995	0.926203	0.182082	0.093735	0.463739	0.202117	0.122822	584.581	90.7722	125.506	440.545	128.233	1.23	0.002319	0.980726	101	42	0.982123	C	vacuole, cell cycle-correlated morphology	The vacuole is a large, membrane-bound organelle that functions as a reservoir for the storage of small molecules (including polyphosphate, amino acids, several divalent cations (e.g. calcium), other ions, and other small molecules) as well as being the primary compartment for degradation. It is an acidic compartment, containing an ensemble of acid hydrolases. At least in S. cerevisiae, there are…	YBR014C,YBR139W,YBR161W,YBR162C,YBR187W,YBR286W,YBR302C,YCR075C,YDL010W,YDL046W,YDL077C,YDL128W,YDL180W,YDL211C,YDR003W,YDR080W,YDR262W,YDR281C,YDR422C,YDR477W,YEL013W,YEL060C,YER119C,YER123W,YFL062W,YFR019W,YGR125W,YGR209C,YGR223C,YGR254W,YGR295C,YHL008C,YHR132C,YHR174W,YHR202W,YHR215W,YIL067C,YIL088C,YIL099W,YIL158W,YIR014W,YJL059W,YJL079C,YJL097W,YJL172W,YJR001W,YJR054W,YJR161C,YKL077W,YKL103C…	GRX7,YBR139W,CSH1,TOS1,GDT1,APE3,COS2,ERS1,GRX6,NPC2,VAM6,VCX1,YDL180W,YDL211C,RCR2,VPS41,YDR262W,PHM6,SIP1,SNF1,VAC8,PRB1,AVT6,YCK3,COS4,FAB1,YGR125W,TRX2,HSV2,ENO1,COS6,YHL008C,ECM14,ENO2,YHR202W,PHO12,YIL067C,AVT7,SGA1,YIL158W,YIR014W,YHC3,PRY1,PHS1,CPS1,AVT1,YJR054W,COS5,YKL077W,LAP4,SSH4,MCD4,YKT6,PRY2,FPS1,YBT1,FRE6,TRX1,YLR297W,ECM38,VPS33,YPT7,COS3,YMR221C,ZRC1,PRC1,PBI2,VAC7,YNL058C,AVT4…	chrII,chrII,chrII,chrII,chrII,chrII,chrII,chrIII,chrIV,chrIV,chrIV,chrIV,chrIV,chrIV,chrIV,chrIV,chrIV,chrIV,chrIV,chrIV,chrV,chrV,chrV,chrV,chrVI,chrVI,chrVII,chrVII,chrVII,chrVII,chrVII,chrVIII,chrVIII,chrVIII,chrVIII,chrVIII,chrIX,chrIX,chrIX,chrIX,chrIX,chrX,chrX,chrX,chrX,chrX,chrX,chrX,chrXI,chrXI,chrXI,chrXI,chrXI,chrXI,chrXII,chrXII,chrXII,chrXII,chrXII,chrXII,chrXII,chrXIII,chrXIII,chrXI…
GO:0005933	0.307466	0.957875	0.707078	0.835594	0.74291	0.545052	0.000976	0.498189	0.057096	0.123767	515.938	133.128	127.561	250.531	106.706	1.23809	0.458363	0.983928	43	21	0.689996	C	cellular bud	A protuberance from a cell of an organism that reproduces by budding, which will grow larger and become a separate daughter cell after nuclear division, cytokinesis, and cell wall formation (when appropriate). The daughter cell may completely separate from the mother cell, or the mother and daughter cells may remain associated.	YAL024C,YAL029C,YBL085W,YBR054W,YBR102C,YBR158W,YBR260C,YDL146W,YDL240W,YDR033W,YDR251W,YER114C,YFL034C-B,YFR016C,YGR241C,YHR102W,YHR161C,YIL034C,YIL129C,YJL051W,YJL085W,YKL185W,YKL189W,YKR090W,YKR100C,YLR187W,YLR190W,YLR414C,YML072C,YMR192W,YMR295C,YNL087W,YNL161W,YNL166C,YNL283C,YNL293W,YNL327W,YOL112W,YOR304C-A,YOR353C,YPL032C,YPL249C,	LTE1,MYO4,BOI1,YRO2,EXO84,AMN1,RGD1,LDB17,LRG1,MRH1,PAM1,BOI2,MOB2,YFR016C,YAP1802,KIC1,YAP1801,CAP2,TAO3,IRC8,EXO70,ASH1,HYM1,PXL1,SKG1,SKG3,MMR1,YLR414C,TCB3,GYL1,YMR295C,TCB2,CBK1,BNI5,WSC2,MSB3,EGT2,MSB4,YOR304C-A,SOG2,SVL3,GYP5,	chrI,chrI,chrII,chrII,chrII,chrII,chrII,chrIV,chrIV,chrIV,chrIV,chrV,chrVI,chrVI,chrVII,chrVIII,chrVIII,chrIX,chrIX,chrX,chrX,chrXI,chrXI,chrXI,chrXI,chrXII,chrXII,chrXII,chrXIII,chrXIII,chrXIII,chrXIV,chrXIV,chrXIV,chrXIV,chrXIV,chrXIV,chrXV,chrXV,chrXV,chrXVI,chrXVI,
GO:0031225	0.78448	0.940689	0.820453	0.984074	0.921304	0.003196	0.387908	0.212044	0.049532	0.125402	1187.55	89.6667	139.27	556.385	154.353	2.53192	5.8e-05	0.99879	48	20	0.933959	C	anchored to membrane	Tethered to a membrane by a covalently attached anchor, such as a lipid moiety, that is embedded in the membrane. When used to describe a protein, indicates that none of the peptide sequence is embedded in the membrane.	YAR050W,YBR067C,YBR078W,YCL048W,YCL048W-A,YCR089W,YDR055W,YDR077W,YDR144C,YDR261C,YDR522C,YDR524C-B,YDR534C,YEL040W,YER011W,YGR189C,YHR143W,YHR211W,YIR019C,YIR039C,YJR004C,YJR150C,YJR151C,YKL046C,YKL096W-A,YKL096W,YLR040C,YLR042C,YLR110C,YLR120C,YLR121C,YLR194C,YLR343W,YLR390W-A,YMR215W,YMR238W,YMR307W,YNL322C,YNR044W,YOL030W,YOL132W,YOL155C,YOR009W,YOR214C,YOR382W,YOR383C,YPL056C,	FLO1,TIP1,ECM33,SPS22,YCL048W-A,FIG2,PST1,SED1,MKC7,EXG2,SPS2,YDR524C-B,FIT1,UTR2,TIR1,CRH1,DSE2,FLO5,MUC1,YPS6,SAG1,DAN1,DAN4,DCW1,CWP2,CWP1,YLR040C,YLR042C,CCW12,YPS1,YPS3,YLR194C,GAS2,CCW14,GAS3,DFG5,GAS1,KRE1,AGA1,GAS5,GAS4,HPF1,TIR4,YOR214C,FIT2,FIT3,YPL056C,	chrI,chrII,chrII,chrIII,chrIII,chrIII,chrIV,chrIV,chrIV,chrIV,chrIV,chrIV,chrIV,chrV,chrV,chrVII,chrVIII,chrVIII,chrIX,chrIX,chrX,chrX,chrX,chrXI,chrXI,chrXI,chrXII,chrXII,chrXII,chrXII,chrXII,chrXII,chrXII,chrXII,chrXIII,chrXIII,chrXIII,chrXIV,chrXIV,chrXV,chrXV,chrXV,chrXV,chrXV,chrXV,chrXV,chrXVI,
GO:0031410	0.457557	0.759212	0.862065	0.019744	0.305115	0.93347	0.787154	0.160992	0.265047	0.126297	286.962	76.0938	145.788	123.37	92.75	0.648649	0.999429	0.612401	38	20	0.506665	C	cytoplasmic vesicle	A vesicle formed of membrane or protein, found in the cytoplasm of a cell.	YAR033W,YBL078C,YBR102C,YBR105C,YBR288C,YDL145C,YDL195W,YDR238C,YEL005C,YFL005W,YFR051C,YGL051W,YGL137W,YGL206C,YGR167W,YGR223C,YGR261C,YIL076W,YIL109C,YJL024C,YJL151C,YJL178C,YJR125C,YLR170C,YLR208W,YLR411W,YMR159C,YNL263C,YNL272C,YNL287W,YOL062C,YPL010W,YPL195W,YPL218W,YPL259C,YPR029C,YPR181C,	MST28,ATG8,EXO84,VID24,APM3,COP1,SEC31,SEC26,VAB2,SEC4,RET2,MST27,SEC27,CHC1,CLC1,HSV2,APL6,SEC28,SEC24,APS3,SNA3,ATG27,ENT3,APS1,SEC13,CTR3,ATG16,YIF1,SEC2,SEC21,APM4,RET3,APL5,SAR1,APM1,APL4,SEC23,	chrI,chrII,chrII,chrII,chrII,chrIV,chrIV,chrIV,chrV,chrVI,chrVI,chrVII,chrVII,chrVII,chrVII,chrVII,chrVII,chrIX,chrIX,chrX,chrX,chrX,chrX,chrXII,chrXII,chrXII,chrXIII,chrXIV,chrXIV,chrXIV,chrXV,chrXVI,chrXVI,chrXVI,chrXVI,chrXVI,chrXVI,
GO:0042645	0.605821	0.780498	0.776745	0.806325	0.989207	0.528182	0.293139	0.040365	0.071862	0.13177	325.4	95.9048	141.455	578.824	688.75	1.08696	0.325466	0.925841	24	13	0.475634	C	mitochondrial nucleoid	The region of a mitochondrion to which the DNA is confined.	YBL099W,YBR221C,YCL009C,YCL064C,YCR028C-A,YDL066W,YDR148C,YEL030W,YER178W,YFL018C,YFL036W,YIL125W,YJR045C,YJR144W,YLR139C,YLR259C,YLR304C,YLR355C,YMR072W,YMR241W,YNL037C,YOR142W,YOR374W,	ATP1,PDB1,ILV6,CHA1,RIM1,IDP1,KGD2,ECM10,PDA1,LPD1,RPO41,KGD1,SSC1,MGM101,SLS1,HSP60,ACO1,ILV5,ABF2,YHM2,IDH1,LSC1,ALD4,	chrII,chrII,chrIII,chrIII,chrIII,chrIV,chrIV,chrV,chrV,chrVI,chrVI,chrIX,chrX,chrX,chrXII,chrXII,chrXII,chrXII,chrXIII,chrXIII,chrXIV,chrXV,chrXV,
GO:0005654	0.546899	0.268114	0.073256	0.576166	0.867249	0.50128	0.973012	0.906334	0.002322	0.149912	708.75	54.5556	94.6667	233.429	131.5	0.695652	0.977727	0.706587	24	13	0.475634	C	nucleoplasm	That part of the nuclear content other than the chromosomes or the nucleolus.	YAL059W,YBL004W,YDL051W,YDR101C,YGL043W,YGR280C,YHL020C,YHR085W,YHR197W,YIL104C,YIL128W,YIL149C,YJL087C,YKR002W,YKR095W,YLR106C,YMR239C,YNL124W,YNL175C,YNL182C,YNR053C,YPL193W,YPR086W,	ECM1,UTP20,LHP1,ARX1,DST1,PXR1,OPI1,IPI1,RIX1,SHQ1,MET18,MLP2,TRL1,PAP1,MLP1,MDN1,RNT1,NAF1,NOP13,IPI3,NOG2,RSA1,SUA7,	chrI,chrII,chrIV,chrIV,chrVII,chrVII,chrVIII,chrVIII,chrVIII,chrIX,chrIX,chrIX,chrX,chrXI,chrXI,chrXII,chrXIII,chrXIV,chrXIV,chrXIV,chrXIV,chrXVI,chrXVI,
GO:0016469	0.929539	0.306169	0.816381	0.881267	0.884127	0.055282	0.316216	0.00615	0.402813	0.189365	616.789	92.7273	150.417	210.4	122.143	1.75	0.00341	0.971815	25	9	0.960446	C	proton-transporting two-sector ATPase complex	A large protein complex that catalyzes the synthesis or hydrolysis of ATP by a rotational mechanism, coupled to the transport of protons across a membrane. The complex comprises a membrane sector (F0, V0, or A0) that carries out proton transport and a cytoplasmic compartment sector (F1, V1, or A1) that catalyzes ATP synthesis or hydrolysis. Two major types have been characterized: V-type ATPases …	Q0080,Q0085,Q0130,YBL099W,YBR039W,YBR127C,YDL004W,YDL185W,YDR298C,YDR322C-A,YEL027W,YEL051W,YGR020C,YHR026W,YJR121W,YKL016C,YKL080W,YLR447C,YML081C-A,YOR332W,YPL078C,YPL234C,YPL271W,YPR020W,	ATP8,ATP6,OLI1,ATP1,ATP3,VMA2,ATP16,TFP1,ATP5,TIM11,CUP5,VMA8,VMA7,PPA1,ATP2,ATP7,VMA5,VMA6,ATP18,VMA4,ATP4,TFP3,ATP15,ATP20,	chrMito,chrMito,chrMito,chrII,chrII,chrII,chrIV,chrIV,chrIV,chrIV,chrV,chrV,chrVII,chrVIII,chrX,chrXI,chrXI,chrXII,chrXIII,chrXV,chrXVI,chrXVI,chrXVI,chrXVI,
GO:0005681	0.003618	0.077528	0.0756	0.074275	0.613942	0.437192	0.863031	0.701054	0.956516	0.212337	276.243	56.5854	125.06	291.472	86.12	0.637931	1	0.344098	59	35	0.138591	C	spliceosome	A ribonucleoprotein complex, containing RNA and small nuclear ribonucleoproteins (snRNPs) that is assembled during the splicing of messenger RNA primary transcript to excise an intron.	YAL032C,YBR065C,YBR119W,YBR152W,YBR188C,YBR237W,YDL030W,YDL043C,YDL084W,YDL087C,YDL098C,YDL209C,YDR088C,YDR163W,YDR235W,YDR240C,YDR243C,YDR364C,YDR416W,YDR473C,YDR482C,YEL026W,YER013W,YER172C,YFR005C,YGL120C,YGL128C,YGL174W,YGR006W,YGR075C,YGR091W,YGR129W,YGR278W,YHR165C,YIR005W,YJL203W,YJR050W,YKR022C,YKR086W,YLL036C,YLR117C,YLR323C,YLR424W,YML049C,YMR213W,YMR288W,YNL245C,YNR011C,YOR148C,YOR308C…	PRP45,ECM2,MUD1,SPP381,NTC20,PRP5,PRP9,PRP11,SUB2,LUC7,SNU23,CWC2,SLU7,CWC15,PRP42,SNU56,PRP28,CDC40,SYF1,PRP3,CWC21,SNU13,PRP22,BRR2,SAD1,PRP43,CWC23,BUD13,PRP18,PRP38,PRP31,SYF2,CWC22,PRP8,IST3,PRP21,ISY1,NTR2,PRP16,PRP19,CLF1,CWC24,SPP382,RSE1,CEF1,HSH155,CWC25,PRP2,SPP2,SNU66,CWC27,PRP46,LEA1,BRR1,DIB1,RDS3,SNT309,YPR152C,	chrI,chrII,chrII,chrII,chrII,chrII,chrIV,chrIV,chrIV,chrIV,chrIV,chrIV,chrIV,chrIV,chrIV,chrIV,chrIV,chrIV,chrIV,chrIV,chrIV,chrV,chrV,chrV,chrVI,chrVII,chrVII,chrVII,chrVII,chrVII,chrVII,chrVII,chrVII,chrVIII,chrIX,chrX,chrX,chrXI,chrXI,chrXII,chrXII,chrXII,chrXII,chrXIII,chrXIII,chrXIII,chrXIV,chrXIV,chrXV,chrXV,chrXVI,chrXVI,chrXVI,chrXVI,chrXVI,chrXVI,chrXVI,chrXVI,
GO:0032040	0.909643	0.082924	0.147261	0.643821	0.558424	0.497396	0.803302	0.339844	0.291309	0.226899	580.487	55.7143	116.413	384.727	400.3	0.891304	0.669231	0.576503	47	21	0.859204	C	small subunit processome	A large ribonuclear protein complex containing the U3 snoRNA and associated proteins (28 in S. cerevisiae) that is involved in processing of the pre-18S rRNA to form the small ribosomal subunit.	YBL004W,YBR181C,YBR189W,YCL059C,YCR031C,YCR057C,YDL014W,YDL148C,YDL153C,YDR324C,YDR339C,YDR398W,YDR449C,YEL026W,YER082C,YGL123W,YGR090W,YGR128C,YHR148W,YHR196W,YJL069C,YJL109C,YJL191W,YJR002W,YKL099C,YLL011W,YLR129W,YLR186W,YLR197W,YLR222C,YLR409C,YML093W,YMR093W,YMR128W,YMR229C,YNL075W,YNL096C,YOR004W,YOR078W,YOR096W,YOR310C,YPL081W,YPL090C,YPL126W,YPR137W,YPR144C,	UTP20,RPS6B,RPS9B,KRR1,RPS14A,PWP2,NOP1,NOP14,SAS10,UTP4,FCF1,UTP5,UTP6,SNU13,UTP7,RPS2,UTP22,UTP8,IMP3,UTP9,UTP18,UTP10,RPS14B,MPP10,UTP11,SOF1,DIP2,EMG1,SIK1,UTP13,UTP21,UTP14,UTP15,ECM16,RRP5,IMP4,RPS7B,UTP23,BUD21,RPS7A,NOP58,RPS9A,RPS6A,NAN1,RRP9,NOC4,	chrII,chrII,chrII,chrIII,chrIII,chrIII,chrIV,chrIV,chrIV,chrIV,chrIV,chrIV,chrIV,chrV,chrV,chrVII,chrVII,chrVII,chrVIII,chrVIII,chrX,chrX,chrX,chrX,chrXI,chrXII,chrXII,chrXII,chrXII,chrXII,chrXII,chrXIII,chrXIII,chrXIII,chrXIII,chrXIV,chrXIV,chrXV,chrXV,chrXV,chrXV,chrXVI,chrXVI,chrXVI,chrXVI,chrXVI,
GO:0005741	0.036924	0.094418	0.672208	0.881331	0.99958	0.664626	0.943642	0.305521	0.650173	0.242628	577.955	70.2763	124.744	319.111	341	1.02299	0.904197	0.988582	88	41	0.846927	C	mitochondrial outer membrane	The outer, i.e. cytoplasm-facing, lipid bilayer of the mitochondrial envelope.	YAL008W,YAL010C,YAL048C,YAR008W,YBL057C,YBL098W,YBR177C,YBR179C,YBR230C,YBR265W,YDR381C-A,YDR470C,YER004W,YER026C,YER031C,YFL005W,YGL210W,YGL219C,YGR012W,YGR028W,YGR049W,YGR082W,YGR086C,YGR266W,YHR003C,YHR017W,YHR042W,YHR083W,YHR117W,YHR190W,YIL043C,YIL065C,YIL114C,YIL124W,YIL136W,YIR038C,YJL082W,YJL112W,YJL133C-A,YJR117W,YKL027W,YKL094W,YKL150W,YKL212W,YKR001C,YKR042W,YLL001W,YLL006W,YLR100W,YLR…	FUN14,MDM10,GEM1,SEN34,PTH2,BNA4,EHT1,FZO1,OM14,TSC10,YDR381C-A,UGO1,FMP52,CHO1,YPT31,SEC4,YPT32,MDM34,YGR012W,MSP1,SCM4,TOM20,PIL1,YGR266W,YHR003C,YSC83,NCP1,SAM35,TOM71,ERG9,CBR1,FIS1,POR2,AYR1,OM45,GTT1,IML2,MDV1,YJL133C-A,STE24,YKL027W,YJU3,MCR1,SAC1,VPS1,UTH1,DNM1,MMM1,ERG27,SEN2,MMR1,YPT7,ERG6,UBX2,GSF2,ALO1,SEN15,SAM37,HFD1,TOM40,SAM50,POR1,TOM7,TOM70,TOM22,TIM23,AIF1,MDM12,MIM1,ZEO1,TOM6,…	chrI,chrI,chrI,chrI,chrII,chrII,chrII,chrII,chrII,chrII,chrIV,chrIV,chrV,chrV,chrV,chrVI,chrVII,chrVII,chrVII,chrVII,chrVII,chrVII,chrVII,chrVII,chrVIII,chrVIII,chrVIII,chrVIII,chrVIII,chrVIII,chrIX,chrIX,chrIX,chrIX,chrIX,chrIX,chrX,chrX,chrX,chrX,chrXI,chrXI,chrXI,chrXI,chrXI,chrXI,chrXII,chrXII,chrXII,chrXII,chrXII,chrXIII,chrXIII,chrXIII,chrXIII,chrXIII,chrXIII,chrXIII,chrXIII,chrXIII,chrXIV,…
GO:0005624	0.983622	0.999663	0.912641	0.985913	0.829737	0.175163	0.002111	0.260653	0.003635	0.260062	520.51	117.212	137.078	365.019	120.37	1.42857	0.088361	0.991393	92	52	0.190258	C	membrane fraction	That fraction of cells, prepared by disruptive biochemical methods, that includes the plasma and other membranes.	YAL002W,YBR014C,YBR058C-A,YBR070C,YBR078W,YBR128C,YBR205W,YBR217W,YBR298C,YCL049C,YCR101C,YDL149W,YDR011W,YDR033W,YDR038C,YDR039C,YDR040C,YDR056C,YDR062W,YDR069C,YDR072C,YDR093W,YDR107C,YDR342C,YDR343C,YDR345C,YEL040W,YER076C,YER093C,YER136W,YFL026W,YGL008C,YGL047W,YGR032W,YGR089W,YGR281W,YHL028W,YHR092C,YHR094C,YHR096C,YHR186C,YIL002C,YJL066C,YJL100W,YJL132W,YJR066W,YKL021C,YKL046C,YKL197C,YKL20…	VPS8,GRX7,TSC3,ALG14,ECM33,ATG14,KTR3,ATG12,MAL31,YCL049C,YCR101C,ATG9,SNQ2,MRH1,ENA5,ENA2,ENA1,YDR056C,LCB2,DOA4,IPT1,DNF2,TMN2,HXT7,HXT6,HXT3,UTR2,YER076C,TSC11,GDI1,STE2,PMA1,ALG13,GSC2,NNF2,YOR1,WSC4,HXT4,HXT1,HXT5,KOG1,INP51,MPM1,LSB6,YJL132W,TOR1,MAK11,DCW1,PEX1,TOR2,VPS1,PTR2,VTA1,FRE1,CCC1,VPS34,LCB5,FKS1,SUR7,COS3,HXT2,ATG16,PAH1,SSO2,GAS3,HOR7,LCB1,GAS1,INP52,CHS1,BOR1,WSC2,PEX6,YNR066C…	chrI,chrII,chrII,chrII,chrII,chrII,chrII,chrII,chrII,chrIII,chrIII,chrIV,chrIV,chrIV,chrIV,chrIV,chrIV,chrIV,chrIV,chrIV,chrIV,chrIV,chrIV,chrIV,chrIV,chrIV,chrV,chrV,chrV,chrV,chrVI,chrVII,chrVII,chrVII,chrVII,chrVII,chrVIII,chrVIII,chrVIII,chrVIII,chrVIII,chrIX,chrX,chrX,chrX,chrX,chrXI,chrXI,chrXI,chrXI,chrXI,chrXI,chrXII,chrXII,chrXII,chrXII,chrXII,chrXII,chrXIII,chrXIII,chrXIII,chrXIII,chrXI…
GO:0000329	0.518007	0.823179	0.867805	0.812186	0.742308	0.574297	0.259497	0.642453	0.270484	0.260485	422.489	85.3934	143.686	220.039	101.417	0.712329	1	0.221875	74	32	0.937763	C	membrane of vacuole with cell cycle-correlated morphology	The lipid bilayer surrounding a vacuole, the shape of which correlates with cell cycle phase. The membrane separates its contents from the cytoplasm of the cell.	YAL005C,YBR077C,YBR207W,YBR241C,YBR290W,YBR293W,YCL069W,YCR023C,YCR044C,YDL123W,YDL185W,YDL210W,YDR119W,YDR128W,YDR229W,YDR284C,YDR313C,YDR352W,YDR481C,YDR486C,YEL013W,YEL051W,YER119C,YER123W,YFL041W,YFR021W,YGL006W,YGL124C,YGL212W,YGR020C,YGR106C,YGR170W,YHR028C,YHR175W,YHR186C,YHR205W,YJL097W,YJR001W,YJR138W,YKL080W,YKL146W,YKR007W,YLL015W,YLL024C,YLR001C,YLR034C,YLR148W,YLR178C,YLR220W,YLR386W…	SSA1,SLM4,FTH1,YBR241C,BSD2,VBA2,VBA3,YCR023C,PER1,SNA4,TFP1,UGA4,YDR119W,YDR128W,IVY1,DPP1,PIB1,YDR352W,PHO8,VPS60,VAC8,VMA8,AVT6,YCK3,FET5,ATG18,PMC1,MON1,VAM7,VMA7,YGR106C,PSD2,DAP2,CTR2,KOG1,SCH9,PHS1,AVT1,IML1,VMA5,AVT3,MEH1,BPT1,SSA2,YLR001C,SMF3,PEP3,TFS1,CCC1,VAC14,VPS33,YML018C,VBA1,YMR160W,ICY1,PEP5,AVT4,FIG4,PFA3,MAM3,YOL092W,MCH4,VPS68,VPH1,MYO2,VMA4,NCR1,VPS16,ATG21,YPL162C,TCO89,YPL…	chrI,chrII,chrII,chrII,chrII,chrII,chrIII,chrIII,chrIII,chrIV,chrIV,chrIV,chrIV,chrIV,chrIV,chrIV,chrIV,chrIV,chrIV,chrIV,chrV,chrV,chrV,chrV,chrVI,chrVI,chrVII,chrVII,chrVII,chrVII,chrVII,chrVII,chrVIII,chrVIII,chrVIII,chrVIII,chrX,chrX,chrX,chrXI,chrXI,chrXI,chrXII,chrXII,chrXII,chrXII,chrXII,chrXII,chrXII,chrXII,chrXII,chrXIII,chrXIII,chrXIII,chrXIII,chrXIII,chrXIV,chrXIV,chrXIV,chrXV,chrXV,ch…
GO:0005758	0.841682	0.051122	0.792052	0.727003	0.588728	0.100912	0.996201	0.128695	0.168008	0.266528	590.44	52.3448	144.314	236.458	137	1.13889	0.481044	0.958579	37	23	0.126091	C	mitochondrial intermembrane space	The region between the inner and outer lipid bilayers of the mitochondrial envelope.	YAL039C,YBR091C,YCL057W,YCR079W,YDL085W,YDR031W,YDR226W,YDR430C,YDR487C,YDR511W,YEL020W-A,YEL039C,YGR029W,YGR181W,YHR005C-A,YHR116W,YJR048W,YJR104C,YKL053C-A,YKL067W,YKL084W,YKL087C,YKL150W,YKL195W,YKR066C,YLL009C,YLL018C-A,YLR193C,YML054C,YMR002W,YMR038C,YMR145C,YMR228W,YNR020C,YOR211C,YPR067W,	CYC3,MRS5,PRD1,PTC6,NDE2,MIC14,ADK1,CYM1,RIB3,ACN9,TIM9,CYC7,ERV1,TIM13,MRS11,COX23,CYC1,SOD1,MDM35,YNK1,HOT13,CYT2,MCR1,MIA40,CCP1,COX17,COX19,UPS1,CYB2,MIC17,CCS1,NDE1,MTF1,ATP23,MGM1,ISA2,	chrI,chrII,chrIII,chrIII,chrIV,chrIV,chrIV,chrIV,chrIV,chrIV,chrV,chrV,chrVII,chrVII,chrVIII,chrVIII,chrX,chrX,chrXI,chrXI,chrXI,chrXI,chrXI,chrXI,chrXI,chrXII,chrXII,chrXII,chrXIII,chrXIII,chrXIII,chrXIII,chrXIII,chrXIV,chrXV,chrXVI,
GO:0046540	0.082843	0.400142	0.169755	0.022505	0.867229	0.824236	0.939571	0.300645	1	0.267331	345.286	73.381	126.08	87.9474	131.727	0.928571	0.719872	0.736741	29	13	0.81589	C	U4/U6 x U5 tri-snRNP complex	A complex composed of three small nuclear ribonucleoproteins, snRNP U4, snRNP U6 and snRNP U5.	YBL026W,YBR055C,YBR152W,YDL098C,YDR378C,YDR473C,YEL026W,YER029C,YER112W,YER146W,YER172C,YFL017W-A,YGR006W,YGR074W,YGR075C,YGR091W,YHR165C,YJR022W,YKL173W,YLR147C,YLR275W,YLR438C-A,YNL147W,YOR159C,YOR308C,YPR082C,YPR178W,YPR182W,	LSM2,PRP6,SPP381,SNU23,LSM6,PRP3,SNU13,SMB1,LSM4,LSM5,BRR2,SMX2,PRP18,SMD1,PRP38,PRP31,PRP8,LSM8,SNU114,SMD3,SMD2,LSM3,LSM7,SME1,SNU66,DIB1,PRP4,SMX3,	chrII,chrII,chrII,chrIV,chrIV,chrIV,chrV,chrV,chrV,chrV,chrV,chrVI,chrVII,chrVII,chrVII,chrVII,chrVIII,chrX,chrXI,chrXII,chrXII,chrXII,chrXIV,chrXV,chrXV,chrXVI,chrXVI,chrXVI,
GO:0005774	0.873803	0.946011	0.33648	0.985799	0.707078	0.099418	0.13191	0.953691	0.232412	0.267424	448.621	89.1776	125.415	305.556	95.6585	0.929688	0.82674	0.909401	129	61	0.851239	C	vacuolar membrane	The lipid bilayer surrounding the vacuole and separating its contents from the cytoplasm of the cell.	YBL078C,YBL089W,YBR077C,YBR131W,YBR132C,YBR161W,YBR207W,YBR241C,YBR293W,YCL005W-A,YCL038C,YCL063W,YCL069W,YCR075C,YDL054C,YDL077C,YDL123W,YDL128W,YDL180W,YDL210W,YDL211C,YDR080W,YDR105C,YDR119W,YDR128W,YDR135C,YDR229W,YDR281C,YDR284C,YDR313C,YDR323C,YDR352W,YDR452W,YDR486C,YEL013W,YEL027W,YEL064C,YER072W,YER093C,YER119C,YER123W,YFL004W,YFR019W,YFR021W,YGL006W,YGL023C,YGL095C,YGL124C,YGL156W,YGR10…	ATG8,AVT5,SLM4,CCZ1,AGP2,CSH1,FTH1,YBR241C,VBA2,VMA9,ATG22,VAC17,VBA3,ERS1,MCH1,VAM6,SNA4,VCX1,YDL180W,UGA4,YDL211C,VPS41,TMS1,YDR119W,YDR128W,YCF1,IVY1,PHM6,DPP1,PIB1,PEP7,YDR352W,PPN1,VPS60,VAC8,CUP5,AVT2,VTC1,TSC11,AVT6,YCK3,VTC2,FAB1,ATG18,PMC1,PIB2,VPS45,MON1,AMS1,YGR106C,YGR125W,TPO2,GTR2,DAP2,SMF2,CTR2,KOG1,AVT7,VTC4,BIT61,YHC3,PHS1,LSB6,CPS1,AVT1,YJR054W,TOR1,IML1,VMA5,SSH4,AVT3,MCD4,ZRT3…	chrII,chrII,chrII,chrII,chrII,chrII,chrII,chrII,chrII,chrIII,chrIII,chrIII,chrIII,chrIII,chrIV,chrIV,chrIV,chrIV,chrIV,chrIV,chrIV,chrIV,chrIV,chrIV,chrIV,chrIV,chrIV,chrIV,chrIV,chrIV,chrIV,chrIV,chrIV,chrIV,chrV,chrV,chrV,chrV,chrV,chrV,chrV,chrVI,chrVI,chrVI,chrVII,chrVII,chrVII,chrVII,chrVII,chrVII,chrVII,chrVII,chrVII,chrVIII,chrVIII,chrVIII,chrVIII,chrIX,chrX,chrX,chrX,chrX,chrX,chrX,chrX,c…
GO:0005759	0.609311	0.122893	0.92443	0.753693	0.949741	0.42811	0.855124	0.151238	0.14348	0.278002	471.027	81.1124	141.346	215.221	141.711	0.933962	0.670145	0.77305	107	51	0.811991	C	mitochondrial matrix	The gel-like material, with considerable fine structure, that lies in the matrix space, or lumen, of a mitochondrion. It contains the enzymes of the tricarboxylic acid cycle and, in some organisms, the enzymes concerned with fatty-acid oxidation.	YBL022C,YBR026C,YBR221C,YBR227C,YCR024C,YCR079W,YDL044C,YDL107W,YDL120W,YDL178W,YDR148C,YDR194C,YDR232W,YDR258C,YDR268W,YDR376W,YER048W-A,YER069W,YER073W,YER168C,YER178W,YFL018C,YFL036W,YGL018C,YGR046W,YGR171C,YGR193C,YGR207C,YGR222W,YGR234W,YHR008C,YHR011W,YHR024C,YHR037W,YHR070W,YHR091C,YHR201C,YHR208W,YIL022W,YIL042C,YIL051C,YIL070C,YIL125W,YIR021W,YJL023C,YJL071W,YJR045C,YJR122W,YKL029C,YKL04…	PIM1,ETR1,PDB1,MCX1,SLM5,PTC6,MTF2,MSS2,YFH1,DLD2,KGD2,MSS116,HEM1,HSP78,MSW1,ARH1,ISD11,ARG5,6,ALD5,CCA1,PDA1,LPD1,RPO41,JAC1,TAM41,MSM1,PDX1,YGR207C,PET54,YHB1,SOD2,DIA4,MAS2,PUT2,TRM5,MSR1,PPX1,BAT1,TIM44,PKP1,MMF1,MAM33,KGD1,MRS1,PET130,ARG2,SSC1,IBA57,MAE1,NFU1,MDH1,AAT1,10/1/2008,SDH1,MST1,CCP1,ISA1,ALT1,PUT1,MAS1,MSS51,HSP60,ACO1,SSQ1,NAM2,HMG2,HMG1,CPR3,COQ5,NDI1,COX14,ECM40,ADH3,MTF1,PET…	chrII,chrII,chrII,chrII,chrIII,chrIII,chrIV,chrIV,chrIV,chrIV,chrIV,chrIV,chrIV,chrIV,chrIV,chrIV,chrV,chrV,chrV,chrV,chrV,chrVI,chrVI,chrVII,chrVII,chrVII,chrVII,chrVII,chrVII,chrVII,chrVIII,chrVIII,chrVIII,chrVIII,chrVIII,chrVIII,chrVIII,chrVIII,chrIX,chrIX,chrIX,chrIX,chrIX,chrIX,chrX,chrX,chrX,chrX,chrXI,chrXI,chrXI,chrXI,chrXI,chrXI,chrXI,chrXI,chrXII,chrXII,chrXII,chrXII,chrXII,chrXII,chrXI…
GO:0000228	0.756979	0.502314	0.887429	0.837061	0.896714	0.334131	0.675828	0.20757	0.725525	0.282553	417.2	62.5	183.211	237.231	107.714	1.52174	0.628235	0.976848	24	10	0.877932	C	nuclear chromosome	A chromosome found in the nucleus of a eukaryotic cell.	YBR289W,YCL061C,YDL003W,YDR451C,YDR499W,YER095W,YFL003C,YGL213C,YHL022C,YHR124W,YIL073C,YKL032C,YLR321C,YLR394W,YML032C,YMR172W,YNL273W,YOL090W,YOR140W,YPL082C,YPL128C,YPR065W,YPR135W,	SNF5,MRC1,MCD1,YHP1,LCD1,RAD51,MSH4,SKI8,SPO11,NDT80,SPO22,IXR1,SFH1,CST9,RAD52,HOT1,TOF1,MSH2,SFL1,MOT1,TBF1,ROX1,CTF4,	chrII,chrIII,chrIV,chrIV,chrIV,chrV,chrVI,chrVII,chrVIII,chrVIII,chrIX,chrXI,chrXII,chrXII,chrXIII,chrXIII,chrXIV,chrXV,chrXV,chrXVI,chrXVI,chrXVI,chrXVI,
GO:0000131	0.914518	0.911008	0.628889	0.99526	0.818908	0.341649	0.010417	0.42567	0.043378	0.300512	421.6	102.474	126.25	431.743	491	1.48889	0.133684	0.982824	46	21	0.825343	C	incipient cellular bud site	The portion of the budding yeast plasma membrane where a daughter cell will emerge. The yeast marks this spot with bud-site selection proteins before bud emergence occurs. Actin is polarized to this spot just prior to and during bud emergence.	YAL041W,YAR014C,YBL061C,YBR023C,YBR079C,YBR102C,YBR109C,YBR200W,YCR038C,YDL127W,YDL179W,YDR166C,YDR309C,YER008C,YER144C,YFL005W,YGR189C,YGR229C,YHL007C,YHR023W,YHR061C,YHR102W,YHR149C,YIL129C,YKL079W,YKL189W,YKR090W,YKR100C,YLL021W,YLR190W,YLR313C,YLR337C,YLR353W,YMR192W,YNL233W,YNL243W,YNL271C,YNL289W,YNL293W,YNL304W,YOL112W,YOR326W,YOR353C,YPL249C,YPR055W,	CDC24,BUD14,SKT5,CHS3,RPG1,EXO84,CMD1,BEM1,BUD5,PCL2,PCL9,SEC5,GIC2,SEC3,UBP5,SEC4,CRH1,SMI1,STE20,MYO1,GIC1,KIC1,SKG6,TAO3,SMY1,HYM1,PXL1,SKG1,SPA2,MMR1,SPH1,VRP1,BUD8,GYL1,BNI4,SLA2,BNI1,PCL1,MSB3,YPT11,MSB4,MYO2,SOG2,GYP5,SEC8,	chrI,chrI,chrII,chrII,chrII,chrII,chrII,chrII,chrIII,chrIV,chrIV,chrIV,chrIV,chrV,chrV,chrVI,chrVII,chrVII,chrVIII,chrVIII,chrVIII,chrVIII,chrVIII,chrIX,chrXI,chrXI,chrXI,chrXI,chrXII,chrXII,chrXII,chrXII,chrXII,chrXIII,chrXIV,chrXIV,chrXIV,chrXIV,chrXIV,chrXIV,chrXV,chrXV,chrXV,chrXVI,chrXVI,
GO:0005886	0.999724	0.979275	0.826629	0.999727	0.985382	1e-06	10^(-16)	0.001105	10^(-16)	0.3135	717	109.803	142.989	444.908	176.832	1.46057	2e-06	0.992394	318	147	0.975208	C	plasma membrane	The membrane surrounding a cell that separates the cell from its external environment. It consists of a phospholipid bilayer and associated proteins.	YAL056W,YAR027W,YAR031W,YAR033W,YAR050W,YBL029C-A,YBL037W,YBL042C,YBL061C,YBL106C,YBR008C,YBR016W,YBR021W,YBR041W,YBR043C,YBR067C,YBR068C,YBR069C,YBR078W,YBR086C,YBR264C,YBR294W,YBR295W,YBR296C,YCL025C,YCL027W,YCL048W,YCL048W-A,YCR010C,YCR017C,YCR021C,YCR024C-A,YCR027C,YCR028C,YCR098C,YDL012C,YDL019C,YDL035C,YDL138W,YDL194W,YDL245C,YDL247W,YDR011W,YDR033W,YDR038C,YDR039C,YDR040C,YDR046C,YDR055W,Y…	GPB2,UIP3,PRM9,MST28,FLO1,YBL029C-A,APL3,FUI1,SKT5,SRO77,FLR1,YBR016W,FUR4,FAT1,QDR3,TIP1,BAP2,TAT1,ECM33,IST2,YPT10,SUL1,PCA1,PHO89,AGP1,FUS1,SPS22,YCL048W-A,ADY2,CWH43,HSP30,PMP1,RHB1,FEN2,GIT1,YDL012C,OSH2,GPR1,RGT2,SNF3,HXT15,MPH2,SNQ2,MRH1,ENA5,ENA2,ENA1,BAP3,PST1,SED1,YDR090C,DNF2,STE5,KIN1,MKC7,SSY1,SEC1,MSS4,YDR210W,EXG2,PMP3,GIC2,HXT7,HXT6,HXT3,YDR348C,ATO3,HKR1,MFA1,ITR1,GNP1,SPS2,YDR52…	chrI,chrI,chrI,chrI,chrI,chrII,chrII,chrII,chrII,chrII,chrII,chrII,chrII,chrII,chrII,chrII,chrII,chrII,chrII,chrII,chrII,chrII,chrII,chrII,chrIII,chrIII,chrIII,chrIII,chrIII,chrIII,chrIII,chrIII,chrIII,chrIII,chrIII,chrIV,chrIV,chrIV,chrIV,chrIV,chrIV,chrIV,chrIV,chrIV,chrIV,chrIV,chrIV,chrIV,chrIV,chrIV,chrIV,chrIV,chrIV,chrIV,chrIV,chrIV,chrIV,chrIV,chrIV,chrIV,chrIV,chrIV,chrIV,chrIV,chrIV,chr…
GO:0005778	0.260347	0.535941	0.081352	0.137989	0.686981	0.677082	0.703994	0.998096	0.560246	0.328286	278.8	67.72	97.4074	122.762	84.8182	0.580645	1	0.510075	32	17	0.495084	C	peroxisomal membrane	The lipid bilayer surrounding a peroxisome.	YAL055W,YBR168W,YBR222C,YDL065C,YDR244W,YDR265W,YDR329C,YDR479C,YGL153W,YGR004W,YGR077C,YGR239C,YHR150W,YHR160C,YJL210W,YKL188C,YLR191W,YLR324W,YMR026C,YMR163C,YMR204C,YNL214W,YNL329C,YOL044W,YOL147C,YOR084W,YOR193W,YPL112C,YPL147W,YPR128C,YPR165W,	PEX22,PEX32,PCS60,PEX19,PEX5,PEX10,PEX3,PEX29,PEX14,PEX31,PEX8,PEX21,PEX28,PEX18,PEX2,PXA2,PEX13,PEX30,PEX12,INP2,INP1,PEX17,PEX6,PEX15,PEX11,LPX1,PEX27,PEX25,PXA1,ANT1,RHO1,	chrI,chrII,chrII,chrIV,chrIV,chrIV,chrIV,chrIV,chrVII,chrVII,chrVII,chrVII,chrVIII,chrVIII,chrX,chrXI,chrXII,chrXII,chrXIII,chrXIII,chrXIII,chrXIV,chrXIV,chrXV,chrXV,chrXV,chrXV,chrXVI,chrXVI,chrXVI,chrXVI,
GO:0005777	0.7927	0.361788	0.053413	0.555662	0.618372	0.753668	0.999535	0.966247	0.377782	0.356246	381.543	63.8409	104.245	211.111	88.0667	0.844828	0.860172	0.828033	59	32	0.382196	C	peroxisome	A small, membrane-bounded organelle that uses dioxygen (O2) to oxidize organic molecules; contains some enzymes that produce and others that degrade hydrogen peroxide (H2O2).	YAL055W,YBR041W,YBR168W,YBR204C,YBR222C,YCR005C,YDL022W,YDL065C,YDL078C,YDR142C,YDR244W,YDR256C,YDR265W,YDR329C,YDR424C,YDR479C,YER015W,YGL037C,YGL067W,YGL153W,YGL205W,YGR004W,YGR077C,YGR133W,YGR154C,YGR239C,YHR150W,YHR160C,YIL160C,YJL210W,YJR019C,YKL188C,YKL197C,YKR001C,YKR009C,YLR027C,YLR109W,YLR151C,YLR191W,YLR284C,YLR324W,YML042W,YMR026C,YMR163C,YMR204C,YNL009W,YNL202W,YNL214W,YNL329C,YOL044W…	PEX22,FAT1,PEX32,YBR204C,PCS60,CIT2,GPD1,PEX19,MDH3,PEX7,PEX5,CTA1,PEX10,PEX3,DYN2,PEX29,FAA2,PNC1,NPY1,PEX14,POX1,PEX31,PEX8,PEX4,GTO1,PEX21,PEX28,PEX18,POT1,PEX2,TES1,PXA2,PEX1,VPS1,FOX2,AAT2,AHP1,PCD1,PEX13,ECI1,PEX30,CAT2,PEX12,INP2,INP1,IDP3,SPS19,PEX17,PEX6,PEX15,PEX11,LPX1,DCI1,PEX27,PEX25,PXA1,ANT1,RHO1,	chrI,chrII,chrII,chrII,chrII,chrIII,chrIV,chrIV,chrIV,chrIV,chrIV,chrIV,chrIV,chrIV,chrIV,chrIV,chrV,chrVII,chrVII,chrVII,chrVII,chrVII,chrVII,chrVII,chrVII,chrVII,chrVIII,chrVIII,chrIX,chrX,chrX,chrXI,chrXI,chrXI,chrXI,chrXII,chrXII,chrXII,chrXII,chrXII,chrXII,chrXIII,chrXIII,chrXIII,chrXIII,chrXIV,chrXIV,chrXIV,chrXIV,chrXV,chrXV,chrXV,chrXV,chrXV,chrXVI,chrXVI,chrXVI,chrXVI,
GO:0005935	0.392898	0.952512	0.56045	0.903587	0.969945	0.438074	0.000418	0.352637	0.077732	0.375599	349.5	114.643	125.265	304.918	255.022	1.27049	0.168034	0.955397	123	62	0.626574	C	cellular bud neck	The constriction between the mother cell and daughter cell (bud) in an organism that reproduces by budding.	YAL016W,YAL041W,YAR014C,YAR019C,YBL047C,YBL060W,YBL061C,YBL085W,YBR023C,YBR038W,YBR059C,YBR102C,YBR109C,YBR133C,YBR160W,YBR200W,YCL014W,YCL024W,YCR002C,YCR017C,YCR030C,YCR038C,YDL019C,YDL117W,YDL127W,YDL135C,YDL146W,YDL179W,YDL225W,YDL240W,YDR164C,YDR166C,YDR218C,YDR251W,YDR309C,YDR348C,YDR409W,YDR507C,YER008C,YER032W,YER114C,YER124C,YER133W,YER144C,YFL034C-B,YFL047W,YFR024C-A,YGL106W,YGL190C,YGR…	TPD3,CDC24,BUD14,CDC15,EDE1,YEL1,SKT5,BOI1,CHS3,CHS2,AKL1,EXO84,CMD1,HSL7,CDC28,BEM1,BUD3,KCC4,CDC10,CWH43,SYP1,BUD5,OSH2,CYK3,PCL2,RDI1,LDB17,PCL9,SHS1,LRG1,SEC1,SEC5,SPR28,PAM1,GIC2,YDR348C,SIZ1,GIN4,SEC3,FIR1,BOI2,DSE1,GLC7,UBP5,MOB2,RGD2,LSB3,MLC1,CDC55,BUD9,PEF1,SPR3,DBF2,RSR1,TOS2,SMI1,KEL2,YAP1802,MYO1,GIC1,CDC12,SKG6,KEL1,YAP1801,MOB1,AXL2,EXO70,PBS2,SWE1,CDC11,SMY1,HSL1,YPK1,NAP1,PXL1,SP…	chrI,chrI,chrI,chrI,chrII,chrII,chrII,chrII,chrII,chrII,chrII,chrII,chrII,chrII,chrII,chrII,chrIII,chrIII,chrIII,chrIII,chrIII,chrIII,chrIV,chrIV,chrIV,chrIV,chrIV,chrIV,chrIV,chrIV,chrIV,chrIV,chrIV,chrIV,chrIV,chrIV,chrIV,chrIV,chrV,chrV,chrV,chrV,chrV,chrV,chrVI,chrVI,chrVI,chrVII,chrVII,chrVII,chrVII,chrVII,chrVII,chrVII,chrVII,chrVII,chrVII,chrVII,chrVIII,chrVIII,chrVIII,chrVIII,chrVIII,chrV…
GO:0005643	0.134315	0.290625	0.030477	0.271318	0.591113	0.870224	0.902495	0.875255	0.481448	0.40158	275.886	75.6346	99.9298	192.974	81	0.576271	1	0.11123	60	25	0.950825	C	nuclear pore	Any of the numerous similar discrete openings in the nuclear envelope of a eukaryotic cell, where the inner and outer nuclear membranes are joined.	YAR002W,YBL079W,YBR111W-A,YDL088C,YDL116W,YDL207W,YDR159W,YDR192C,YDR395W,YDR424C,YER105C,YER107C,YER110C,YFR002W,YGL016W,YGL086W,YGL092W,YGL100W,YGL172W,YGL238W,YGL241W,YGR119C,YGR218W,YHR015W,YIL063C,YIL115C,YIL149C,YJL030W,YJL039C,YJL041W,YJL061W,YJR042W,YJR132W,YKL057C,YKL068W,YKL186C,YKR082W,YKR095W,YLR018C,YLR208W,YLR335W,YLR347C,YML031W,YML103C,YML107C,YMR047C,YMR129W,YMR153W,YMR255W,YMR27…	NUP60,NUP170,SUS1,ASM4,NUP84,GLE1,SAC3,NUP42,SXM1,DYN2,NUP157,GLE2,KAP123,NIC96,KAP122,MAD1,NUP145,SEH1,NUP49,CSE1,KAP114,NUP57,CRM1,MIP6,YRB2,NUP159,MLP2,MAD2,NUP192,NSP1,NUP82,NUP85,NMD5,NUP120,NUP100,MTR2,NUP133,MLP1,POM34,SEC13,NUP2,KAP95,NDC1,NUP188,PML39,NUP116,POM152,NUP53,GFD1,ZDS1,SRP1,THP1,DBP5,NUP1,CEX1,CDC31,ULP1,KAP120,MEX67,	chrI,chrII,chrII,chrIV,chrIV,chrIV,chrIV,chrIV,chrIV,chrIV,chrV,chrV,chrV,chrVI,chrVII,chrVII,chrVII,chrVII,chrVII,chrVII,chrVII,chrVII,chrVII,chrVIII,chrIX,chrIX,chrIX,chrX,chrX,chrX,chrX,chrX,chrX,chrXI,chrXI,chrXI,chrXI,chrXI,chrXII,chrXII,chrXII,chrXII,chrXIII,chrXIII,chrXIII,chrXIII,chrXIII,chrXIII,chrXIII,chrXIII,chrXIV,chrXV,chrXV,chrXV,chrXV,chrXV,chrXVI,chrXVI,chrXVI,
GO:0005819	0.010291	0.33274	0.732422	0.406204	0.776308	0.646167	0.762891	0.716355	0.977165	0.408884	268.696	65.84	158.429	162.8	100.75	1.51515	0.239462	0.996569	34	13	0.957401	C	spindle	The array of microtubules and associated molecules that forms between opposite poles of a eukaryotic cell during mitosis or meiosis and serves to move the duplicated chromosomes apart.	YBL034C,YBL063W,YBR156C,YBR233W-A,YCL029C,YDL239C,YDR016C,YDR113C,YDR130C,YDR201W,YDR273W,YDR320C-A,YEL061C,YGL061C,YGR098C,YGR113W,YGR140W,YJL042W,YJR053W,YJR089W,YKL052C,YKL138C-A,YKR037C,YKR083C,YLL003W,YLR045C,YMR055C,YMR198W,YOR058C,YOR060C,YOR195W,YPL209C,YPR119W,	STU1,KIP1,SLI15,DAD3,BIK1,ADY3,DAD1,PDS1,FIN1,SPC19,DON1,DAD4,CIN8,DUO1,ESP1,DAM1,CBF2,MHP1,BFA1,BIR1,ASK1,HSK3,SPC34,DAD2,SFI1,STU2,BUB2,CIK1,ASE1,YOR060C,SLK19,IPL1,CLB2,	chrII,chrII,chrII,chrII,chrIII,chrIV,chrIV,chrIV,chrIV,chrIV,chrIV,chrIV,chrV,chrVII,chrVII,chrVII,chrVII,chrX,chrX,chrX,chrXI,chrXI,chrXI,chrXI,chrXII,chrXII,chrXIII,chrXIII,chrXV,chrXV,chrXV,chrXVI,chrXVI,
GO:0005792	0.667382	0.112802	0.713278	0.579242	0.876035	0.012328	0.921795	0.735714	0.684596	0.417886	412.263	60.5652	116.154	151.364	105.667	1.33333	0.031414	0.913992	28	12	0.864358	C	microsome	Any of the small, heterogeneous, artifactual, vesicular particles, 50-150 nm in diameter, that are formed when some eukaryotic cells are homogenized and that sediment on centrifugation at 100000 g.	YAL054C,YBR041W,YBR058C-A,YDL126C,YDR062W,YDR236C,YDR363W-A,YER005W,YER026C,YGR175C,YHR042W,YHR123W,YIL043C,YJL145W,YJR010C-A,YLR380W,YML055W,YMR296C,YNL064C,YNL111C,YNL130C,YNL231C,YNR041C,YNR049C,YOR175C,YPR037C,YPR113W,	ACS1,FAT1,TSC3,CDC48,LCB2,FMN1,SEM1,YND1,CHO1,ERG1,NCP1,EPT1,CBR1,SFH5,SPC1,CSR1,SPC2,LCB1,YDJ1,CYB5,CPT1,PDR16,COQ2,MSO1,ALE1,ERV2,PIS1,	chrI,chrII,chrII,chrIV,chrIV,chrIV,chrIV,chrV,chrV,chrVII,chrVIII,chrVIII,chrIX,chrX,chrX,chrXII,chrXIII,chrXIII,chrXIV,chrXIV,chrXIV,chrXIV,chrXIV,chrXIV,chrXV,chrXVI,chrXVI,
GO:0000778	0.009038	0.476223	0.194155	0.115781	0.677054	1	0.795588	0.535511	1	0.453733	164.316	78.2857	182.333	121.143	145.5	1.09091	0.662859	0.09708	34	15	0.848094	C	condensed nuclear chromosome kinetochore	A multisubunit complex that is located at the pericentric region of a condensed chromosome in the nucleus and provides an attachment point for the spindle microtubules.	YCL029C,YDL028C,YDR016C,YDR201W,YDR318W,YEL061C,YER018C,YER106W,YGL061C,YGR113W,YGR140W,YGR179C,YGR188C,YIL144W,YJL030W,YJR089W,YJR135C,YKL052C,YKL089W,YKR037C,YKR083C,YLR045C,YLR381W,YMR094W,YMR117C,YMR168C,YOL069W,YOR026W,YOR195W,YPL018W,YPL209C,YPL268W,YPR046W,	BIK1,MPS1,DAD1,SPC19,MCM21,CIN8,SPC25,MAM1,DUO1,DAM1,CBF2,OKP1,BUB1,TID3,MAD2,BIR1,MCM22,ASK1,MIF2,SPC34,DAD2,STU2,CTF3,CTF13,SPC24,CEP3,NUF2,BUB3,SLK19,CTF19,IPL1,PLC1,MCM16,	chrIII,chrIV,chrIV,chrIV,chrIV,chrV,chrV,chrV,chrVII,chrVII,chrVII,chrVII,chrVII,chrIX,chrX,chrX,chrX,chrXI,chrXI,chrXI,chrXI,chrXII,chrXII,chrXIII,chrXIII,chrXIII,chrXV,chrXV,chrXV,chrXVI,chrXVI,chrXVI,chrXVI,
GO:0005816	0.335153	0.200746	0.709554	0.631766	0.692885	0.6249	0.552467	0.335328	0.870485	0.509504	367.759	63.7	161.029	194.115	269.667	1.16	0.845188	0.977192	51	25	0.687228	C	spindle pole body	The microtubule organizing center in fungi; functionally homologous to the animal cell centrosome.	YAL016W,YAR019C,YBL034C,YBL063W,YBR160W,YBR211C,YCL029C,YDL028C,YDR130C,YDR201W,YDR532C,YER016W,YER133W,YFL037W,YFR028C,YGL061C,YGL075C,YGL093W,YGL170C,YGR092W,YIL106W,YJR053W,YKR037C,YLR045C,YLR210W,YLR227C,YLR315W,YLR319C,YLR457C,YML031W,YML064C,YML085C,YML124C,YMR055C,YMR198W,YNL225C,YOL069W,YOL091W,YOR014W,YOR060C,YOR073W,YOR177C,YOR233W,YOR373W,YPL174C,YPL253C,YPL255W,YPR119W,YPR141C,YPR174C,	TPD3,CDC15,STU1,KIP1,CDC28,AME1,BIK1,MPS1,FIN1,SPC19,YDR532C,BIM1,GLC7,TUB2,CDC14,DUO1,MPS2,SPC105,SPO74,DBF2,MOB1,BFA1,SPC34,STU2,CLB4,ADY4,NKP2,BUD6,NBP1,NDC1,TEM1,TUB1,TUB3,BUB2,CIK1,CNM67,NUF2,SPO21,RTS1,YOR060C,SGO1,MPC54,KIN4,NUD1,NIP100,VIK1,BBP1,CLB2,KAR3,YPR174C,	chrI,chrI,chrII,chrII,chrII,chrII,chrIII,chrIV,chrIV,chrIV,chrIV,chrV,chrV,chrVI,chrVI,chrVII,chrVII,chrVII,chrVII,chrVII,chrIX,chrX,chrXI,chrXII,chrXII,chrXII,chrXII,chrXII,chrXII,chrXIII,chrXIII,chrXIII,chrXIII,chrXIII,chrXIII,chrXIV,chrXV,chrXV,chrXV,chrXV,chrXV,chrXV,chrXV,chrXV,chrXVI,chrXVI,chrXVI,chrXVI,chrXVI,chrXVI,
GO:0005625	0.948642	0.897207	0.083795	0.982483	0.953508	0.230475	0.332541	0.798572	0.089953	0.515648	495.885	82.1765	110.425	361.037	201.286	0.829787	0.754279	0.655019	48	22	0.822438	C	soluble fraction	That fraction of cells, prepared by disruptive biochemical methods, that is soluble in water.	YAL062W,YBR019C,YBR164C,YBR256C,YCL018W,YCR032W,YCR105W,YDL058W,YDL215C,YDL229W,YDR461W,YDR533C,YEL071W,YER136W,YER157W,YFL020C,YGL009C,YGL091C,YGL258W,YGR100W,YGR120C,YHR001W,YHR063C,YHR075C,YHR174W,YHR202W,YJR121W,YKL196C,YKL197C,YKR003W,YLR229C,YLR260W,YMR083W,YMR175W,YMR318C,YNL229C,YNL307C,YNL329C,YNR064C,YOL044W,YOL159C,YOR171C,YOR387C,YPL051W,YPL249C,YPR017C,YPR173C,	GDH3,GAL10,ARL1,RIB5,LEU2,BPH1,ADH7,USO1,GDH2,SSB1,MFA1,HSP31,DLD3,GDI1,COG3,PAU5,LEU1,NBP35,VEL1,MDR1,COG2,OSH7,PAN5,PPE1,ENO2,YHR202W,ATP2,YKT6,PEX1,OSH6,CDC42,LCB5,ADH3,SIP18,ADH6,URE2,MCK1,PEX6,YNR064C,PEX15,YOL159C,LCB4,YOR387C,ARL3,GYP5,DSS4,VPS4,	chrI,chrII,chrII,chrII,chrIII,chrIII,chrIII,chrIV,chrIV,chrIV,chrIV,chrIV,chrV,chrV,chrV,chrVI,chrVII,chrVII,chrVII,chrVII,chrVII,chrVIII,chrVIII,chrVIII,chrVIII,chrVIII,chrX,chrXI,chrXI,chrXI,chrXII,chrXII,chrXIII,chrXIII,chrXIII,chrXIV,chrXIV,chrXIV,chrXIV,chrXV,chrXV,chrXV,chrXV,chrXVI,chrXVI,chrXVI,chrXVI,
GO:0030134	0.080445	0.013014	0.459949	0.112422	0.3437	0.939277	0.856289	0.744913	0.824656	0.535577	290.615	48.0556	105.1	226.786	53.4	0.65	0.923532	0.3146	21	12	0.38129	C	ER to Golgi transport vesicle	A vesicle that mediates transport from the endoplasmic reticulum to the Golgi complex; bears a coat formed of the COPII coat complex proteins; such vesicles found associated with endoplasmic reticulum (ER) membranes at steady state, and are involved in ER to Golgi (anterograde) vesicle transport.	YAL007C,YAL042W,YAR002C-A,YBR210W,YCL001W,YDR189W,YER074W-A,YFL048C,YGL054C,YGL200C,YGR172C,YGR284C,YHR181W,YIL004C,YKR039W,YLR080W,YML012W,YML067C,YNL044W,YNL263C,	ERP2,ERV46,ERP1,ERV15,RER1,SLY1,YOS1,EMP47,ERV14,EMP24,YIP1,ERV29,SVP26,BET1,GAP1,EMP46,ERV25,ERV41,YIP3,YIF1,	chrI,chrI,chrI,chrII,chrIII,chrIV,chrV,chrVI,chrVII,chrVII,chrVII,chrVII,chrVIII,chrIX,chrXI,chrXII,chrXIII,chrXIII,chrXIV,chrXIV,
GO:0030176	0.003994	0.089248	0.617244	0.485419	0.774055	0.914652	0.749826	0.609857	0.511079	0.584206	737.727	67.64	142.633	315.789	132.375	0.575758	1	0.196456	34	19	0.364844	C	integral to endoplasmic reticulum membrane	Penetrating at least one phospholipid bilayer of an endoplasmic reticulum membrane. May also refer to the state of being buried in the bilayer with no exposure outside the bilayer.	YAL042W,YAL058W,YBL040C,YBR004C,YBR005W,YBR036C,YBR070C,YCR067C,YDL212W,YDR437W,YER120W,YFR042W,YGR036C,YGR177C,YHR101C,YHR181W,YIL030C,YJL062W,YJR117W,YKL154W,YKL212W,YLR246W,YLR378C,YML013W,YML048W,YML067C,YMR264W,YMR274C,YNL158W,YNR026C,YOR311C,YPL094C,YPR159W,	ERV46,CNE1,ERD2,GPI18,RCR1,CSG2,ALG14,SED4,SHR3,GPI19,SCS2,KEG1,CAX4,ATF2,BIG1,SVP26,SSM4,LAS21,STE24,SRP102,SAC1,ERF2,SEC61,UBX2,GSF2,ERV41,CUE1,RCE1,PGA1,SEC12,HSD1,SEC62,KRE6,	chrI,chrI,chrII,chrII,chrII,chrII,chrII,chrIII,chrIV,chrIV,chrV,chrVI,chrVII,chrVII,chrVIII,chrVIII,chrIX,chrX,chrX,chrXI,chrXI,chrXII,chrXII,chrXIII,chrXIII,chrXIII,chrXIII,chrXIII,chrXIV,chrXIV,chrXV,chrXVI,chrXVI,
GO:0010008	0.075535	0.433695	0.509177	0.385203	0.281519	0.589838	0.407812	0.023747	0.614387	0.622666	283.656	86.1081	123.455	241.194	66.75	1.08511	0.95952	0.909837	48	24	0.635233	C	endosome membrane	The lipid bilayer surrounding an endosome.	YAL014C,YBR097W,YCR075C,YDL113C,YDR027C,YDR153C,YDR313C,YDR484W,YDR486C,YEL065W,YER125W,YFR019W,YHL002W,YHL040C,YHL047C,YHR005C,YIL048W,YIL173W,YJL029C,YJL036W,YJR044C,YJR066W,YJR102C,YKL002W,YKL041W,YKL124W,YKR020W,YKR035W-A,YLR025W,YLR083C,YLR181C,YLR240W,YLR360W,YLR417W,YMR054W,YMR077C,YMR171C,YNL006W,YNR006W,YOL018C,YOL158C,YOR089C,YPL002C,YPL120W,YPR079W,YPR165W,YPR173C,	SYN8,VPS15,ERS1,ATG20,VPS54,ENT5,PIB1,VPS52,VPS60,SIT1,RSP5,FAB1,HSE1,ARN1,ARN2,GPA1,NEO1,VTH1,VPS53,SNX4,VPS55,TOR1,VPS25,DID4,VPS24,SSH4,VPS51,DID2,SNF7,EMP70,VTA1,VPS34,VPS38,VPS36,STV1,VPS20,EAR1,LST8,VPS27,TLG2,ENB1,VPS21,SNF8,VPS30,MRL1,RHO1,VPS4,	chrI,chrII,chrIII,chrIV,chrIV,chrIV,chrIV,chrIV,chrIV,chrV,chrV,chrVI,chrVIII,chrVIII,chrVIII,chrVIII,chrIX,chrIX,chrX,chrX,chrX,chrX,chrX,chrXI,chrXI,chrXI,chrXI,chrXI,chrXII,chrXII,chrXII,chrXII,chrXII,chrXII,chrXIII,chrXIII,chrXIII,chrXIV,chrXIV,chrXV,chrXV,chrXV,chrXVI,chrXVI,chrXVI,chrXVI,chrXVI,
GO:0005934	0.4696	0.939257	0.836476	0.965176	0.941213	0.224717	0.023354	0.395434	0.07872	0.651503	321.829	98.84	130.625	382.273	467.222	1.48276	0.10019	0.978077	59	26	0.897779	C	cellular bud tip	The end of a cellular bud distal to the site of attachment to the mother cell.	YAL016W,YAR014C,YBL047C,YBL060W,YBR102C,YBR109C,YBR200W,YCR017C,YCR030C,YDL127W,YDL135C,YDR150W,YDR164C,YDR166C,YDR309C,YER008C,YGL106W,YGL190C,YGL233W,YGR221C,YGR238C,YHR030C,YHR061C,YHR149C,YHR158C,YIL034C,YIL068C,YJL128C,YJL158C,YKL079W,YKR090W,YKR100C,YLL021W,YLR084C,YLR190W,YLR229C,YLR313C,YLR353W,YLR371W,YMR192W,YMR273C,YNL271C,YNL272C,YNL293W,YNL304W,YNR031C,YOL112W,YOR094W,YOR188W,YOR231W…	TPD3,BUD14,EDE1,YEL1,EXO84,CMD1,BEM1,CWH43,SYP1,PCL2,RDI1,NUM1,SEC1,SEC5,GIC2,SEC3,MLC1,CDC55,SEC15,TOS2,KEL2,SLT2,GIC1,SKG6,KEL1,CAP2,SEC6,PBS2,CIS3,SMY1,PXL1,SKG1,SPA2,RAX2,MMR1,CDC42,SPH1,BUD8,ROM2,GYL1,ZDS1,BNI1,SEC2,MSB3,YPT11,SSK2,MSB4,ARF3,MSB1,MKK1,SRL1,RAX1,MYO2,HRR25,GYP5,SEC8,RHO1,BSP1,	chrI,chrI,chrII,chrII,chrII,chrII,chrII,chrIII,chrIII,chrIV,chrIV,chrIV,chrIV,chrIV,chrIV,chrV,chrVII,chrVII,chrVII,chrVII,chrVII,chrVIII,chrVIII,chrVIII,chrVIII,chrIX,chrIX,chrX,chrX,chrXI,chrXI,chrXI,chrXII,chrXII,chrXII,chrXII,chrXII,chrXII,chrXII,chrXIII,chrXIII,chrXIV,chrXIV,chrXIV,chrXIV,chrXIV,chrXV,chrXV,chrXV,chrXV,chrXV,chrXV,chrXV,chrXVI,chrXVI,chrXVI,chrXVI,chrXVI,
GO:0005635	0.029682	0.528819	0.422466	0.099959	0.405753	0.978821	0.65877	0.121883	0.782744	0.657078	353.895	73.4444	141.906	119.6	62.1429	0.639344	1	0.537936	62	32	0.54027	C	nuclear envelope	The double lipid bilayer enclosing the nucleus and separating its contents from the rest of the cytoplasm; includes the intermembrane space, a gap of width 20-40 nm (also called the perinuclear space).	YAR027W,YAR042W,YBL035C,YBR273C,YCR086W,YDL193W,YDR120C,YDR159W,YDR196C,YDR205W,YDR437W,YDR458C,YEL002C,YEL017W,YEL019C,YER009W,YER120W,YGL075C,YGL172W,YGL238W,YGL247W,YGR202C,YGR212W,YHL020C,YHL048W,YHR036W,YHR133C,YHR195W,YIL016W,YIL030C,YIL040W,YIL149C,YJL073W,YJL079C,YKL045W,YKR044W,YKR095W,YLR155C,YLR286C,YLR347C,YLR440C,YLR450W,YML034W,YML075C,YMR119W,YMR134W,YMR284W,YMR290C,YMR298W,YNL008C…	UIP3,SWH1,POL12,UBX7,CSM1,NUS1,TRM1,SAC3,YDR196C,MSC2,GPI19,HEH2,WBP1,GTT3,MMS21,NTF2,SCS2,MPS2,NUP49,CSE1,BRR6,PCT1,SLI1,OPI1,COS8,BRL1,NSG1,NVJ1,SNL1,SSM4,APQ12,MLP2,JEM1,PRY1,PRI2,UIP5,MLP1,ASP3-1,CTS1,KAP95,SEC39,HMG2,SRC1,HMG1,ASI1,YMR134W,YKU70,HAS1,LIP1,ASI3,PGA2,PGA1,YNL181W,COS10,THP1,YOR060C,SEC63,ULP1,UIP4,PRM3,YPR174C,	chrI,chrI,chrII,chrII,chrIII,chrIV,chrIV,chrIV,chrIV,chrIV,chrIV,chrIV,chrV,chrV,chrV,chrV,chrV,chrVII,chrVII,chrVII,chrVII,chrVII,chrVII,chrVIII,chrVIII,chrVIII,chrVIII,chrVIII,chrIX,chrIX,chrIX,chrIX,chrX,chrX,chrXI,chrXI,chrXI,chrXII,chrXII,chrXII,chrXII,chrXII,chrXIII,chrXIII,chrXIII,chrXIII,chrXIII,chrXIII,chrXIII,chrXIV,chrXIV,chrXIV,chrXIV,chrXIV,chrXV,chrXV,chrXV,chrXVI,chrXVI,chrXVI,chrX…
GO:0043234	0.484066	0.001571	0.143665	0.35139	0.335831	0.247905	0.949279	0.636094	0.620792	0.657591	372.972	48.1163	104.86	157.294	68.1905	0.767442	0.993765	0.78481	44	27	0.120671	C	protein complex	Any protein group composed of two or more subunits, which may or may not be identical. Protein complexes may have other associated non-protein prosthetic groups, such as nucleic acids, metal ions or carbohydrate groups.	YBL041W,YBR173C,YDL007W,YDL097C,YDL147W,YDR363W-A,YDR394W,YDR427W,YER012W,YER021W,YER094C,YFL037W,YFR004W,YFR050C,YFR052W,YGL011C,YGL048C,YGR135W,YGR232W,YGR253C,YHL030W,YHR027C,YHR052W,YHR200W,YIL007C,YIL075C,YJL001W,YKL145W,YLR212C,YLR421C,YML085C,YML092C,YML124C,YMR211W,YMR314W,YOL038W,YOR117W,YOR157C,YOR259C,YOR261C,YOR362C,YPR103W,YPR108W,	PRE7,UMP1,RPT2,RPN6,RPN5,SEM1,RPT3,RPN9,PRE1,RPN3,PUP3,TUB2,RPN11,PRE4,RPN12,SCL1,RPT6,PRE9,NAS6,PUP2,ECM29,RPN1,CIC1,RPN10,NAS2,RPN2,PRE3,RPT1,TUB4,RPN13,TUB1,PRE8,TUB3,DML1,PRE5,PRE6,RPT5,PUP1,RPT4,RPN8,PRE10,PRE2,RPN7,	chrII,chrII,chrIV,chrIV,chrIV,chrIV,chrIV,chrIV,chrV,chrV,chrV,chrVI,chrVI,chrVI,chrVI,chrVII,chrVII,chrVII,chrVII,chrVII,chrVIII,chrVIII,chrVIII,chrVIII,chrIX,chrIX,chrX,chrXI,chrXII,chrXII,chrXIII,chrXIII,chrXIII,chrXIII,chrXIII,chrXV,chrXV,chrXV,chrXV,chrXV,chrXV,chrXVI,chrXVI,
GO:0005739	0.247416	0.030614	0.853033	0.28715	0.737168	0.911619	0.992709	0.006763	0.803852	0.689607	419.068	75.377	137.467	245.405	150.605	1.02786	0.065366	0.533843	1042	530	0.669472	C	mitochondrion	A semiautonomous, self replicating organelle that occurs in varying numbers, shapes, and sizes in the cytoplasm of virtually all eukaryotic cells. It is notably the site of tissue respiration.	Q0045,Q0050,Q0055,Q0060,Q0065,Q0070,Q0075,Q0080,Q0085,Q0105,Q0110,Q0115,Q0120,Q0130,Q0140,Q0160,Q0250,Q0255,Q0275,YAL001C,YAL008W,YAL010C,YAL011W,YAL015C,YAL019W,YAL029C,YAL035W,YAL039C,YAL044C,YAL048C,YAL054C,YAL056W,YAL062W,YAR002C-A,YAR008W,YAR035W,YBL013W,YBL015W,YBL016W,YBL022C,YBL030C,YBL038W,YBL045C,YBL057C,YBL059W,YBL064C,YBL080C,YBL088C,YBL090W,YBL095W,YBL098W,YBL099W,YBR001C,YBR003W,YBR…	COX1,AI1,AI2,AI3,AI4,AI5_ALPHA,AI5_BETA,ATP8,ATP6,COB,BI2,BI3,BI4,OLI1,VAR1,SCEI,COX2,Q0255,COX3,TFC3,FUN14,MDM10,SWC3,NTG1,FUN30,MYO4,FUN12,CYC3,GCV3,GEM1,ACS1,GPB2,GDH3,ERP1,SEN34,YAT1,FMT1,ACH1,FUS3,PIM1,PET9,MRPL16,COR1,PTH2,YBL059W,PRX1,PET112,TEL1,MRP21,YBL095W,BNA4,ATP1,NTH2,COQ1,GPI18,SCO2,ETR1,CDS1,SCO1,ATP3,TCM62,YBR047W,YRO2,ECM33,SPT7,MIS1,AAC3,MRS5,VPS15,YMC2,PHO88,YSA1,CBP6,GRS1,MRP…	chrMito,chrMito,chrMito,chrMito,chrMito,chrMito,chrMito,chrMito,chrMito,chrMito,chrMito,chrMito,chrMito,chrMito,chrMito,chrMito,chrMito,chrMito,chrMito,chrI,chrI,chrI,chrI,chrI,chrI,chrI,chrI,chrI,chrI,chrI,chrI,chrI,chrI,chrI,chrI,chrI,chrII,chrII,chrII,chrII,chrII,chrII,chrII,chrII,chrII,chrII,chrII,chrII,chrII,chrII,chrII,chrII,chrII,chrII,chrII,chrII,chrII,chrII,chrII,chrII,chrII,chrII,chrII,…
GO:0000139	0.403215	0.367822	0.442532	0.123188	0.649242	0.615242	0.909164	0.823123	0.909217	0.704801	543.74	74.2169	126.753	217.635	109.541	0.864583	0.571371	0.756782	97	55	0.173049	C	Golgi membrane	The lipid bilayer surrounding any of the compartments of the Golgi apparatus.	YAL042W,YBL102W,YBR097W,YBR183W,YCL001W,YCR067C,YCR068W,YDL058W,YDL145C,YDR100W,YDR137W,YDR141C,YDR238C,YDR264C,YDR367W,YDR483W,YDR503C,YEL036C,YEL042W,YER001W,YER005W,YER031C,YER074W-A,YER083C,YER113C,YER157W,YFL038C,YFL048C,YFR051C,YGL005C,YGL020C,YGL038C,YGL054C,YGL095C,YGL137W,YGL167C,YGL200C,YGL210W,YGL223C,YGL225W,YGL257C,YGR120C,YGR170W,YGR172C,YGR209C,YHL031C,YIL014W,YIL041W,YIL048W,YIL07…	ERV46,SFT2,VPS15,YPC1,RER1,SED4,ATG15,USO1,COP1,TVP15,RGP1,DOP1,SEC26,AKR1,YDR367W,KRE2,LPP1,ANP1,GDA1,MNN1,YND1,YPT31,YOS1,GET2,TMN3,COG3,YPT1,EMP47,RET2,COG7,GET1,OCH1,ERV14,VPS45,SEC27,PMR1,EMP24,YPT32,COG1,VRG4,MNT2,COG2,PSD2,YIP1,TRX2,GOS1,MNT3,GVP36,NEO1,SEC28,SYS1,YUR1,ATG27,TOR1,SFT1,TUL1,MCD4,TPO5,COY1,GMH1,KTR2,TVP38,RIC1,TRX1,EMP46,ARV1,LCB5,IMH1,ERV25,ERV41,COG8,VAN1,STV1,SEC14,VTI1,G…	chrI,chrII,chrII,chrII,chrIII,chrIII,chrIII,chrIV,chrIV,chrIV,chrIV,chrIV,chrIV,chrIV,chrIV,chrIV,chrIV,chrV,chrV,chrV,chrV,chrV,chrV,chrV,chrV,chrV,chrVI,chrVI,chrVI,chrVII,chrVII,chrVII,chrVII,chrVII,chrVII,chrVII,chrVII,chrVII,chrVII,chrVII,chrVII,chrVII,chrVII,chrVII,chrVII,chrVIII,chrIX,chrIX,chrIX,chrIX,chrX,chrX,chrX,chrX,chrXI,chrXI,chrXI,chrXI,chrXI,chrXI,chrXI,chrXI,chrXII,chrXII,chrXII…
GO:0005856	0.045923	0.003801	0.337185	0.07471	0.882917	0.527521	0.95613	0.643531	0.984412	0.721441	325.547	67.3175	118.639	144.038	112.136	0.835616	0.999755	0.816709	74	36	0.725789	C	cytoskeleton	Any of the various filamentous elements that form the internal framework of cells, and typically remain after treatment of the cells with mild detergent to remove membrane constituents and soluble components of the cytoplasm. The term embraces intermediate filaments, microfilaments, microtubules, the microtrabecular lattice, and other structures characterized by a polymeric filamentous nature and…	YBL007C,YBL034C,YBL105C,YBR118W,YBR200W,YBR234C,YCL029C,YCL034W,YCR009C,YCR088W,YDL029W,YDL058W,YDL143W,YDL226C,YDR106W,YDR130C,YDR171W,YDR188W,YDR212W,YDR309C,YDR388W,YDR389W,YDR484W,YEL013W,YER007W,YER114C,YFL039C,YGR080W,YHR016C,YHR061C,YHR129C,YIL034C,YIL062C,YIL095W,YIL138C,YIL142W,YIR003W,YIR006C,YJL008C,YJL014W,YJL020C,YJL042W,YJL111W,YJR064W,YJR065C,YKL013C,YLL050C,YLR254C,YLR313C,YLR337C…	SLA1,STU1,PKC1,TEF2,BEM1,ARC40,BIK1,LSB5,RVS161,ABP1,ARP2,USO1,CCT4,GCS1,ARP10,FIN1,HSP42,CCT6,TCP1,GIC2,RVS167,SAC7,VPS52,VAC8,PAC2,BOI2,ACT1,TWF1,YSC84,GIC1,ARP1,CAP2,ARC15,PRK1,TPM2,CCT2,YIR003W,PAN1,CCT8,CCT3,BBC1,MHP1,CCT7,CCT5,ARP3,ARC19,COF1,NDL1,SPH1,VRP1,ARC18,VIP1,HOF1,AIP1,JNM1,ARK1,ARP5,TPM1,SRV2,ALF1,SLA2,BNI1,ARC35,PFY1,ARP8,ABP140,RBL2,PAC1,SCP1,NIP100,CIN2,TEF1,BSP1,	chrII,chrII,chrII,chrII,chrII,chrII,chrIII,chrIII,chrIII,chrIII,chrIV,chrIV,chrIV,chrIV,chrIV,chrIV,chrIV,chrIV,chrIV,chrIV,chrIV,chrIV,chrIV,chrV,chrV,chrV,chrVI,chrVII,chrVIII,chrVIII,chrVIII,chrIX,chrIX,chrIX,chrIX,chrIX,chrIX,chrIX,chrX,chrX,chrX,chrX,chrX,chrX,chrX,chrXI,chrXII,chrXII,chrXII,chrXII,chrXII,chrXII,chrXIII,chrXIII,chrXIII,chrXIV,chrXIV,chrXIV,chrXIV,chrXIV,chrXIV,chrXIV,chrXIV,…
GO:0019898	0.838655	0.671532	0.845458	0.94186	0.581574	0.336613	0.821251	0.113454	0.343848	0.737209	381.867	77.3529	157.238	339.529	70	0.478261	1	0.45091	24	9	0.942757	C	extrinsic to membrane	Loosely bound to one surface of a membrane, but not integrated into the hydrophobic region.	YBL069W,YBR105C,YEL022W,YGL095C,YHR083W,YHR168W,YJR031C,YJR033C,YKL216W,YLL040C,YLR203C,YLR208W,YLR431C,YML129C,YNL242W,YNL297C,YNL325C,YOL096C,YPL005W,YPL085W,YPL145C,YPR049C,YPR185W,	AST1,VID24,GEA2,VPS45,SAM35,MTG2,GEA1,RAV1,URA1,VPS13,MSS51,SEC13,ATG23,COX14,ATG2,MON2,FIG4,COQ3,AEP3,SEC16,KES1,ATG11,ATG13,	chrII,chrII,chrV,chrVII,chrVIII,chrVIII,chrX,chrX,chrXI,chrXII,chrXII,chrXII,chrXII,chrXIII,chrXIV,chrXIV,chrXIV,chrXV,chrXVI,chrXVI,chrXVI,chrXVI,chrXVI,
GO:0005694	0.802644	0.149211	0.929673	0.292179	0.687228	0.323729	0.60266	0.175143	0.999345	0.768161	507.642	73.25	138.045	162.833	105.786	0.844156	0.984894	0.883068	78	47	0.072638	C	chromosome	A structure composed of a very long molecule of DNA and associated proteins (e.g. histones) that carries hereditary information.	YAR003W,YBL002W,YBL003C,YBL088C,YBR009C,YBR010W,YBR089C-A,YBR106W,YBR175W,YBR258C,YBR275C,YCL011C,YDL074C,YDL084W,YDL220C,YDR082W,YDR083W,YDR206W,YDR224C,YDR225W,YDR328C,YDR469W,YFL008W,YFR031C,YGL207W,YGL213C,YGR099W,YGR140W,YGR262C,YHL022C,YHR059W,YHR119W,YIL009C-A,YIL010W,YIL042C,YJL074C,YJL168C,YJL184W,YJR060W,YKL018W,YKL049C,YKR038C,YKR095W-A,YLR010C,YLR015W,YLR086W,YLR233C,YLR234W,YLR318W,Y…	SWD1,HTB2,HTA2,TEL1,HHF1,HHT1,NHP6B,PHO88,SWD3,SHG1,RIF1,GBP2,BRE1,SUB2,CDC13,STN1,RRP8,EBS1,HTB1,HTA1,SKP1,SDC1,SMC1,SMC2,SPT16,SKI8,TEL2,CBF2,BUD32,SPO11,FYV4,SET1,EST3,DOT5,PKP1,SMC3,SET2,GON7,CBF1,SWD2,CSE4,KAE1,PCC1,TEN1,BRE2,SMC4,EST1,TOP3,EST2,SMC6,CST9,RIF2,CGI121,POB3,CTF13,YKU80,CEP3,YKU70,HHF2,HHT2,TOP2,FYV6,UBP10,RTT106,RAP1,RAD50,TOP1,HTZ1,SMC5,NDJ1,ELG1,SLK19,HHO1,TBF1,SPP1,POC4,NHP…	chrI,chrII,chrII,chrII,chrII,chrII,chrII,chrII,chrII,chrII,chrII,chrIII,chrIV,chrIV,chrIV,chrIV,chrIV,chrIV,chrIV,chrIV,chrIV,chrIV,chrVI,chrVI,chrVII,chrVII,chrVII,chrVII,chrVII,chrVIII,chrVIII,chrVIII,chrIX,chrIX,chrIX,chrX,chrX,chrX,chrX,chrXI,chrXI,chrXI,chrXI,chrXII,chrXII,chrXII,chrXII,chrXII,chrXII,chrXII,chrXII,chrXII,chrXIII,chrXIII,chrXIII,chrXIII,chrXIII,chrXIII,chrXIV,chrXIV,chrXIV,ch…
GO:0030479	0.324147	0.414785	0.067532	0.607739	0.695962	0.541698	0.856562	0.255377	0.49457	0.802643	286.538	73.8788	105.537	170.097	127.75	0.780488	0.999531	0.860134	42	24	0.279138	C	actin cortical patch	Discrete actin-containing structure found at the plasma membrane in cells; formed of networks of branched actin filaments that lie just beneath the plasma membrane and assemble, move, and disassemble rapidly. As in, but not restricted to, the fungi (Fungi, ncbi_taxonomy_id:4751).	YBL047C,YBR260C,YCR009C,YDL161W,YDR129C,YDR388W,YFL039C,YGL181W,YGR080W,YGR198W,YGR241C,YHR016C,YHR114W,YHR161C,YIL034C,YIL095W,YIR006C,YJL020C,YJR125C,YKL007W,YKL129C,YLL038C,YLL050C,YLR206W,YLR337C,YLR342W,YLR429W,YML052W,YMR092C,YMR109W,YNL020C,YNL084C,YNL094W,YNL106C,YNL138W,YNL243W,YOR109W,YOR181W,YOR329C,YOR367W,YPR171W,	EDE1,RGD1,RVS161,ENT1,SAC6,RVS167,ACT1,GTS1,TWF1,YPP1,YAP1802,YSC84,BZZ1,YAP1801,CAP2,PRK1,PAN1,BBC1,ENT3,CAP1,MYO3,ENT4,COF1,ENT2,VRP1,FKS1,CRN1,SUR7,AIP1,MYO5,ARK1,END3,APP1,INP52,SRV2,SLA2,INP53,LAS17,SCD5,SCP1,BSP1,	chrII,chrII,chrIII,chrIV,chrIV,chrIV,chrVI,chrVII,chrVII,chrVII,chrVII,chrVIII,chrVIII,chrVIII,chrIX,chrIX,chrIX,chrX,chrX,chrXI,chrXI,chrXII,chrXII,chrXII,chrXII,chrXII,chrXII,chrXIII,chrXIII,chrXIII,chrXIV,chrXIV,chrXIV,chrXIV,chrXIV,chrXIV,chrXV,chrXV,chrXV,chrXV,chrXVI,
GO:0005737	0.798688	0.040756	0.133985	0.808509	0.555242	0.162122	0.965794	0.351249	0.175794	0.816392	433.615	79.8764	128.131	249.543	142.935	0.999477	0.347613	0.90583	1912	1006	0.116217	C	cytoplasm	All of the contents of a cell excluding the plasma membrane and nucleus, but including other subcellular structures.	YAL005C,YAL012W,YAL013W,YAL016W,YAL017W,YAL020C,YAL021C,YAL024C,YAL031C,YAL033W,YAL036C,YAL049C,YAL053W,YAL056W,YAL060W,YAL061W,YAR007C,YAR015W,YAR029W,YBL001C,YBL004W,YBL005W,YBL007C,YBL014C,YBL015W,YBL016W,YBL023C,YBL026W,YBL027W,YBL029W,YBL032W,YBL033C,YBL034C,YBL041W,YBL051C,YBL054W,YBL055C,YBL056W,YBL057C,YBL058W,YBL059C-A,YBL060W,YBL068W,YBL071W-A,YBL072C,YBL074C,YBL075C,YBL076C,YBL078C,YBL…	SSA1,CYS3,DEP1,TPD3,PSK1,ATS1,CCR4,LTE1,GIP4,POP5,RBG1,YAL049C,FLC2,GPB2,BDH1,BDH2,RFA1,ADE1,YAR029W,ECM15,UTP20,PDR3,SLA1,RRN6,ACH1,FUS3,MCM2,LSM2,RPL19B,YBL029W,HEK2,RIB1,STU1,PRE7,PIN4,YBL054W,YBL055C,PTC3,PTH2,SHP1,YBL059C-A,YEL1,PRS4,KTI11,RPS8A,AAR2,SSA3,ILS1,ATG8,CDC27,RPL23A,MAP2,RPL32,BRN1,ECM21,RTG3,YBL104C,PKC1,YBL107C,NTH2,UGA2,IPP1,KAP104,GAL7,GAL1,CHS3,OLA1,YBR028C,RPL4A,HMT1,ZTA1,R…	chrI,chrI,chrI,chrI,chrI,chrI,chrI,chrI,chrI,chrI,chrI,chrI,chrI,chrI,chrI,chrI,chrI,chrI,chrI,chrII,chrII,chrII,chrII,chrII,chrII,chrII,chrII,chrII,chrII,chrII,chrII,chrII,chrII,chrII,chrII,chrII,chrII,chrII,chrII,chrII,chrII,chrII,chrII,chrII,chrII,chrII,chrII,chrII,chrII,chrII,chrII,chrII,chrII,chrII,chrII,chrII,chrII,chrII,chrII,chrII,chrII,chrII,chrII,chrII,chrII,chrII,chrII,chrII,chrII,chrI…
GO:0005634	0.131784	0.097389	0.674928	0.315628	0.842586	0.740773	0.900077	0.386364	0.987912	0.834262	426.252	78.6984	134.609	261.674	179.067	0.970495	0.909455	0.437684	1898	1046	8.3e-05	C	nucleus	A membrane-bounded organelle of eukaryotic cells in which chromosomes are housed and replicated. In most cells, the nucleus contains all of the cell's chromosomes except the organellar chromosomes, and is the site of RNA synthesis and processing. In some species, or in specialized cell types, RNA metabolism or DNA replication may be absent.	YAL001C,YAL005C,YAL009W,YAL011W,YAL013W,YAL015C,YAL016W,YAL019W,YAL021C,YAL025C,YAL027W,YAL032C,YAL033W,YAL034W-A,YAL040C,YAL041W,YAL043C,YAL051W,YAL059W,YAL061W,YAL062W,YAR002W,YAR003W,YAR007C,YAR008W,YAR015W,YAR027W,YBL001C,YBL002W,YBL003C,YBL004W,YBL005W,YBL006C,YBL007C,YBL008W,YBL010C,YBL014C,YBL016W,YBL018C,YBL019W,YBL021C,YBL023C,YBL024W,YBL025W,YBL026W,YBL028C,YBL029W,YBL033C,YBL034C,YBL03…	TFC3,SSA1,SPO7,SWC3,DEP1,NTG1,TPD3,FUN30,CCR4,MAK16,YAL027W,PRP45,POP5,MTW1,CLN3,CDC24,PTA1,OAF1,ECM1,BDH2,GDH3,NUP60,SWD1,RFA1,SEN34,ADE1,UIP3,ECM15,HTB2,HTA2,UTP20,PDR3,LDB7,SLA1,HIR1,YBL010C,RRN6,FUS3,POP8,APN2,HAP3,MCM2,NCL1,RRN10,LSM2,YBL028C,YBL029W,RIB1,STU1,POL12,PRE7,PSY4,SAS3,YBL054W,PTC3,SHP1,YBL059C-A,SEF1,KTI11,AAR2,NUP170,CDC27,TEL1,ROX3,BRN1,RTG3,PKC1,HHF1,HHT1,YBR030W,EDS1,HMT1,ZT…	chrI,chrI,chrI,chrI,chrI,chrI,chrI,chrI,chrI,chrI,chrI,chrI,chrI,chrI,chrI,chrI,chrI,chrI,chrI,chrI,chrI,chrI,chrI,chrI,chrI,chrI,chrI,chrII,chrII,chrII,chrII,chrII,chrII,chrII,chrII,chrII,chrII,chrII,chrII,chrII,chrII,chrII,chrII,chrII,chrII,chrII,chrII,chrII,chrII,chrII,chrII,chrII,chrII,chrII,chrII,chrII,chrII,chrII,chrII,chrII,chrII,chrII,chrII,chrII,chrII,chrII,chrII,chrII,chrII,chrII,chrII,…
GO:0005575	0.336281	0.830666	0.032297	0.123059	0.313556	0.306125	0.0021	0.834911	0.347042	0.834893	533.26	96.2101	130.068	416.935	170.387	1.66256	0	0.888587	812	412	0.678531	C	cellular_component	The part of a cell or its extracellular environment in which a gene product is located. A gene product may be located in one or more parts of a cell and its location may be as specific as a particular macromolecular complex, that is, a stable, persistent association of macromolecules that function together.	YAL018C,YAL034C,YAL037C-A,YAL037W,YAL044W-A,YAL046C,YAL063C-A,YAL064C-A,YAL064W,YAL064W-B,YAL065C,YAL067W-A,YAL068C,YAR018C,YAR020C,YAR023C,YAR028W,YAR035C-A,YAR064W,YAR066W,YAR068W,YBL008W-A,YBL009W,YBL029C-A,YBL039W-B,YBL043W,YBL044W,YBL049W,YBL066C,YBL067C,YBL071C-B,YBL081W,YBL086C,YBL089W,YBL091C-A,YBL100W-C,YBL108C-A,YBL111C,YBL112C,YBL113C,YBR007C,YBR013C,YBR022W,YBR033W,YBR035C,YBR053C,YBR…	YAL018C,FUN19,YAL037C-A,YAL037W,YAL044W-A,YAL046C,YAL063C-A,YAL064C-A,YAL064W,YAL064W-B,YAL065C,YAL067W-A,YAL068C,KIN3,PAU7,YAR023C,YAR028W,YAR035C-A,YAR064W,YAR066W,YAR068W,YBL008W-A,ALK2,YBL029C-A,YBL039W-B,ECM13,YBL044W,MOH1,SEF1,UBP13,YBL071C-B,YBL081W,YBL086C,AVT5,SCS22,YBL100W-C,YBL108C-A,YBL111C,YBL112C,YBL113C,DSF2,YBR013C,POA1,EDS1,PDX3,YBR053C,YBR062C,YBR063C,YBR072C-A,YBR074W,ECM8,YSW1…	chrI,chrI,chrI,chrI,chrI,chrI,chrI,chrI,chrI,chrI,chrI,chrI,chrI,chrI,chrI,chrI,chrI,chrI,chrI,chrI,chrI,chrII,chrII,chrII,chrII,chrII,chrII,chrII,chrII,chrII,chrII,chrII,chrII,chrII,chrII,chrII,chrII,chrII,chrII,chrII,chrII,chrII,chrII,chrII,chrII,chrII,chrII,chrII,chrII,chrII,chrII,chrII,chrII,chrII,chrII,chrII,chrII,chrII,chrII,chrII,chrII,chrII,chrII,chrII,chrII,chrII,chrII,chrII,chrII,chrII,…
GO:0000781	0.192288	0.03427	0.081776	0.135767	0.577307	0.523012	0.851934	0.674793	1	0.848267	608.034	68.1613	120.971	132.733	87.9444	0.658537	1	0.670137	42	26	0.113462	C	chromosome, telomeric region	The terminal region of a linear chromosome that includes the telomeric DNA repeats and associated proteins.	YAR003W,YAR007C,YBL088C,YBR106W,YBR175W,YBR258C,YBR275C,YCL011C,YDL084W,YDL220C,YDR082W,YDR083W,YDR206W,YDR469W,YGR099W,YGR262C,YIL009C-A,YIL010W,YIL042C,YJL173C,YJL184W,YKL018W,YKR038C,YKR095W-A,YLR010C,YLR015W,YLR233C,YLR318W,YLR453C,YML036W,YMR106C,YMR284W,YNL133C,YNL186W,YNL216W,YNL312W,YOL104C,YOR144C,YPL128C,YPL138C,YPL144W,	SWD1,RFA1,TEL1,PHO88,SWD3,SHG1,RIF1,GBP2,SUB2,CDC13,STN1,RRP8,EBS1,SDC1,TEL2,BUD32,EST3,DOT5,PKP1,RFA3,GON7,SWD2,KAE1,PCC1,TEN1,BRE2,EST1,EST2,RIF2,CGI121,YKU80,YKU70,FYV6,UBP10,RAP1,RFA2,NDJ1,ELG1,TBF1,SPP1,POC4,	chrI,chrI,chrII,chrII,chrII,chrII,chrII,chrIII,chrIV,chrIV,chrIV,chrIV,chrIV,chrIV,chrVII,chrVII,chrIX,chrIX,chrIX,chrX,chrX,chrXI,chrXI,chrXI,chrXII,chrXII,chrXII,chrXII,chrXII,chrXIII,chrXIII,chrXIII,chrXIV,chrXIV,chrXIV,chrXIV,chrXV,chrXV,chrXVI,chrXVI,chrXVI,
GO:0005783	0.027069	0.268728	0.021875	0.217935	0.122252	0.999379	0.160503	0.386095	0.766989	0.875209	351.654	76.5685	125.71	265.875	105.007	0.942356	0.634543	0.847628	400	213	0.243216	C	endoplasmic reticulum	The irregular network of unit membranes, visible only by electron microscopy, that occurs in the cytoplasm of many eukaryotic cells. The membranes form a complex meshwork of tubular channels, which are often expanded into slitlike cavities called cisternae. The ER takes two forms, rough (or granular), with ribosomes adhering to the outer surface, and smooth (with no ribosomes attached).	YAL007C,YAL009W,YAL023C,YAL028W,YAL042W,YAL053W,YAL054C,YAL058W,YAR002C-A,YAR031W,YAR033W,YAR042W,YBL011W,YBL020W,YBL040C,YBL050W,YBL082C,YBR002C,YBR004C,YBR005W,YBR029C,YBR036C,YBR058C-A,YBR070C,YBR096W,YBR110W,YBR159W,YBR160W,YBR162W-A,YBR170C,YBR171W,YBR183W,YBR201W,YBR229C,YBR243C,YBR254C,YBR265W,YBR273C,YBR283C,YBR287W,YBR290W,YCL043C,YCL045C,YCL052C,YCR011C,YCR017C,YCR034W,YCR044C,YCR048W,Y…	ERP2,SPO7,PMT2,FRT2,ERV46,FLC2,ACS1,CNE1,ERP1,PRM9,MST28,SWH1,SCT1,RFT1,ERD2,SEC17,ALG3,RER2,GPI18,RCR1,CDS1,CSG2,TSC3,ALG14,YBR096W,ALG1,YBR159W,CDC28,YSY6,NPL4,SEC66,YPC1,DER1,ROT2,ALG7,TRS20,TSC10,UBX7,SSH1,YBR287W,BSD2,PDI1,YCL045C,PBN1,ADP1,CWH43,FEN1,PER1,ARE1,SED4,ATG15,TSC13,ERP3,OSH2,PEX19,YET3,PMT5,PMT1,GET3,YDL121C,UBP1,CDC48,NUS1,SEC31,RTN2,SHR3,YDR056C,YOS9,LCB2,SSS1,GSG1,SWF1,SLY1,Y…	chrI,chrI,chrI,chrI,chrI,chrI,chrI,chrI,chrI,chrI,chrI,chrI,chrII,chrII,chrII,chrII,chrII,chrII,chrII,chrII,chrII,chrII,chrII,chrII,chrII,chrII,chrII,chrII,chrII,chrII,chrII,chrII,chrII,chrII,chrII,chrII,chrII,chrII,chrII,chrII,chrII,chrIII,chrIII,chrIII,chrIII,chrIII,chrIII,chrIII,chrIII,chrIII,chrIII,chrIV,chrIV,chrIV,chrIV,chrIV,chrIV,chrIV,chrIV,chrIV,chrIV,chrIV,chrIV,chrIV,chrIV,chrIV,chrIV…
GO:0005811	0.8991	0.766018	0.693818	0.869908	0.34797	0.440962	0.04886	0.256967	0.784174	0.885034	380.05	92.8387	126.278	264.259	137.727	1.40541	0.323388	0.985773	38	18	0.747368	C	lipid particle	Any particle of coalesced lipids in the cytoplasm of a cell. May include associated proteins.	YBR041W,YBR042C,YBR177C,YCL005W,YDL052C,YDL193W,YDR275W,YDR525W-A,YGR086C,YGR175C,YGR192C,YHR072W,YIL124W,YJL052W,YJR009C,YKL094W,YKL140W,YKL182W,YKR046C,YKR089C,YLL012W,YLR100W,YLR380W,YML008C,YMR101C,YMR110C,YMR152W,YMR246W,YMR313C,YNL231C,YOL048C,YOR059C,YOR081C,YOR245C,YOR246C,YOR317W,YOR377W,	FAT1,CST26,EHT1,LDB16,SLC1,NUS1,BSC2,SNA2,PIL1,ERG1,TDH3,ERG7,AYR1,TDH1,TDH2,YJU3,TGL1,FAS1,PET10,TGL4,YEH1,ERG27,CSR1,ERG6,SRT1,HFD1,YIM1,FAA4,TGL3,PDR16,YOL048C,YOR059C,TGL5,DGA1,YOR246C,FAA1,ATF1,	chrII,chrII,chrII,chrIII,chrIV,chrIV,chrIV,chrIV,chrVII,chrVII,chrVII,chrVIII,chrIX,chrX,chrX,chrXI,chrXI,chrXI,chrXI,chrXI,chrXII,chrXII,chrXII,chrXIII,chrXIII,chrXIII,chrXIII,chrXIII,chrXIII,chrXIV,chrXV,chrXV,chrXV,chrXV,chrXV,chrXV,chrXV,
GO:0016021	0.978358	0.978262	0.977168	0.309859	0.694183	0.190658	2.7e-05	0.142501	0.327702	0.889881	462.948	90.9283	140.597	305.6	153.512	1.18166	0.000225	0.865033	1167	585	0.845919	C	integral to membrane	Penetrating at least one phospholipid bilayer of a membrane. May also refer to the state of being buried in the bilayer with no exposure outside the bilayer. When used to describe a protein, indicates that all or part of the peptide sequence is embedded in the membrane.	Q0045,Q0050,Q0055,Q0060,Q0065,Q0070,Q0075,Q0080,Q0085,Q0105,Q0110,Q0115,Q0130,Q0250,Q0275,YAL007C,YAL008W,YAL009W,YAL010C,YAL014C,YAL018C,YAL022C,YAL023C,YAL026C,YAL028W,YAL030W,YAL042W,YAL048C,YAL053W,YAL055W,YAL058W,YAL063C,YAL064W-B,YAL065C,YAL067C,YAL068C,YAR002C-A,YAR020C,YAR023C,YAR027W,YAR028W,YAR031W,YAR033W,YAR064W,YBL011W,YBL017C,YBL020W,YBL030C,YBL040C,YBL042C,YBL059W,YBL079W,YBL082C,Y…	COX1,AI1,AI2,AI3,AI4,AI5_ALPHA,AI5_BETA,ATP8,ATP6,COB,BI2,BI3,OLI1,COX2,COX3,ERP2,FUN14,SPO7,MDM10,SYN8,YAL018C,FUN26,PMT2,DRS2,FRT2,SNC1,ERV46,GEM1,FLC2,PEX22,CNE1,FLO9,YAL064W-B,YAL065C,SEO1,YAL068C,ERP1,PAU7,YAR023C,UIP3,YAR028W,PRM9,MST28,YAR064W,SCT1,PEP1,RFT1,PET9,ERD2,FUI1,YBL059W,NUP170,ALG3,AVT5,SCS22,YBL095W,SFT2,GPI18,RCR1,FLR1,MNN2,FUR4,CHS3,SCO2,CDS1,CSG2,SCO1,CHS2,FIG1,FAT1,CST26,QD…	chrMito,chrMito,chrMito,chrMito,chrMito,chrMito,chrMito,chrMito,chrMito,chrMito,chrMito,chrMito,chrMito,chrMito,chrMito,chrI,chrI,chrI,chrI,chrI,chrI,chrI,chrI,chrI,chrI,chrI,chrI,chrI,chrI,chrI,chrI,chrI,chrI,chrI,chrI,chrI,chrI,chrI,chrI,chrI,chrI,chrI,chrI,chrI,chrII,chrII,chrII,chrII,chrII,chrII,chrII,chrII,chrII,chrII,chrII,chrII,chrII,chrII,chrII,chrII,chrII,chrII,chrII,chrII,chrII,chrII,ch…
GO:0016020	0.981774	0.872687	0.886661	0.55921	0.709575	0.33163	0.000283	0.092167	0.57771	0.891515	467.218	87.6083	138.13	305.558	154.3	1.15756	6.1e-05	0.936447	1555	769	0.965629	C	membrane	Double layer of lipid molecules that encloses all cells, and, in eukaryotes, many organelles; may be a single or double lipid bilayer; also includes associated proteins.	Q0045,Q0070,Q0080,Q0085,Q0105,Q0110,Q0115,Q0120,Q0130,Q0160,Q0250,Q0275,YAL007C,YAL008W,YAL009W,YAL010C,YAL014C,YAL018C,YAL022C,YAL023C,YAL026C,YAL028W,YAL030W,YAL039C,YAL042W,YAL048C,YAL053W,YAL055W,YAL058W,YAL063C,YAL064W-B,YAL065C,YAL067C,YAL068C,YAR002C-A,YAR008W,YAR020C,YAR023C,YAR027W,YAR028W,YAR029W,YAR031W,YAR033W,YAR035W,YAR050W,YAR064W,YBL011W,YBL017C,YBL020W,YBL029C-A,YBL030C,YBL037W,Y…	COX1,AI5_ALPHA,ATP8,ATP6,COB,BI2,BI3,BI4,OLI1,SCEI,COX2,COX3,ERP2,FUN14,SPO7,MDM10,SYN8,YAL018C,FUN26,PMT2,DRS2,FRT2,SNC1,CYC3,ERV46,GEM1,FLC2,PEX22,CNE1,FLO9,YAL064W-B,YAL065C,SEO1,YAL068C,ERP1,SEN34,PAU7,YAR023C,UIP3,YAR028W,YAR029W,PRM9,MST28,YAT1,FLO1,YAR064W,SCT1,PEP1,RFT1,YBL029C-A,PET9,APL3,ERD2,FUI1,COR1,SEC17,YBL059W,SKT5,AST1,ATG8,NUP170,ALG3,AVT5,SCS22,YBL095W,ATP1,SFT2,RER2,COQ1,GPI18…	chrMito,chrMito,chrMito,chrMito,chrMito,chrMito,chrMito,chrMito,chrMito,chrMito,chrMito,chrMito,chrI,chrI,chrI,chrI,chrI,chrI,chrI,chrI,chrI,chrI,chrI,chrI,chrI,chrI,chrI,chrI,chrI,chrI,chrI,chrI,chrI,chrI,chrI,chrI,chrI,chrI,chrI,chrI,chrI,chrI,chrI,chrI,chrI,chrI,chrII,chrII,chrII,chrII,chrII,chrII,chrII,chrII,chrII,chrII,chrII,chrII,chrII,chrII,chrII,chrII,chrII,chrII,chrII,chrII,chrII,chrII,c…
GO:0000775	0.118307	0.699934	0.334909	0.003459	0.219895	0.991612	0.634423	0.776081	1	0.907011	249.233	82.8182	159.816	66	189.25	0.829787	0.972221	0.26904	48	22	0.822438	C	chromosome, pericentric region	The central region of a chromosome that includes the centromere and associated proteins.	YAL034W-A,YBL008W,YBR107C,YBR156C,YBR211C,YBR233W-A,YDR016C,YDR201W,YDR254W,YDR318W,YDR320C-A,YDR328C,YDR383C,YDR532C,YER018C,YGL061C,YGL093W,YGR063C,YGR113W,YGR140W,YGR179C,YGR252W,YIL144W,YJR060W,YJR135C,YKL049C,YKL052C,YKL089W,YKL138C-A,YKR037C,YKR083C,YLR175W,YLR315W,YLR381W,YML102W,YMR094W,YMR117C,YMR168C,YOL004W,YOL069W,YOR073W,YOR195W,YPL018W,YPL204W,YPL268W,YPR018W,YPR046W,	MTW1,HIR1,IML3,SLI15,AME1,DAD3,DAD1,SPC19,CHL4,MCM21,DAD4,SKP1,NKP1,YDR532C,SPC25,DUO1,SPC105,SPT4,DAM1,CBF2,OKP1,GCN5,TID3,CBF1,MCM22,CSE4,ASK1,MIF2,HSK3,SPC34,DAD2,CBF5,NKP2,CTF3,CAC2,CTF13,SPC24,CEP3,SIN3,NUF2,SGO1,SLK19,CTF19,HRR25,PLC1,RLF2,MCM16,	chrI,chrII,chrII,chrII,chrII,chrII,chrIV,chrIV,chrIV,chrIV,chrIV,chrIV,chrIV,chrIV,chrV,chrVII,chrVII,chrVII,chrVII,chrVII,chrVII,chrVII,chrIX,chrX,chrX,chrXI,chrXI,chrXI,chrXI,chrXI,chrXI,chrXII,chrXII,chrXII,chrXIII,chrXIII,chrXIII,chrXIII,chrXV,chrXV,chrXV,chrXV,chrXVI,chrXVI,chrXVI,chrXVI,chrXVI,
GO:0031966	0.104875	0.972226	0.885421	0.2747	0.427673	0.903383	0.230263	0.033798	0.870877	0.939987	362.857	111.758	159.575	151.969	55	1.35714	0.271498	0.97226	43	19	0.86603	C	mitochondrial membrane	Either of the lipid bilayers that surround the mitochondrion and form the mitochondrial envelope.	Q0080,Q0130,YBR029C,YDR027C,YDR326C,YDR438W,YDR456W,YDR508C,YER017C,YER140W,YGL104C,YJL062W-A,YJL066C,YJL178C,YKL084W,YLR077W,YLR283W,YLR356W,YLR390W,YLR393W,YLR426W,YML030W,YML081C-A,YML086C,YML129C,YMR089C,YMR177W,YMR243C,YNL256W,YNR018W,YOR089C,YOR271C,YOR316C,YPL099C,YPL103C,YPL168W,YPL172C,YPL215W,YPL224C,YPR061C,YPR097W,YPR155C,	ATP8,OLI1,CDS1,VPS54,YSP2,THI74,NHX1,GNP1,AFG3,YER140W,VPS73,YJL062W-A,MPM1,ATG27,HOT13,YLR077W,YLR283W,YLR356W,ECM19,ATP10,YLR426W,YML030W,ATP18,ALO1,COX14,YTA12,MMT1,ZRC1,FOL1,YNR018W,VPS21,FSF1,COT1,YPL099C,YPL103C,YPL168W,COX10,CBP3,MMT2,JID1,YPR097W,NCA2,	chrMito,chrMito,chrII,chrIV,chrIV,chrIV,chrIV,chrIV,chrV,chrV,chrVII,chrX,chrX,chrX,chrXI,chrXII,chrXII,chrXII,chrXII,chrXII,chrXII,chrXIII,chrXIII,chrXIII,chrXIII,chrXIII,chrXIII,chrXIII,chrXIV,chrXIV,chrXV,chrXV,chrXV,chrXVI,chrXVI,chrXVI,chrXVI,chrXVI,chrXVI,chrXVI,chrXVI,chrXVI,
GO:0000790	0.807412	0.724907	0.993517	0.307523	0.38475	0.219967	0.457074	0.081889	0.755571	0.965345	475.182	102.077	180.214	209.65	57.6	0.806452	0.99425	0.902328	32	15	0.756454	C	nuclear chromatin	The ordered and organized complex of DNA and protein that forms the chromosome in the nucleus.	YBR089C-A,YCR066W,YDR174W,YDR181C,YDR409W,YER147C,YFR027W,YGL090W,YGL097W,YGL113W,YGL207W,YGR163W,YJL081C,YJL184W,YKL112W,YKR038C,YKR095W-A,YLR032W,YLR335W,YLR399C,YML069W,YMR043W,YMR106C,YMR127C,YMR284W,YOL012C,YOR005C,YOR156C,YOR213C,YPR052C,YPR104C,	NHP6B,RAD18,HMO1,SAS4,SIZ1,SCC4,ECO1,LIF1,SRM1,SLD3,SPT16,GTR2,ARP4,GON7,ABF1,KAE1,PCC1,RAD5,NUP2,BDF1,POB3,MCM1,YKU80,SAS2,YKU70,HTZ1,DNL4,NFI1,SAS5,NHP6A,FHL1,	chrII,chrIII,chrIV,chrIV,chrIV,chrV,chrVI,chrVII,chrVII,chrVII,chrVII,chrVII,chrX,chrX,chrXI,chrXI,chrXI,chrXII,chrXII,chrXII,chrXIII,chrXIII,chrXIII,chrXIII,chrXIII,chrXV,chrXV,chrXV,chrXV,chrXVI,chrXVI,
GO:0005763	0.012768	0.03781	0.291549	0.00522	0.238413	0.964885	0.966193	0.079256	1	0.987047	199.435	50.5357	115.5	78.1071	46.4118	0.666667	1	0.545855	34	18	0.499167	C	mitochondrial small ribosomal subunit	The smaller of the two subunits of a mitochondrial ribosome.	Q0140,YBL090W,YBR146W,YBR251W,YDL045W-A,YDR041W,YDR175C,YDR337W,YDR347W,YDR494W,YER050C,YFR049W,YGL129C,YGR084C,YGR165W,YGR215W,YHL004W,YIL093C,YJR101W,YJR113C,YKL003C,YKL155C,YMR158W,YMR188C,YNL081C,YNL137C,YNL306W,YNR036C,YNR037C,YOR158W,YPL013C,YPL118W,YPR166C,	VAR1,MRP21,MRPS9,MRPS5,MRP10,RSM10,RSM24,MRPS28,MRP1,RSM28,RSM18,YMR31,RSM23,MRP13,MRPS35,RSM27,MRP4,RSM25,RSM26,RSM7,MRP17,RSM22,MRPS8,MRPS17,SWS2,NAM9,MRPS18,YNR036C,RSM19,PET123,MRPS16,MRP51,MRP2,	chrMito,chrII,chrII,chrII,chrIV,chrIV,chrIV,chrIV,chrIV,chrIV,chrV,chrVI,chrVII,chrVII,chrVII,chrVII,chrVIII,chrIX,chrX,chrX,chrXI,chrXI,chrXIII,chrXIII,chrXIV,chrXIV,chrXIV,chrXIV,chrXIV,chrXV,chrXVI,chrXVI,chrXVI,
GO:0005789	0.089704	0.344641	0.087149	0.096942	0.420273	0.557069	0.082275	0.656612	0.93734	0.987469	342.075	79.2511	131.498	222.574	99.5408	0.865672	0.857721	0.696559	269	138	0.543331	C	endoplasmic reticulum membrane	The lipid bilayer surrounding the endoplasmic reticulum.	YAL007C,YAL009W,YAL023C,YAL028W,YAL042W,YAL053W,YAL058W,YAR002C-A,YBL020W,YBL040C,YBL082C,YBR002C,YBR004C,YBR005W,YBR029C,YBR036C,YBR058C-A,YBR070C,YBR110W,YBR132C,YBR162W-A,YBR171W,YBR183W,YBR201W,YBR243C,YBR283C,YCL045C,YCL052C,YCR011C,YCR017C,YCR034W,YCR044C,YCR048W,YCR067C,YCR068W,YDL015C,YDL018C,YDL072C,YDL093W,YDL095W,YDL121C,YDL126C,YDL193W,YDL195W,YDL204W,YDL212W,YDL232W,YDR057W,YDR086C,Y…	ERP2,SPO7,PMT2,FRT2,ERV46,FLC2,CNE1,ERP1,RFT1,ERD2,ALG3,RER2,GPI18,RCR1,CDS1,CSG2,TSC3,ALG14,ALG1,AGP2,YSY6,SEC66,YPC1,DER1,ALG7,SSH1,YCL045C,PBN1,ADP1,CWH43,FEN1,PER1,ARE1,SED4,ATG15,TSC13,ERP3,YET3,PMT5,PMT1,YDL121C,CDC48,NUS1,SEC31,RTN2,SHR3,OST4,YOS9,SSS1,SWF1,VPS64,MSC2,RTN1,MNN10,SRP101,SUR2,GPI11,YDR307W,SWA2,GPI8,YPS7,STE14,DFM1,GPI17,GPI19,IZH1,SEC20,FPR2,WBP1,SPF1,ANP1,SBH2,ERG28,YER053…	chrI,chrI,chrI,chrI,chrI,chrI,chrI,chrI,chrII,chrII,chrII,chrII,chrII,chrII,chrII,chrII,chrII,chrII,chrII,chrII,chrII,chrII,chrII,chrII,chrII,chrII,chrIII,chrIII,chrIII,chrIII,chrIII,chrIII,chrIII,chrIII,chrIII,chrIV,chrIV,chrIV,chrIV,chrIV,chrIV,chrIV,chrIV,chrIV,chrIV,chrIV,chrIV,chrIV,chrIV,chrIV,chrIV,chrIV,chrIV,chrIV,chrIV,chrIV,chrIV,chrIV,chrIV,chrIV,chrIV,chrIV,chrIV,chrIV,chrIV,chrIV,ch…
GO:0005740	0.570407	0.969505	0.98123	0.841868	0.480115	0.58845	0.140933	0.019456	0.214297	0.995026	374.214	106.438	179.176	259.5	41.1429	1.15789	0.434428	0.937885	20	11	0.463133	C	mitochondrial envelope	The double lipid bilayer enclosing the mitochondrion and separating its contents from the cell cytoplasm; includes the intermembrane space.	YBR024W,YDL142C,YDR178W,YDR316W,YER153C,YGL187C,YGL191W,YGR096W,YGR183C,YJR077C,YLR164W,YLR348C,YML129C,YNL256W,YOR017W,YOR130C,YOR297C,YPL132W,YPR151C,	SCO2,CRD1,SDH4,OMS1,PET122,COX4,COX13,TPC1,QCR9,MIR1,YLR164W,DIC1,COX14,FOL1,PET127,ORT1,TIM18,COX11,SUE1,	chrII,chrIV,chrIV,chrIV,chrV,chrVII,chrVII,chrVII,chrVII,chrX,chrXII,chrXII,chrXIII,chrXIV,chrXV,chrXV,chrXV,chrXVI,chrXVI,
GO:0005743	0.397616	0.432352	0.907823	0.312196	0.343013	0.381944	0.676868	6.9e-05	0.938954	0.998636	383.777	79.1258	155.411	276	101.635	1.04188	0.104734	0.802948	192	95	0.733952	C	mitochondrial inner membrane	The inner, i.e. lumen-facing, lipid bilayer of the mitochondrial envelope. It is highly folded to form cristae.	Q0045,Q0085,Q0105,Q0110,Q0115,Q0250,Q0275,YAL039C,YAR035W,YBL030C,YBL045C,YBL099W,YBR003W,YBR024W,YBR037C,YBR039W,YBR044C,YBR085W,YBR091C,YBR104W,YBR179C,YBR185C,YBR192W,YBR238C,YBR291C,YCL044C,YCR003W,YDL004W,YDL067C,YDL069C,YDL107W,YDL119C,YDL142C,YDL174C,YDL198C,YDL217C,YDR044W,YDR079W,YDR178W,YDR197W,YDR204W,YDR231C,YDR236C,YDR298C,YDR316W,YDR322C-A,YDR350C,YDR375C,YDR376W,YDR377W,YDR393W,YDR…	COX1,ATP6,COB,BI2,BI3,COX2,COX3,CYC3,YAT1,PET9,COR1,ATP1,COQ1,SCO2,SCO1,ATP3,TCM62,AAC3,MRS5,YMC2,FZO1,MBA1,RIM2,YBR238C,CTP1,MGR1,MRPL32,ATP16,COX9,CBS1,MSS2,YDL119C,CRD1,DLD1,GGC1,TIM22,HEM13,PET100,SDH4,CBS2,COQ4,COX20,FMN1,ATP5,OMS1,TIM11,ATP22,BCS1,ARH1,ATP17,SHE9,QCR7,YEA6,TIM9,AFG1,SOM1,HEM14,AFG3,PIC2,PET117,COX15,PET122,OXA1,ADK2,MDJ1,QCR6,YFR045W,RMD9,COX4,COX13,TIM21,TAM41,COX18,TPC1,P…	chrMito,chrMito,chrMito,chrMito,chrMito,chrMito,chrMito,chrI,chrI,chrII,chrII,chrII,chrII,chrII,chrII,chrII,chrII,chrII,chrII,chrII,chrII,chrII,chrII,chrII,chrII,chrIII,chrIII,chrIV,chrIV,chrIV,chrIV,chrIV,chrIV,chrIV,chrIV,chrIV,chrIV,chrIV,chrIV,chrIV,chrIV,chrIV,chrIV,chrIV,chrIV,chrIV,chrIV,chrIV,chrIV,chrIV,chrIV,chrIV,chrV,chrV,chrV,chrV,chrV,chrV,chrV,chrV,chrV,chrV,chrV,chrV,chrVI,chrVI,c…
GO:0005829	0.951392	0.010572	0.186501	0.943378	0.174137	0.052362	0.945527	0.68082	0.087877	1	438.912	67.7627	137.513	241.739	65.8657	1.07426	0.324193	0.974323	203	92	0.967343	C	cytosol	That part of the cytoplasm that does not contain membranous or particulate subcellular components.	YAL038W,YAL054C,YBL015W,YBL039C,YBL041W,YBL075C,YBL076C,YBL078C,YBR011C,YBR017C,YBR101C,YBR143C,YBR149W,YBR173C,YBR196C,YBR218C,YCL028W,YCL040W,YCR020C,YCR073W-A,YDL007W,YDL021W,YDL022W,YDL065C,YDL080C,YDL097C,YDL126C,YDL135C,YDL137W,YDL147W,YDL192W,YDR001C,YDR098C,YDR142C,YDR170C,YDR172W,YDR244W,YDR255C,YDR321W,YDR363W-A,YDR372C,YDR394W,YDR427W,YDR487C,YDR490C,YDR513W,YEL021W,YEL046C,YEL047C,YER…	CDC19,ACS1,ACH1,URA7,PRE7,SSA3,ILS1,ATG8,IPP1,KAP104,FES1,SUP45,ARA1,UMP1,PGI1,PYC2,RNQ1,GLK1,PET18,SOL2,RPT2,GPM2,GPD1,PEX19,THI3,RPN6,CDC48,RDI1,ARF2,RPN5,ARF1,NTH1,GRX3,PEX7,SEC7,SUP35,PEX5,RMD5,ASP1,SEM1,VPS74,RPT3,RPN9,RIB3,PKH1,GRX2,URA3,GLY1,YEL047C,PRE1,RPN3,GLN3,SPO73,HMF1,PUP3,TMT1,GAT1,SEC53,RPN11,GCN20,ATG18,PRE4,RPN12,HXK1,SCL1,ALG13,RPT6,PYC1,VPS45,MON1,ATG1,GCN1,FRA2,HXK2,PRE9,BTN2…	chrI,chrI,chrII,chrII,chrII,chrII,chrII,chrII,chrII,chrII,chrII,chrII,chrII,chrII,chrII,chrII,chrIII,chrIII,chrIII,chrIII,chrIV,chrIV,chrIV,chrIV,chrIV,chrIV,chrIV,chrIV,chrIV,chrIV,chrIV,chrIV,chrIV,chrIV,chrIV,chrIV,chrIV,chrIV,chrIV,chrIV,chrIV,chrIV,chrIV,chrIV,chrIV,chrIV,chrV,chrV,chrV,chrV,chrV,chrV,chrV,chrV,chrV,chrV,chrVI,chrVI,chrVI,chrVI,chrVI,chrVI,chrVI,chrVI,chrVII,chrVII,chrVII,ch…
GO:0031261	0.917589	0.78353	0.785793	0.333828	0.408563	0.577911	0.27992	0.713563	0.867999	1	527.286	120.059	121.111	124.308	29	0.904762	0.800161	0.813546	22	11	0.636629	C	DNA replication preinitiation complex	A multiprotein complex assembled at eukaryotic DNA replication origins immediately prior to the initiation of DNA replication. The preinitiation complex is formed by the assembly of additional proteins onto an existing prereplicative complex. In budding yeast, the additional proteins include Cdc45p, Sld2p, Sld3p, Dpb11p, DNA polymerases, and others.	YBL023C,YBR060C,YBR202W,YDR013W,YDR489W,YEL032W,YGL113W,YGL201C,YHR118C,YJL072C,YJL090C,YJL194W,YKL108W,YLL004W,YLR103C,YLR274W,YML065W,YNL261W,YOL146W,YPR019W,YPR162C,	MCM2,ORC2,MCM7,PSF1,SLD5,MCM3,SLD3,MCM6,ORC6,PSF2,DPB11,CDC6,SLD2,ORC3,CDC45,MCM5,ORC1,ORC5,PSF3,MCM4,ORC4,	chrII,chrII,chrII,chrIV,chrIV,chrV,chrVII,chrVII,chrVIII,chrX,chrX,chrX,chrXI,chrXII,chrXII,chrXII,chrXIII,chrXIV,chrXV,chrXVI,chrXVI,
GO:0005768	0.000681	0.048688	0.470277	0.006112	0.028842	0.889512	0.935006	0.209149	0.947277	1	266.565	64.3288	121.471	169.213	38.4103	0.89011	0.980452	0.753772	92	46	0.649361	C	endosome	A membrane-bound organelle that carries materials newly ingested by endocytosis. It passes many of the materials to lysosomes for degradation.	YAL014C,YAL030W,YBR097W,YBR131W,YCL008C,YCR068W,YCR075C,YCR094W,YDL113C,YDL226C,YDR027C,YDR069C,YDR080W,YDR153C,YDR264C,YDR313C,YDR425W,YDR468C,YDR484W,YDR486C,YEL065W,YER031C,YFR019W,YGL079W,YGL124C,YGL210W,YGR198W,YGR206W,YHL002W,YHL040C,YHL047C,YHR005C,YHR012W,YHR105W,YIL048W,YIL076W,YIL173W,YJL029C,YJL036W,YJL044C,YJL053W,YJL151C,YJL154C,YJL204C,YJR040W,YJR044C,YJR102C,YKL002W,YKL041W,YKL061W…	SYN8,SNC1,VPS15,CCZ1,STP22,ATG15,ERS1,CDC50,ATG20,GCS1,VPS54,DOA4,VPS41,ENT5,AKR1,PIB1,SNX41,TLG1,VPS52,VPS60,SIT1,YPT31,FAB1,YGL079W,MON1,YPT32,YPP1,MVB12,HSE1,ARN1,ARN2,GPA1,VPS29,YPT35,NEO1,SEC28,VTH1,VPS53,SNX4,GYP6,PEP8,SNA3,VPS35,RCY1,GEF1,VPS55,VPS25,DID4,VPS24,YKL061W,SSH4,VPS51,SPO14,DID2,GAP1,VPS13,SNF7,YLR073C,EMP70,SRN2,VTA1,VPS34,VPS38,CSR1,YLR408C,VPS36,STV1,VPS20,HFD1,EAR1,YNL086W,…	chrI,chrI,chrII,chrII,chrIII,chrIII,chrIII,chrIII,chrIV,chrIV,chrIV,chrIV,chrIV,chrIV,chrIV,chrIV,chrIV,chrIV,chrIV,chrIV,chrV,chrV,chrVI,chrVII,chrVII,chrVII,chrVII,chrVII,chrVIII,chrVIII,chrVIII,chrVIII,chrVIII,chrVIII,chrIX,chrIX,chrIX,chrX,chrX,chrX,chrX,chrX,chrX,chrX,chrX,chrX,chrX,chrXI,chrXI,chrXI,chrXI,chrXI,chrXI,chrXI,chrXI,chrXII,chrXII,chrXII,chrXII,chrXII,chrXII,chrXII,chrXII,chrXII…
GO:0005874	0.21206	0.454101	0.757602	0.095132	0.601764	0.520408	0.756096	0.390737	0.953396	1	340.033	66.2973	142.087	157.838	54.8	0.862745	0.604771	0.201922	52	25	0.734475	C	microtubule	Any of the long, generally straight, hollow tubes of internal diameter 12-15 nm and external diameter 24 nm found in a wide variety of eukaryotic cells; each consists (usually) of 13 protofilaments of polymeric tubulin, staggered in such a manner that the tubulin monomers are arranged in a helical pattern on the microtubular surface, and with the alpha/beta axes of the tubulin subunits parallel t…	YBL034C,YBL063W,YBR233W-A,YCL029C,YDR016C,YDR022C,YDR106W,YDR201W,YDR320C-A,YDR424C,YDR488C,YEL061C,YER007W,YER016W,YFL037W,YGL061C,YGL216W,YGR113W,YHR129C,YHR172W,YJL042W,YKL052C,YKL056C,YKL079W,YKL138C-A,YKR001C,YKR037C,YKR054C,YKR083C,YLR045C,YLR175W,YLR212C,YLR254C,YML085C,YML124C,YMR198W,YMR294W,YMR299C,YNL126W,YNL148C,YNL188W,YOR058C,YOR195W,YOR265W,YOR269W,YOR272W,YPL155C,YPL174C,YPL241C,Y…	STU1,KIP1,DAD3,BIK1,DAD1,CIS1,ARP10,SPC19,DAD4,DYN2,PAC11,CIN8,PAC2,BIM1,TUB2,DUO1,KIP3,DAM1,ARP1,SPC97,MHP1,ASK1,TMA19,SMY1,HSK3,VPS1,SPC34,DYN1,DAD2,STU2,CBF5,TUB4,NDL1,TUB1,TUB3,CIK1,JNM1,DYN3,SPC98,ALF1,KAR1,ASE1,SLK19,RBL2,PAC1,YTM1,KIP2,NIP100,CIN2,KAR9,KAR3,	chrII,chrII,chrII,chrIII,chrIV,chrIV,chrIV,chrIV,chrIV,chrIV,chrIV,chrV,chrV,chrV,chrVI,chrVII,chrVII,chrVII,chrVIII,chrVIII,chrX,chrXI,chrXI,chrXI,chrXI,chrXI,chrXI,chrXI,chrXI,chrXII,chrXII,chrXII,chrXII,chrXIII,chrXIII,chrXIII,chrXIII,chrXIII,chrXIV,chrXIV,chrXIV,chrXV,chrXV,chrXV,chrXV,chrXV,chrXVI,chrXVI,chrXVI,chrXVI,chrXVI,
GO:0005794	0.005963	0.926364	0.036549	0.059015	0.363136	0.958678	0.060202	0.602856	0.97131	1	413.757	87.0824	124.215	188.723	93.4	0.833333	0.734195	0.565363	199	109	0.188432	C	Golgi apparatus	A compound membranous cytoplasmic organelle of eukaryotic cells, consisting of flattened, ribosome-free vesicles arranged in a more or less regular stack. The Golgi apparatus differs from the endoplasmic reticulum in often having slightly thicker membranes, appearing in sections as a characteristic shallow semicircle so that the convex side (cis or entry face) abuts the endoplasmic reticulum, sec…	YAL002W,YAL026C,YAL042W,YAR033W,YAR042W,YBL017C,YBL050W,YBL102W,YBR015C,YBR097W,YBR164C,YBR183W,YBR199W,YBR254C,YBR288C,YCL001W,YCR043C,YCR067C,YCR068W,YDL019C,YDL058W,YDL100C,YDL137W,YDL145C,YDL192W,YDL226C,YDR027C,YDR100W,YDR108W,YDR137W,YDR141C,YDR170C,YDR189W,YDR233C,YDR238C,YDR245W,YDR246W,YDR264C,YDR270W,YDR351W,YDR358W,YDR367W,YDR372C,YDR407C,YDR468C,YDR472W,YDR483W,YDR484W,YDR503C,YEL036C…	VPS8,DRS2,ERV46,MST28,SWH1,PEP1,SEC17,SFT2,MNN2,VPS15,ARL1,YPC1,KTR4,TRS20,APM3,RER1,YCR043C,SED4,ATG15,OSH2,USO1,GET3,ARF2,COP1,ARF1,GCS1,VPS54,TVP15,GSG1,RGP1,DOP1,SEC7,SLY1,RTN1,SEC26,MNN10,TRS23,AKR1,CCC2,SBE2,GGA1,YDR367W,VPS74,TRS120,TLG1,TRS31,KRE2,VPS52,LPP1,ANP1,GDA1,MNN1,YND1,YPT31,YOS1,GET2,TMN3,GLO3,RSP5,COG3,YPT1,EMP47,RET2,COG7,GET1,OCH1,MST27,ERV14,VPS45,SEC27,YIP5,PMR1,YIP4,EMP24,…	chrI,chrI,chrI,chrI,chrI,chrII,chrII,chrII,chrII,chrII,chrII,chrII,chrII,chrII,chrII,chrIII,chrIII,chrIII,chrIII,chrIV,chrIV,chrIV,chrIV,chrIV,chrIV,chrIV,chrIV,chrIV,chrIV,chrIV,chrIV,chrIV,chrIV,chrIV,chrIV,chrIV,chrIV,chrIV,chrIV,chrIV,chrIV,chrIV,chrIV,chrIV,chrIV,chrIV,chrIV,chrIV,chrIV,chrV,chrV,chrV,chrV,chrV,chrV,chrV,chrV,chrV,chrV,chrV,chrVI,chrVI,chrVI,chrVII,chrVII,chrVII,chrVII,chrVI…
GO:0000776	0.427751	0.323837	0.456507	0.013875	0.042465	0.509414	0.664608	0.71343	0.998841	1	332.857	61.1429	142.118	101.25	2.8	1.3	0.477258	0.872153	21	9	0.842921	C	kinetochore	A multisubunit complex that is located at the pericentric region of DNA and provides an attachment point for the spindle microtubules.	YBR211C,YBR233W-A,YCL029C,YDR320C-A,YDR328C,YDR383C,YER016W,YFR046C,YGR063C,YGR188C,YIR010W,YJR060W,YJR112W,YKL049C,YKL138C-A,YLR045C,YLR315W,YOR073W,YOR195W,YPL233W,	AME1,DAD3,BIK1,DAD4,SKP1,NKP1,BIM1,CNN1,SPT4,BUB1,DSN1,CBF1,NNF1,CSE4,HSK3,STU2,NKP2,SGO1,SLK19,NSL1,	chrII,chrII,chrIII,chrIV,chrIV,chrIV,chrV,chrVI,chrVII,chrVII,chrIX,chrX,chrX,chrXI,chrXI,chrXII,chrXII,chrXV,chrXV,chrXVI,
GO:0030117	0.700207	0.731189	0.845323	0.017164	0.199698	0.582834	0.524253	0.006691	1	1	352.75	76.1765	148.158	57.2727	14.6	0.578947	0.822121	0.344363	20	8	0.894448	C	membrane coat	Any of several different proteinaceous coats that can associate with membranes. Membrane coats include those formed by clathrin plus an adaptor complex, the COPI and COPII complexes, and possibly others. They are found associated with membranes on many vesicles as well as other membrane features such as pits and perhaps tubules.	YBL037W,YDL145C,YDR238C,YDR358W,YFR051C,YGL137W,YGR261C,YHR108W,YJL024C,YJR005W,YJR058C,YKL135C,YLR116W,YLR170C,YNL287W,YPL010W,YPL195W,YPL259C,YPR029C,	APL3,COP1,SEC26,GGA1,RET2,SEC27,APL6,GGA2,APS3,APL1,APS2,APL2,MSL5,APS1,SEC21,RET3,APL5,APM1,APL4,	chrII,chrIV,chrIV,chrIV,chrVI,chrVII,chrVII,chrVIII,chrX,chrX,chrX,chrXI,chrXII,chrXII,chrXIV,chrXVI,chrXVI,chrXVI,chrXVI,
GO:0000124	0.492588	0.282655	0.879009	0.086932	0.024212	0.658471	0.872266	0.203059	1	1	367.5	70.65	178.75	91.5385	6.25	1	0.759804	0.934855	21	13	0.229644	C	SAGA complex	A large multiprotein complex that possesses histone acetyltransferase and in involved in regulation of transcription. The budding yeast complex includes Gcn5p, several proteins of the Spt and Ada families, and several TBP-associate proteins (TAFs); analogous complexes in other species have analogous compositions, and usually contain homologs of the yeast proteins.	YBR081C,YBR111W-A,YBR198C,YCL010C,YDR145W,YDR167W,YDR176W,YDR392W,YDR448W,YER164W,YGL066W,YGL112C,YGR252W,YHR099W,YLR055C,YMR223W,YMR236W,YOL148C,YPL047W,YPL254W,	SPT7,SUS1,TAF5,SGF29,TAF12,TAF10,NGG1,SPT3,ADA2,CHD1,SGF73,TAF6,GCN5,TRA1,SPT8,UBP8,TAF9,SPT20,SGF11,HFI1,	chrII,chrII,chrII,chrIII,chrIV,chrIV,chrIV,chrIV,chrIV,chrV,chrVII,chrVII,chrVII,chrVIII,chrXII,chrXIII,chrXIII,chrXV,chrXVI,chrXVI,
GO:0000119	0.023307	0.096878	0.413634	0.02014	0.018221	0.985718	0.795483	0.439425	1	1	235.857	75.5	124.056	76.9375	11.2727	0.714286	0.976449	0.793925	22	12	0.469693	C	mediator complex	A protein complex that enables the RNA polymerase II-general RNA polymerase II transcription factor complex to react to transcriptional activator proteins; also enhances the level of basal transcription.	YBL093C,YBR193C,YBR253W,YDL005C,YDR308C,YER022W,YGL025C,YGL127C,YGR104C,YHR041C,YHR058C,YLR071C,YMR112C,YNL236W,YNR010W,YOL051W,YOL135C,YOR174W,YPL129W,YPR070W,YPR168W,	ROX3,MED8,SRB6,MED2,SRB7,SRB4,PGD1,SOH1,SRB5,SRB2,MED6,RGR1,MED11,SIN4,CSE2,GAL11,MED7,MED4,TAF14,MED1,NUT2,	chrII,chrII,chrII,chrIV,chrIV,chrV,chrVII,chrVII,chrVII,chrVIII,chrVIII,chrXII,chrXIII,chrXIV,chrXIV,chrXV,chrXV,chrXV,chrXVI,chrXVI,chrXVI,

## Sheet: Summary
			Significant P-value for being short					Significant P-value for being long
	Promoter KSTest	UTR5 KSTest	UTR3 KSTest	Terminator KSTest	Terminator KSTest - end 2 end	Promoter KSTest	UTR5 KSTest	UTR3 KSTest	Terminator KSTest	Terminator KSTest -- end 2 end
	response to DNA damage stimulus	rRNA processing	Non	Non	Non	Non	protein amino acid phosphorylation	regulation of transcription, DNA-dependent	response to stress	Non
	DNA repair	protein folding					signal transduction		amino acid transport
	nuclear mRNA splicing, via spliceosome						cell wall organization and biogenesis
	protein transport						pseudohyphal growth
Biological Process	RNA elongation from RNA polymerase II promoter						endocytosis
	RNA splicing						metabolic process
	mRNA processing						small GTPase mediated signal transduction
	chromatin modification						invasive growth (sensu Saccharomyces)
	DNA recombination						G1/S transition of mitotic cell cycle
							structural constituent of ribosome	protein serine/threonine kinase activity	metal ion binding	Non	Non
	Non	rRNA binding	structural constituent of ribosome	Non	Non	Non	lyase activity	protein kinase activity	iron ion binding
		RNA binding					sequence-specific DNA binding	transcription factor activity	transcription activator activity
		structural constituent of ribosome					metal ion binding	kinase activity	protein transporter activity
							catalytic activity	sequence-specific DNA binding	DNA binding
							transporter activity	catalytic activity
							oxidoreductase activity	transporter activity
Molecular Function								magnesium ion binding
								GTPase activator activity
								manganese ion binding
								specific RNA polymerase II transcription factor activity
								iron ion binding
								FAD binding
								phosphoprotein phosphatase activity
								oxidoreductase activity
								DNA binding
	Non	ribosome	Non	Non	Non	plasma membrane	plasma membrane	mitochondrial inner membrane	plasma membrane	ribonucleoprotein complex
		ribonucleoprotein complex				cell wall	integral to membrane	plasma membrane	chitin- and beta-glucan-containing cell wall
						extracellular region	membrane
		intracellular					cellular bud neck		nucleoplasm
						ribosome	cellular bud
		nucleolus				anchored to membrane	cellular_component
		mitochondrial large ribosomal subunit				intracellular	membrane fraction
Cellular Component		protein complex				chitin- and beta-glucan-containing cell wall
																			microtubule nucleation
																			cellular metabolic process
																			cytokinesis, completion of separation
																			histone ubiquitination
																			protein monoubiquitination
																			translation
																			chronological cell aging
																			cytoskeleton organization and biogenesis
																			nucleotide metabolic process
																			ribosomal small subunit assembly and maintenance
																			chromatin silencing at telomere
																			pyruvate metabolic process
																			Rho protein signal transduction
																			microtubule cytoskeleton organization and biogenesis
																			rRNA processing
																			cellular morphogenesis during vegetative growth
																			actin filament reorganization during cell cycle
																			nucleobase, nucleoside, nucleotide and nucleic acid transport
																			manganese ion transport
																			cellular protein metabolic process
																			nuclear mRNA branch site recognition
																			positive regulation of glycolysis
																			oligopeptide transport
																			'de novo' pyrimidine base biosynthetic process
																			cellular iron ion homeostasis
																			anti-apoptosis
																			mRNA polyadenylation
																			protein metabolic process
																			signal transduction
																			cytokinesis, contractile ring formation
																			mRNA catabolic process, nonsense-mediated decay
																			heme biosynthetic process
																			glycerol biosynthetic process
																			phosphate transport
																			alcohol metabolic process
																			transcription termination from RNA polymerase II promoter
																			cell wall organization and biogenesis
																			siderophore-iron transport
																			oligosaccharide-lipid intermediate assembly
																			succinyl-CoA metabolic process
																			nuclear mRNA 5'-splice site recognition
																			vacuole fusion, non-autophagic
																			cellular morphogenesis during conjugation
																			protein ubiquitination during ubiquitin-dependent protein catabolic process
																			anaerobic respiration
													protein amino acid phosphorylation
													signal transduction
													cell wall organization and biogenesis
													pseudohyphal growth				response to stress
													endocytosis				amino acid transport
													metabolic process				vacuole organization and biogenesis
													negative regulation of transcription from RNA polymerase II promoter by pheromones				protein monoubiquitination
													small GTPase mediated signal transduction				carboxylic acid metabolic process
													sterol transport				cell wall organization and biogenesis
													response to singlet oxygen				translational initiation
													invasive growth (sensu Saccharomyces)				carbohydrate metabolic process
													cytokinesis, completion of separation				translation
													protein monoubiquitination				glucose catabolic process to ethanol
													steroid metabolic process				response to xenobiotic stimulus
													G1/S transition of mitotic cell cycle				maltose metabolic process
													biofilm formation				cellular carbohydrate metabolic process
													regulation of cell size
													establishment of mitotic spindle orientation				RNA polyadenylation
													response to toxin				pseudohyphal growth
													regulation of glycogen biosynthetic process				N-terminal protein myristoylation
													spermine transport				trehalose catabolic process
													regulation of cyclin-dependent protein kinase activity				trehalose metabolic process
													protein polyubiquitination				oxidative phosphorylation
													chromatin silencing at silent mating-type cassette				protein polyubiquitination
													multidrug transport				nucleobase, nucleoside, nucleotide and nucleic acid transport
													budding cell bud growth				regulation of pH
													manganese ion transport				chromatin silencing at rDNA
													cellular sodium ion homeostasis				cytokinesis, completion of separation
													negative regulation of transcription from RNA polymerase II promoter				re-entry into mitotic cell cycle after pheromone arrest
													conjugation				negative regulation of transcription, DNA-dependent
													negative regulation of MAPKKK cascade				intracellular copper ion transport
													aldehyde metabolic process				positive regulation of transcription from RNA polymerase II promoter by pheromones
													cell wall biogenesis				drug transport
													regulation of cell shape				regulation of cyclin-dependent protein kinase activity
													copper ion import				glycerol-3-phosphate catabolic process
													protein amino acid dephosphorylation
													lipid transport
													replicative cell aging
													response to pH				negative regulation of calcium-mediated signaling
													regulation of transcription, DNA-dependent				regulation of DNA replication initiation
													septin checkpoint				iron ion transport
													regulation of small GTPase mediated signal transduction
													protein kinase cascade				post-Golgi vesicle-mediated transport
													regulation of transcription from RNA polymerase III promoter		regulation of transcription, DNA-dependent		sphingolipid metabolic process
													unidimensional cell growth		N-terminal protein myristoylation
													cellular morphogenesis during conjugation		ATP synthesis coupled proton transport		chitin biosynthetic process
													drug transport		aerobic respiration		negative regulation of transcription from RNA polymerase II promoter by pheromones
													mRNA splice site selection		protein import into mitochondrial matrix		nuclear mRNA branch site recognition
													age-dependent response to oxidative stress during chronological cell aging		response to hydrogen peroxide		response to acid
													regulation of transcription from RNA polymerase II promoter		regulation of transcription		NAD transport
													meiotic recombination		regulation of cell size		citrate metabolic process
													telomere clustering		ATP biosynthetic process		ammonium transport
													cellular ion homeostasis		glycolysis		negative regulation of ubiquitin-protein ligase activity during mitotic cell cycle
													maintenance of cell polarity		mitochondrial electron transport, ubiquinol to cytochrome c		signal transduction
													inactivation of MAPK activity during osmolarity sensing		transcription		protein catabolic process
													ammonium transport		regulation of meiosis		tRNA 5'-leader removal
													nucleosome positioning		cellular ion homeostasis		maintenance of cell polarity
													osmosensory signaling pathway via two-component system		signal transduction during filamentous growth		aspartyl-tRNA aminoacylation
													membrane addition at site of cytokinesis		proton transport		response to oxidative stress
													transcription from mitochondrial promoter		replicative cell aging		siderophore transport
													intracellular protein transport		translation		acetate biosynthetic process
													G-protein signaling, coupled to cAMP nucleotide second messenger		regulation of translational initiation		L-phenylalanine catabolic process
													magnesium ion transport		negative regulation of transcription		tryptophan catabolic process
													prospore formation		pseudohyphal growth		trehalose biosynthetic process
													unfolded protein response		budding cell apical bud growth		ornithine biosynthetic process
													response to hydrogen peroxide				oligopeptide transport
													carbohydrate transport		regulation of carbohydrate metabolic process		DNA replication-dependent nucleosome assembly
													chitin- and beta-glucan-containing cell wall biogenesis		1,6-beta-glucan biosynthetic process		nucleosome disassembly
													cation transport		histone deubiquitination		regulation of histone acetylation
													cellular iron ion homeostasis		meiotic DNA recombinase assembly
													cellular monovalent inorganic cation homeostasis		DNA recombinase assembly		thiamin metabolic process
													mitochondrial electron transport, ubiquinol to cytochrome c		multidrug transport		thiamin diphosphate biosynthetic process
													DNA strand elongation during DNA replication		chromatin assembly or disassembly		premeiotic DNA synthesis
													regulation of glycogen catabolic process		autophagic vacuole formation		nuclear mRNA 5'-splice site recognition
													1,6-beta-glucan biosynthetic process		cell wall biogenesis		mRNA 3'-end processing
													flocculation via cell wall protein-carbohydrate interaction		fatty acid metabolic process
													beta-alanine biosynthetic process		hyperosmotic response		chaperone cofactor-dependent protein folding
													vesicle transport along actin filament		DNA strand elongation during DNA replication
													calcium ion transport		di-, tri-valent inorganic cation transport
													cell wall chitin biosynthetic process		mitochondrial electron transport, cytochrome c to oxygen
													fructose 2,6-bisphosphate metabolic process		S-adenosylmethionine biosynthetic process
													ceramide metabolic process		glucose metabolic process
													Golgi organization and biogenesis		mRNA capping
													chromatin silencing at rDNA		response to osmotic stress
													negative regulation of meiosis		tricarboxylic acid cycle
													mitochondrial transport		magnesium ion transport
													cellular cation homeostasis		copper ion import
													glutathione metabolic process		invasive growth (sensu Saccharomyces)
													Rho protein signal transduction		trehalose biosynthetic process
													aromatic amino acid family metabolic process		S phase of mitotic cell cycle
													alcohol metabolic process		very-long-chain fatty acid metabolic process
													transcription		two-component signal transduction system (phosphorelay)
													two-component signal transduction system (phosphorelay)		establishment of cell polarity
													cobalt ion transport		Ras protein signal transduction
													macromolecule biosynthetic process		G-protein signaling, coupled to cAMP nucleotide second messenger
													sodium ion transport		double-strand break repair via single-strand annealing
													monocarboxylic acid transport		mannose metabolic process
													trehalose metabolic process		glucose import
													osmosensory signaling pathway		protein polymerization
													tricarboxylic acid cycle		nucleosome assembly
													regulation of progression through mitotic cell cycle		regulation of mRNA stability
													polyamine catabolic process		negative regulation of proteolysis
													transport		oxidative phosphorylation
													re-entry into mitotic cell cycle after pheromone arrest		response to pH
													negative regulation of transcription		negative regulation of mitotic recombination
															cellular response to phosphate starvation
													negative regulation of cAMP biosynthetic process		retrograde protein transport, ER to cytosol
													positive regulation of Ras GTPase activity
													regulation of carbohydrate metabolic process		histone demethylation
													response to UV-B		ion transport
													response to UV-C		protein targeting to vacuole during ubiquitin-dependent protein catabolic process via the MVB pathway
													phosphatidylglycerol biosynthetic process		mRNA splice site selection
													phosphatidylserine metabolic process		osmosensory signaling pathway via Sho1 osmosensor
													mannosyl diphosphorylinositol ceramide metabolic process		histone dephosphorylation
													nitrogen compound metabolic process		ribosomal large subunit export from nucleus
													cell cycle		intracellular sequestering of iron ion
													farnesyl diphosphate biosynthetic process, mevalonate pathway
													ion transport		protein refolding
															mature ribosome assembly
															G1/S-specific transcription in mitotic cell cycle
															G-protein signaling, adenylate cyclase activating pathway
															response to acid
															autophagy
															monocarboxylic acid transport
															iron-sulfur cluster assembly
															kinetochore assembly
															age-dependent response to oxidative stress during chronological cell aging
															meiosis
															regulation of mitotic recombination
															transcription from RNA polymerase I promoter
															anaerobic respiration
															regulation of GTPase activity
															mitochondrial signaling pathway
															cell wall organization and biogenesis
															conjugation
															homologous chromosome segregation
															positive regulation of glycolysis
															protein complex assembly
															cell cycle arrest in response to pheromone
															G2/M-specific transcription in mitotic cell cycle
															ammonium transport
															protein kinase C activation
															protein insertion into mitochondrial membrane
															assembly of spliceosomal tri-snRNP
															cytokinesis after mitosis
															transcription initiation from RNA polymerase II promoter
															intron homing
															intracellular signaling cascade
